# Supplementary material for: Computational exploration of the global microbiome for antibiotic discovery
Source: bioRxiv. 2023 Sep 11:2023.08.31.555663. Originally published 2023 Aug 31. Preprint. [Version 2] doi: 10.1101/2023.08.31.555663 (PMC10491242; doi:10.1101/2023.08.31.555663)
Supplement: Supplement 1 [file media-1.xlsx]

## Sheet: Table SI1
Sample	Study	Publications	Habitat	Raw inserts	Assembled base-pairs	N50	ORFs+smORFs	smORFs	Non-redundant AMPs
SAMEA104408691	PRJEB22997	PMID:30063227	marine	11827004	41424868	474	78750	14517	11
SAMEA104408692	PRJEB22997	PMID:30063227	marine	28258118	359020538	1157	627997	110862	89
SAMEA104408693	PRJEB22997	PMID:30063227	marine	20055467	261200747	843	484969	78382	24
SAMEA104408694	PRJEB22997	PMID:30063227	marine	24517425	300925052	1243	535941	93108	63
SAMEA104408623	PRJEB22997	PMID:30063227	marine	16552240	180650884	793	351615	69948	43
SAMEA104408624	PRJEB22997	PMID:30063227	marine	23542753	289301302	1223	504913	85339	53
SAMEA104408625	PRJEB22997	PMID:30063227	marine	22787215	239843143	788	458613	95082	60
SAMEA104408626	PRJEB22997	PMID:30063227	marine	17735771	163383498	1111	291135	47680	35
SAMEA104408627	PRJEB22997	PMID:30063227	marine	23355698	350727084	894	651380	118696	42
SAMEA104408628	PRJEB22997	PMID:30063227	marine	18968019	202065486	1397	343077	57124	45
SAMEA104408629	PRJEB22997	PMID:30063227	marine	22540532	306046805	1057	551618	101929	57
SAMEA104408630	PRJEB22997	PMID:30063227	marine	20017961	183734217	1416	309689	50515	57
SAMEA104408695	PRJEB22997	PMID:30063227	marine	10751684	130919607	808	257972	47941	27
SAMEA104408696	PRJEB22997	PMID:30063227	marine	17005406	224335435	742	439651	83335	44
SAMEA104408592	PRJEB22997	PMID:30063227	marine	54337310	398721910	891	686851	109743	85
SAMEA104408593	PRJEB22997	PMID:30063227	marine	46962526	569915228	735	1112147	183164	96
SAMEA104408594	PRJEB22997	PMID:30063227	marine	42700450	395755643	662	745665	126302	75
SAMEA104408595	PRJEB22997	PMID:30063227	marine	50255211	377291834	1158	624750	109537	99
SAMEA104408596	PRJEB22997	PMID:30063227	marine	38283803	322908954	761	555300	102412	66
SAMEA104408597	PRJEB22997	PMID:30063227	marine	48106155	601028847	1081	1027692	175644	100
SAMEA104408598	PRJEB22997	PMID:30063227	marine	45694678	419938216	737	775686	139152	87
SAMEA104408599	PRJEB22997	PMID:30063227	marine	52085552	535114304	945	959279	166355	100
SAMEA104408600	PRJEB22997	PMID:30063227	marine	48270288	531935778	881	976290	171547	91
SAMEA104408601	PRJEB22997	PMID:30063227	marine	101601153	696113106	1008	1179150	186697	179
SAMEA104408602	PRJEB22997	PMID:30063227	marine	103898422	679314065	945	1160648	183723	181
SAMEA104408603	PRJEB22997	PMID:30063227	marine	78044417	745928507	827	1321576	223593	222
SAMEA104408604	PRJEB22997	PMID:30063227	marine	69781559	663426967	801	1150813	189903	172
SAMEA104408605	PRJEB22997	PMID:30063227	marine	59017865	537083376	909	915862	150889	114
SAMEA104408606	PRJEB22997	PMID:30063227	marine	48952929	344020724	569	596392	118237	65
SAMEA104408607	PRJEB22997	PMID:30063227	marine	54734529	489887337	851	856818	146757	163
SAMEA104408608	PRJEB22997	PMID:30063227	marine	49526146	379042202	679	667243	119526	72
SAMEA104408609	PRJEB22997	PMID:30063227	marine	57693268	485263626	658	845264	153790	99
SAMEA104408610	PRJEB22997	PMID:30063227	marine	79553815	624996671	1165	1014759	191630	158
SAMEA104408611	PRJEB22997	PMID:30063227	marine	58287739	556415279	976	928320	173684	150
SAMEA104408612	PRJEB22997	PMID:30063227	marine	61728832	681129199	1314	1137810	186851	100
SAMEA104408613	PRJEB22997	PMID:30063227	marine	48772576	466181504	862	801452	164422	133
SAMEA104408614	PRJEB22997	PMID:30063227	marine	57495798	476949989	937	821881	141990	128
SAMEA104408615	PRJEB22997	PMID:30063227	marine	69091040	552163128	920	979585	186087	92
SAMEA104408616	PRJEB22997	PMID:30063227	marine	84210301	600528145	1253	943736	189324	127
SAMEA104408617	PRJEB22997	PMID:30063227	marine	33407561	229625684	932	400875	67646	40
SAMEA104408618	PRJEB22997	PMID:30063227	marine	74333178	558378219	1022	992946	164248	90
SAMEA104408619	PRJEB22997	PMID:30063227	marine	52240845	492438312	793	848698	154437	142
SAMEA104408620	PRJEB22997	PMID:30063227	marine	42909637	419951837	1217	694759	113047	67
SAMEA104408621	PRJEB22997	PMID:30063227	marine	49940428	472762190	1244	778875	127101	89
SAMN07136998	PRJNA385855	PMID:30179232	marine	13333617	169194737	608	372723	60806	25
SAMN07136999	PRJNA385855	PMID:30179232	marine	10540927	155636178	567	338440	54800	39
SAMN07137000	PRJNA385855	PMID:30179232	marine	12242781	184933742	578	406558	62536	32
SAMN07137001	PRJNA385855	PMID:30179232	marine	41507610	503509443	652	1061192	168916	89
SAMN07137002	PRJNA385855	PMID:30179232	marine	26554323	389145546	633	818381	130624	80
SAMN07137003	PRJNA385855	PMID:30179232	marine	20096976	357136164	657	739365	113058	66
SAMN07137004	PRJNA385855	PMID:30179232	marine	28122089	404691519	687	831424	131965	63
SAMN07137005	PRJNA385855	PMID:30179232	marine	21950314	275841052	640	561045	90800	55
SAMN07137006	PRJNA385855	PMID:30179232	marine	31649155	389585308	591	809322	128207	66
SAMN07137007	PRJNA385855	PMID:30179232	marine	23448593	252055998	625	534079	88624	37
SAMN07137008	PRJNA385855	PMID:30179232	marine	25291252	243284105	605	505458	83272	48
SAMN07137009	PRJNA385855	PMID:30179232	marine	31199129	289482177	627	601182	98735	49
SAMN07137010	PRJNA385855	PMID:30179232	marine	22370133	234586568	630	501931	82720	39
SAMN07137011	PRJNA385855	PMID:30179232	marine	31512521	231021388	549	513812	89167	39
SAMN07137012	PRJNA385855	PMID:30179232	marine	25125604	206782698	515	404076	70578	16
SAMN07137013	PRJNA385855	PMID:30179232	marine	26379124	275999771	619	582643	96910	42
SAMN07137014	PRJNA385855	PMID:30179232	marine	29188845	262454151	581	562719	100250	43
SAMN07137015	PRJNA385855	PMID:30179232	marine	19503759	226868629	558	495645	78653	46
SAMN07137016	PRJNA385855	PMID:30179232	marine	22377770	241978308	595	525883	88235	54
SAMN07137017	PRJNA385855	PMID:30179232	marine	18532257	144463592	541	325474	58968	26
SAMN07137018	PRJNA385855	PMID:30179232	marine	25512857	271036278	564	590414	92834	45
SAMN07137019	PRJNA385855	PMID:30179232	marine	32721051	307933238	596	663645	112393	71
SAMN07137020	PRJNA385855	PMID:30179232	marine	39013537	399906192	553	821405	139668	73
SAMN07137021	PRJNA385855	PMID:30179232	marine	40531155	378574804	538	825723	140006	66
SAMN07137022	PRJNA385855	PMID:30179232	marine	33468362	320284022	603	685861	117765	68
SAMN07137023	PRJNA385855	PMID:30179232	marine	31170529	270481403	585	575434	95287	57
SAMN07137024	PRJNA385855	PMID:30179232	marine	23767421	272805138	555	594572	95352	42
SAMN07137025	PRJNA385855	PMID:30179232	marine	26441873	276833405	602	602813	102246	59
SAMN07137026	PRJNA385855	PMID:30179232	marine	26191174	274331119	590	572424	94486	61
SAMN07137027	PRJNA385855	PMID:30179232	marine	34151795	442662514	607	914886	147543	58
SAMN07137028	PRJNA385855	PMID:30179232	marine	17902513	174169188	568	386383	67849	28
SAMN07137029	PRJNA385855	PMID:30179232	marine	45464228	426825106	583	898692	150972	89
SAMN07137030	PRJNA385855	PMID:30179232	marine	45638515	553546069	583	1078328	175395	96
SAMN07137031	PRJNA385855	PMID:30179232	marine	17826774	167525941	570	370121	63949	29
SAMN07137032	PRJNA385855	PMID:30179232	marine	31242438	285111404	587	620503	104716	53
SAMN07137033	PRJNA385855	PMID:30179232	marine	35956418	334240909	545	736489	118994	59
SAMN07137034	PRJNA385855	PMID:30179232	marine	25313647	252908098	567	491483	85730	38
SAMN07137035	PRJNA385855	PMID:30179232	marine	31854278	300586859	588	642316	106842	60
SAMN07137036	PRJNA385855	PMID:30179232	marine	38669468	299291407	496	660310	106033	39
SAMN07137037	PRJNA385855	PMID:30179232	marine	23802307	217681870	576	485814	82391	37
SAMN07137038	PRJNA385855	PMID:30179232	marine	25392429	199393176	550	446710	77137	27
SAMN07137039	PRJNA385855	PMID:30179232	marine	15276603	102848785	459	245503	40227	20
SAMN07137040	PRJNA385855	PMID:30179232	marine	25687196	202729402	490	471440	76309	43
SAMN07137041	PRJNA385855	PMID:30179232	marine	40651674	270716722	543	608865	106640	58
SAMN07137042	PRJNA385855	PMID:30179232	marine	33191291	390953566	628	807562	128868	73
SAMN07137043	PRJNA385855	PMID:30179232	marine	35506650	279904478	567	607789	101909	55
SAMN07137044	PRJNA385855	PMID:30179232	marine	37928374	305011004	576	659462	111259	57
SAMN07137045	PRJNA385855	PMID:30179232	marine	15341429	196259267	579	416894	61777	36
SAMN07137046	PRJNA385855	PMID:30179232	marine	12150878	110314415	556	253761	42388	27
SAMN07137047	PRJNA385855	PMID:30179232	marine	13236718	105099796	499	241069	42662	11
SAMN07137048	PRJNA385855	PMID:30179232	marine	24098907	203029148	521	454172	77036	40
SAMN07137049	PRJNA385855	PMID:30179232	marine	35891185	349351441	540	778862	128399	69
SAMN07137050	PRJNA385855	PMID:30179232	marine	29558270	274165303	580	580987	98905	48
SAMN07137051	PRJNA385855	PMID:30179232	marine	18120933	151203521	535	342369	53778	30
SAMN07137052	PRJNA385855	PMID:30179232	marine	15653365	206997709	589	440679	75779	36
SAMN07137053	PRJNA385855	PMID:30179232	marine	33827557	261419564	537	580607	98811	56
SAMN07137054	PRJNA385855	PMID:30179232	marine	34235985	362252798	537	799913	130417	56
SAMN07137055	PRJNA385855	PMID:30179232	marine	30146983	284484253	616	605000	106139	51
SAMN07137056	PRJNA385855	PMID:30179232	marine	17632241	159531683	583	344207	60086	41
SAMN07137057	PRJNA385855	PMID:30179232	marine	20542115	265035077	612	547605	85684	48
SAMN07137058	PRJNA385855	PMID:30179232	marine	27896151	239345244	572	523555	89329	38
SAMN07137059	PRJNA385855	PMID:30179232	marine	48913098	469480496	648	922539	155228	89
SAMN07137060	PRJNA385855	PMID:30179232	marine	15289992	146367320	525	327723	50625	19
SAMN07137061	PRJNA385855	PMID:30179232	marine	29804104	267058892	582	582819	99661	57
SAMN07137062	PRJNA385855	PMID:30179232	marine	27717415	217856933	543	478610	79951	33
SAMN07137063	PRJNA385855	PMID:30179232	marine	22836170	218510610	533	479133	76470	39
SAMN07137064	PRJNA385855	PMID:30179232	marine	27210818	297614270	663	610526	92885	60
SAMN07137065	PRJNA385855	PMID:30179232	marine	37828867	332472071	572	688184	111999	78
SAMN07137066	PRJNA385855	PMID:30179232	marine	27382064	253391998	568	537212	85750	69
SAMN07137067	PRJNA385855	PMID:30179232	marine	22197442	212810395	634	453117	74004	44
SAMN07137068	PRJNA385855	PMID:30179232	marine	22703083	168441070	518	376077	61167	43
SAMN07137069	PRJNA385855	PMID:30179232	marine	30123808	349005151	547	701595	123619	53
SAMN07137070	PRJNA385855	PMID:30179232	marine	36979656	373463543	596	775670	127724	96
SAMN07137071	PRJNA385855	PMID:30179232	marine	39799254	381523036	583	790868	132434	107
SAMN07137072	PRJNA385855	PMID:30179232	marine	35071483	432089203	580	838375	136111	63
SAMN07137073	PRJNA385855	PMID:30179232	marine	21473448	246268340	621	517716	86239	60
SAMN07137074	PRJNA385855	PMID:30179232	marine	30926179	347541382	643	722457	119364	84
SAMN07137075	PRJNA385855	PMID:30179232	marine	34743413	407070228	679	815857	128182	89
SAMN07137076	PRJNA385855	PMID:30179232	marine	31522929	339891074	632	718685	116010	82
SAMN07137077	PRJNA385855	PMID:30179232	marine	28856326	268360111	564	580227	96869	55
SAMN07137078	PRJNA385855	PMID:30179232	marine	26654563	291376278	545	630161	99558	47
SAMN07137079	PRJNA385855	PMID:30179232	marine	20031665	183813380	522	372585	67505	43
SAMN07137080	PRJNA385855	PMID:30179232	marine	27855946	366244864	612	737321	116272	87
SAMN07137081	PRJNA385855	PMID:30179232	marine	27754160	293191046	580	623341	98851	61
SAMN07137082	PRJNA385855	PMID:30179232	marine	26097780	218091294	533	456011	78113	45
SAMN07137083	PRJNA385855	PMID:30179232	marine	27661750	257360135	562	542019	87590	48
SAMN07137084	PRJNA385855	PMID:30179232	marine	40112857	396311600	573	843452	133481	67
SAMN07137085	PRJNA385855	PMID:30179232	marine	13300975	151640396	869	282101	40326	27
SAMN07137086	PRJNA385855	PMID:30179232	marine	33880679	326228142	654	663832	111515	61
SAMN07137087	PRJNA385855	PMID:30179232	marine	33805701	344385388	613	706560	110192	52
SAMN07137088	PRJNA385855	PMID:30179232	marine	12732789	139664110	864	265035	38471	30
SAMN07137089	PRJNA385855	PMID:30179232	marine	40710568	247325596	518	561949	98225	56
SAMN07137090	PRJNA385855	PMID:30179232	marine	37218319	277034928	548	538878	93415	31
SAMN07137091	PRJNA385855	PMID:30179232	marine	35777935	356039445	567	740018	127347	73
SAMN07137092	PRJNA385855	PMID:30179232	marine	42389421	371289706	555	780143	133128	94
SAMN07137093	PRJNA385855	PMID:30179232	marine	47629264	295207361	506	669810	116145	67
SAMN07137094	PRJNA385855	PMID:30179232	marine	17374067	144797653	657	303445	48431	28
SAMN07137095	PRJNA385855	PMID:30179232	marine	30163252	268640646	624	560159	96214	61
SAMN07137096	PRJNA385855	PMID:30179232	marine	23249078	300892516	608	635139	99517	52
SAMN07137097	PRJNA385855	PMID:30179232	marine	18278548	157454966	599	332267	53844	35
SAMN07137098	PRJNA385855	PMID:30179232	marine	37895083	330249685	598	694464	112094	72
SAMN07137099	PRJNA385855	PMID:30179232	marine	31018220	368839242	573	662915	108348	49
SAMN07137100	PRJNA385855	PMID:30179232	marine	24861137	234702311	600	511991	83941	45
SAMN07137101	PRJNA385855	PMID:30179232	marine	30565919	293214473	633	609784	100157	68
SAMN07137102	PRJNA385855	PMID:30179232	marine	32686035	366941089	571	731740	128002	64
SAMN07137103	PRJNA385855	PMID:30179232	marine	21770198	144396672	655	301088	44924	39
SAMN07137104	PRJNA385855	PMID:30179232	marine	31485248	242392122	553	512885	85102	38
SAMN07137105	PRJNA385855	PMID:30179232	marine	33845957	329237010	573	687179	105938	66
SAMN07137106	PRJNA385855	PMID:30179232	marine	24558490	230589202	621	488804	80426	50
SAMN07137107	PRJNA385855	PMID:30179232	marine	39505982	275563430	562	566730	94874	47
SAMN07137108	PRJNA385855	PMID:30179232	marine	29153986	308543764	554	608726	97111	42
SAMN07137109	PRJNA385855	PMID:30179232	marine	22769159	259857334	614	520486	83723	41
SAMN07137110	PRJNA385855	PMID:30179232	marine	31385119	323846197	602	664574	110837	59
SAMN07137111	PRJNA385855	PMID:30179232	marine	18682062	190425259	511	375451	59865	21
SAMN07137112	PRJNA385855	PMID:30179232	marine	14907037	171158554	654	355801	52850	37
SAMN07137113	PRJNA385855	PMID:30179232	marine	21495920	218896771	605	464329	72910	37
SAMN07137114	PRJNA385855	PMID:30179232	marine	64480797	691968131	646	1309004	215875	118
SAMN07137115	PRJNA385855	PMID:30179232	marine	12568946	158397469	784	309666	44883	33
SAMN07137116	PRJNA385855	PMID:30179232	marine	20315575	243059336	674	495473	76129	41
SAMN07137117	PRJNA385855	PMID:30179232	marine	51753735	496947050	616	1020925	162981	82
SAMN07137118	PRJNA385855	PMID:30179232	marine	22106643	181677220	856	348974	51639	31
SAMN07137119	PRJNA385855	PMID:30179232	marine	52129751	580809953	619	1154424	191567	115
SAMN07137120	PRJNA385855	PMID:30179232	marine	37421267	453730893	608	893206	150819	76
SAMN07137121	PRJNA385855	PMID:30179232	marine	32403141	420033297	669	867379	137696	91
SAMN07137122	PRJNA385855	PMID:30179232	marine	33499189	441504594	682	909403	140687	122
SAMN07137123	PRJNA385855	PMID:30179232	marine	34361585	394075262	590	793853	123975	66
SAMN08390922	PRJNA385855	PMID:30179232	marine	53778607	430857231	601	826076	144956	51
SAMN08390923	PRJNA385855	PMID:30179232	marine	52916530	357833331	574	808218	145602	65
SAMN08390924	PRJNA385855	PMID:30179232	marine	50232751	479327733	675	980558	150389	93
SAMN08390925	PRJNA385855	PMID:30179232	marine	86024360	920025866	711	1760711	313723	134
SAMEA4688838	PRJEB26961	PMID:31783288	pig gut	44899788	401060976	1238	686298	127999	223
SAMEA4688839	PRJEB26961	PMID:31783288	pig gut	38930798	391056923	1088	673355	121913	200
SAMEA4688840	PRJEB26961	PMID:31783288	pig gut	63429838	681267578	1048	1183256	215071	291
SAMEA4688841	PRJEB26961	PMID:31783288	pig gut	36765543	374880327	1124	630084	111887	211
SAMEA4688842	PRJEB26961	PMID:31783288	pig gut	45056116	358153215	1384	584055	103446	220
SAMEA4688843	PRJEB26961	PMID:31783288	pig gut	42990388	515102217	1119	890897	164332	236
SAMEA4688844	PRJEB26961	PMID:31783288	pig gut	33059127	338577476	1330	546886	96240	160
SAMEA4688845	PRJEB26961	PMID:31783288	pig gut	41134157	424121188	1103	720588	129782	249
SAMEA4688846	PRJEB26961	PMID:31783288	pig gut	39337840	409184845	1074	698127	126811	211
SAMEA4688847	PRJEB26961	PMID:31783288	pig gut	39370271	385716906	1130	647634	117413	218
SAMEA4688848	PRJEB26961	PMID:31783288	pig gut	36861811	385394577	1022	674509	121571	207
SAMEA4688849	PRJEB26961	PMID:31783288	pig gut	32594819	304435282	1157	507970	92038	157
SAMEA4688850	PRJEB26961	PMID:31783288	pig gut	28676141	270786359	1202	450954	80647	168
SAMEA4688851	PRJEB26961	PMID:31783288	pig gut	36220292	356890739	1093	606497	109952	199
SAMEA4688852	PRJEB26961	PMID:31783288	pig gut	52011995	534355487	1053	941048	174965	272
SAMEA4688853	PRJEB26961	PMID:31783288	pig gut	35540776	338293101	1161	561633	98647	192
SAMEA4688854	PRJEB26961	PMID:31783288	pig gut	39806796	410558100	1062	702951	127135	187
SAMEA4688855	PRJEB26961	PMID:31783288	pig gut	48474393	529824054	1259	900871	167213	286
SAMEA4688856	PRJEB26961	PMID:31783288	pig gut	35323327	359995197	1087	619545	112845	220
SAMEA4688857	PRJEB26961	PMID:31783288	pig gut	53719713	588350359	1160	1029693	193872	294
SAMEA4688858	PRJEB26961	PMID:31783288	pig gut	43985723	470809093	1145	796674	143898	229
SAMEA4688859	PRJEB26961	PMID:31783288	pig gut	30597622	321881882	1046	560835	103575	185
SAMEA4688860	PRJEB26961	PMID:31783288	pig gut	32979152	334889791	984	597804	109449	192
SAMEA4688861	PRJEB26961	PMID:31783288	pig gut	34911727	380815592	1070	673268	124701	234
SAMEA4688862	PRJEB26961	PMID:31783288	pig gut	31370264	324057821	1010	573287	105651	180
SAMEA4688863	PRJEB26961	PMID:31783288	pig gut	30715887	296052025	1298	493266	89038	194
SAMEA4688864	PRJEB26961	PMID:31783288	pig gut	33392999	362352831	1084	632377	117462	204
SAMEA4688865	PRJEB26961	PMID:31783288	pig gut	36019396	408387426	1007	729761	135138	228
SAMEA4688866	PRJEB26961	PMID:31783288	pig gut	31341515	325482173	1004	572500	102377	172
SAMEA4688867	PRJEB26961	PMID:31783288	pig gut	31399099	363039510	1223	620104	111950	199
SAMEA4688868	PRJEB26961	PMID:31783288	pig gut	28940197	352010041	1091	618540	113379	178
SAMEA4688869	PRJEB26961	PMID:31783288	pig gut	31894840	353865074	1063	620096	114090	185
SAMEA4688870	PRJEB26961	PMID:31783288	pig gut	50417056	1230462082	909	2295332	445396	551
SAMEA4688871	PRJEB26961	PMID:31783288	pig gut	44374192	1081086868	916	2015839	392983	509
SAMEA4688872	PRJEB26961	PMID:31783288	pig gut	39733048	901282741	905	1640133	306552	448
SAMEA4688873	PRJEB26961	PMID:31783288	pig gut	58507669	1339643428	975	2419415	452112	588
SAMEA4688874	PRJEB26961	PMID:31783288	pig gut	47849365	932481402	1002	1675168	314064	451
SAMEA4688875	PRJEB26961	PMID:31783288	pig gut	47737823	1099443464	935	2020938	390683	510
SAMEA4688876	PRJEB26961	PMID:31783288	pig gut	39946863	920525007	891	1705009	326419	441
SAMEA4688877	PRJEB26961	PMID:31783288	pig gut	56646033	1253581293	950	2301722	441444	598
SAMEA4688878	PRJEB26961	PMID:31783288	pig gut	49908237	1092613105	978	1974482	374991	518
SAMEA4688879	PRJEB26961	PMID:31783288	pig gut	31434701	794446976	1084	1439355	289186	357
SAMEA4688880	PRJEB26961	PMID:31783288	pig gut	24216743	543277739	1035	978168	191874	301
SAMEA4688881	PRJEB26961	PMID:31783288	pig gut	25354583	609532542	1119	1061388	201396	287
SAMEA4688882	PRJEB26961	PMID:31783288	pig gut	31861221	705445584	1145	1238479	240773	419
SAMEA4688883	PRJEB26961	PMID:31783288	pig gut	24192944	571439731	1136	977506	181774	265
SAMEA4688884	PRJEB26961	PMID:31783288	pig gut	15489206	386087517	992	681682	126458	204
SAMEA4688885	PRJEB26961	PMID:31783288	pig gut	25045564	553528180	1051	974017	187283	318
SAMEA4688886	PRJEB26961	PMID:31783288	pig gut	21861225	492074425	1120	849281	160496	260
SAMEA4688887	PRJEB26961	PMID:31783288	pig gut	20922510	501968965	1077	874562	164860	251
SAMEA4688888	PRJEB26961	PMID:31783288	pig gut	28809739	673809450	1128	1153745	215647	335
SAMEA4688889	PRJEB26961	PMID:31783288	pig gut	22293858	473883187	1112	811882	151294	249
SAMEA4688890	PRJEB26961	PMID:31783288	pig gut	28647287	700647519	1090	1231244	237233	350
SAMEA4688891	PRJEB26961	PMID:31783288	pig gut	20700475	590706127	959	1071209	207334	298
SAMEA4688892	PRJEB26961	PMID:31783288	pig gut	21585858	577100103	959	1058243	207662	301
SAMEA4688893	PRJEB26961	PMID:31783288	pig gut	20573419	501516767	1056	891764	172122	271
SAMEA4688894	PRJEB26961	PMID:31783288	pig gut	21076187	498150453	1030	890672	173506	241
SAMEA4688895	PRJEB26961	PMID:31783288	pig gut	26888296	584557021	1116	1026332	199056	286
SAMEA4688896	PRJEB26961	PMID:31783288	pig gut	24814595	619956651	984	1147600	231290	301
SAMEA4688897	PRJEB26961	PMID:31783288	pig gut	21041901	571082954	964	1052474	208005	279
SAMEA4688898	PRJEB26961	PMID:31783288	pig gut	22101910	549967269	986	998125	195520	278
SAMEA4688899	PRJEB26961	PMID:31783288	pig gut	23477117	582296261	1024	1049251	201498	271
SAMEA4688900	PRJEB26961	PMID:31783288	pig gut	19883194	541288394	988	994556	195755	248
SAMEA4688901	PRJEB26961	PMID:31783288	pig gut	30633955	743468987	1109	1319660	261093	371
SAMEA4688902	PRJEB26961	PMID:31783288	pig gut	19805066	476618738	979	850395	157857	200
SAMEA4688903	PRJEB26961	PMID:31783288	pig gut	23174570	469114254	1102	803493	148379	239
SAMEA4688904	PRJEB26961	PMID:31783288	pig gut	20500529	485524377	942	889374	173286	243
SAMEA4688905	PRJEB26961	PMID:31783288	pig gut	22414018	544619441	1070	969489	189137	295
SAMEA4688906	PRJEB26961	PMID:31783288	pig gut	20536694	506748396	1024	910204	177072	256
SAMEA4688907	PRJEB26961	PMID:31783288	pig gut	26231054	554800401	1061	972615	182831	273
SAMEA4688908	PRJEB26961	PMID:31783288	pig gut	29104249	683850453	1038	1228525	236842	360
SAMEA4688909	PRJEB26961	PMID:31783288	pig gut	8630824	170541349	1297	280222	51152	100
SAMEA4688910	PRJEB26961	PMID:31783288	pig gut	33639386	594869894	1087	1040608	198326	290
SAMEA4688911	PRJEB26961	PMID:31783288	pig gut	31365147	698281306	1086	1252390	247343	338
SAMEA4688912	PRJEB26961	PMID:31783288	pig gut	31037917	666310337	1086	1172307	222312	342
SAMEA4688913	PRJEB26961	PMID:31783288	pig gut	25705708	526527964	1073	943454	184481	262
SAMEA4688914	PRJEB26961	PMID:31783288	pig gut	26313729	413057294	1294	687082	127193	227
SAMEA4688915	PRJEB26961	PMID:31783288	pig gut	32114875	760080143	1127	1345808	265029	379
SAMEA4688916	PRJEB26961	PMID:31783288	pig gut	29017496	531926905	1158	911004	171118	302
SAMEA4688917	PRJEB26961	PMID:31783288	pig gut	30452241	716613197	994	1308194	259061	336
SAMEA4688918	PRJEB26961	PMID:31783288	pig gut	31020365	741578808	1065	1328547	258240	356
SAMEA4688919	PRJEB26961	PMID:31783288	pig gut	30032558	712687609	1069	1279130	250843	337
SAMEA4688920	PRJEB26961	PMID:31783288	pig gut	34522327	806915763	1084	1449376	284683	391
SAMEA4688921	PRJEB26961	PMID:31783288	pig gut	20672093	378433366	891	718503	143050	185
SAMEA4688922	PRJEB26961	PMID:31783288	pig gut	26659995	650594667	1021	1184290	231943	333
SAMEA4688923	PRJEB26961	PMID:31783288	pig gut	23031657	570695726	1005	1043895	205711	262
SAMEA4688924	PRJEB26961	PMID:31783288	pig gut	28474855	688594448	1034	1244163	243594	300
SAMEA4688925	PRJEB26961	PMID:31783288	pig gut	40449644	825001221	933	1536201	298908	355
SAMEA4688926	PRJEB26961	PMID:31783288	pig gut	22280918	521504745	1021	951308	186910	266
SAMEA4688927	PRJEB26961	PMID:31783288	pig gut	44868626	835636493	1061	1488179	282138	434
SAMEA4688928	PRJEB26961	PMID:31783288	pig gut	41982099	953568282	890	1777956	343563	399
SAMEA4688929	PRJEB26961	PMID:31783288	pig gut	34861709	696177646	988	1261402	243266	335
SAMEA4688930	PRJEB26961	PMID:31783288	pig gut	34821147	600896787	960	1095188	212598	307
SAMEA4688931	PRJEB26961	PMID:31783288	pig gut	39635410	811764937	975	1489860	286724	371
SAMEA4688932	PRJEB26961	PMID:31783288	pig gut	46899503	909130115	977	1656106	314315	442
SAMEA4688933	PRJEB26961	PMID:31783288	pig gut	42653695	858795102	990	1565301	303215	420
SAMEA4688934	PRJEB26961	PMID:31783288	pig gut	39330336	815485063	978	1507686	301899	368
SAMEA4688935	PRJEB26961	PMID:31783288	pig gut	82793312	1319045561	1228	2301056	441681	606
SAMEA4688936	PRJEB26961	PMID:31783288	pig gut	32287558	731997067	841	1394615	270213	332
SAMEA4688937	PRJEB26961	PMID:31783288	pig gut	52647602	986354106	1050	1792010	358768	485
SAMEA4688938	PRJEB26961	PMID:31783288	pig gut	28425395	560226346	932	1042977	204903	261
SAMEA4688939	PRJEB26961	PMID:31783288	pig gut	53327863	1029935136	1037	1837790	352442	479
SAMEA4688940	PRJEB26961	PMID:31783288	pig gut	38365003	794048295	931	1486011	293752	393
SAMEA4688941	PRJEB26961	PMID:31783288	pig gut	38823886	670074045	1017	1202894	229699	320
SAMEA4688942	PRJEB26961	PMID:31783288	pig gut	35884602	767476657	853	1476354	294651	339
SAMEA4688943	PRJEB26961	PMID:31783288	pig gut	42491166	895552024	929	1655143	323370	430
SAMEA4688991	PRJEB26961	PMID:31783288	pig gut	64047408	973523396	1039	1759115	345014	440
SAMEA4688992	PRJEB26961	PMID:31783288	pig gut	39590440	523220074	961	967684	190701	270
SAMEA4688993	PRJEB26961	PMID:31783288	pig gut	118303497	1951422857	1197	3392598	645140	887
SAMEA4688994	PRJEB26961	PMID:31783288	pig gut	80332970	1513230584	1073	2701700	515374	690
SAMEA4688995	PRJEB26961	PMID:31783288	pig gut	80606502	1306832034	1122	2318686	448108	646
SAMEA4688996	PRJEB26961	PMID:31783288	pig gut	170171123	2543336438	1184	4427561	842517	1034
SAMEA4688997	PRJEB26961	PMID:31783288	pig gut	98430566	1774339092	1039	3190379	607628	779
SAMEA4688999	PRJEB26961	PMID:31783288	pig gut	37905738	702431056	955	1286288	245851	321
SAMEA4689000	PRJEB26961	PMID:31783288	pig gut	54070690	1115184621	944	2051776	397760	453
SAMEA4689001	PRJEB26961	PMID:31783288	pig gut	43940623	745151176	1089	1331505	256061	389
SAMEA4689002	PRJEB26961	PMID:31783288	pig gut	17987519	429546089	851	820523	162796	219
SAMEA4689003	PRJEB26961	PMID:31783288	pig gut	103608743	1728988133	1128	3006812	570517	684
SAMEA4689004	PRJEB26961	PMID:31783288	pig gut	84532427	1379012130	1167	2408532	479426	630
SAMEA4689005	PRJEB26961	PMID:31783288	pig gut	66210308	912532016	1129	1604631	305939	404
SAMEA4689006	PRJEB26961	PMID:31783288	pig gut	57176282	994118047	1123	1775120	346244	461
SAMEA4689007	PRJEB26961	PMID:31783288	pig gut	86710356	1411760216	1150	2459933	461992	591
SAMEA4689008	PRJEB26961	PMID:31783288	pig gut	193549413	2512923155	1373	4302731	838986	1032
SAMEA4689009	PRJEB26961	PMID:31783288	pig gut	85852344	1341538565	1172	2327982	447741	605
SAMEA4689010	PRJEB26961	PMID:31783288	pig gut	45841829	862919529	978	1566173	299472	368
SAMEA4689011	PRJEB26961	PMID:31783288	pig gut	73838795	1233573887	1161	2158395	413050	526
SAMEA4689012	PRJEB26961	PMID:31783288	pig gut	58346676	988046703	1090	1742901	336829	480
SAMEA4689013	PRJEB26961	PMID:31783288	pig gut	72072642	1200004264	1171	2092673	400165	502
SAMEA4689014	PRJEB26961	PMID:31783288	pig gut	87735895	1460129210	1184	2555081	494620	727
SAMEA4689015	PRJEB26961	PMID:31783288	pig gut	31227673	758316134	940	1437323	292521	345
SAMEA4689016	PRJEB26961	PMID:31783288	pig gut	18989715	489893451	851	957040	195713	226
SAMEA4689017	PRJEB26961	PMID:31783288	pig gut	34990989	819766994	956	1552068	318687	415
SAMEA4689018	PRJEB26961	PMID:31783288	pig gut	28614036	690250939	928	1321506	273311	348
SAMEA4689019	PRJEB26961	PMID:31783288	pig gut	33055434	641199712	933	1214204	247409	315
SAMEA4689020	PRJEB26961	PMID:31783288	pig gut	37425215	702465424	1004	1287426	253115	350
SAMEA4689021	PRJEB26961	PMID:31783288	pig gut	44649052	672160242	1128	1174677	220324	372
SAMEA4689022	PRJEB26961	PMID:31783288	pig gut	53403852	827258271	1115	1441637	272412	415
SAMEA4689023	PRJEB26961	PMID:31783288	pig gut	40444470	722510212	1021	1298446	251572	362
SAMEA4689024	PRJEB26961	PMID:31783288	pig gut	57570913	966031457	1111	1708077	326432	457
SAMEA4689025	PRJEB26961	PMID:31783288	pig gut	51198511	787256992	1064	1412980	273611	406
SAMEA4689026	PRJEB26961	PMID:31783288	pig gut	89571718	1385490045	1133	2446277	473697	606
SAMEA4689027	PRJEB26961	PMID:31783288	pig gut	48332934	747271079	1138	1326495	259448	364
SAMEA4689028	PRJEB26961	PMID:31783288	pig gut	22303739	528362482	902	989532	191827	268
SAMEA4689031	PRJEB26961	PMID:31783288	pig gut	22064389	463310375	871	872541	170423	225
SAMEA4689032	PRJEB26961	PMID:31783288	pig gut	113531307	1548873135	1289	2646581	500685	684
SAMEA4689033	PRJEB26961	PMID:31783288	pig gut	41747475	650031956	1062	1161694	223444	338
SAMEA4689034	PRJEB26961	PMID:31783288	pig gut	49486905	849191083	994	1541783	292597	410
SAMEA4689035	PRJEB26961	PMID:31783288	pig gut	45466643	716224202	1201	1255102	244059	385
SAMEA4689036	PRJEB26961	PMID:31783288	pig gut	37739544	713738870	1004	1312031	260591	306
SAMEA4689037	PRJEB26961	PMID:31783288	pig gut	137163978	1673821263	1390	2810212	541385	743
SAMEA4689038	PRJEB26961	PMID:31783288	pig gut	43051500	921356074	1007	1685825	327753	415
SAMEA4689039	PRJEB26961	PMID:31783288	pig gut	140382383	1949142608	1287	3375025	659902	827
SAMEA4689040	PRJEB26961	PMID:31783288	pig gut	19472555	311568609	861	580680	110514	152
SAMEA4689041	PRJEB26961	PMID:31783288	pig gut	13440056	303851986	833	580251	114068	173
SAMEA4689042	PRJEB26961	PMID:31783288	pig gut	43733773	705993188	988	1288746	252429	363
SAMEA4689043	PRJEB26961	PMID:31783288	pig gut	77709074	1325157808	1079	2381391	466753	604
SAMEA4689044	PRJEB26961	PMID:31783288	pig gut	69854054	1148236224	1131	2048640	402904	534
SAMEA4689045	PRJEB26961	PMID:31783288	pig gut	35185943	661388118	980	1204581	235086	324
SAMEA4689046	PRJEB26961	PMID:31783288	pig gut	197716908	2574194126	1304	4365875	834737	1039
SAMEA4689047	PRJEB26961	PMID:31783288	pig gut	33795582	743503518	968	1363456	263609	360
SAMEA4689048	PRJEB26961	PMID:31783288	pig gut	27352079	595710937	915	1096383	209176	294
SAMEA4689049	PRJEB26961	PMID:31783288	pig gut	137620952	1813802441	1200	3154435	615514	795
SAMEA4689050	PRJEB26961	PMID:31783288	pig gut	60277641	1042029317	1125	1850269	358279	452
SAMEA4689051	PRJEB26961	PMID:31783288	pig gut	99198253	1379892200	1395	2321750	452657	630
SAMEA4689052	PRJEB26961	PMID:31783288	pig gut	23591490	502843189	927	936410	184613	261
SAMEA4689053	PRJEB26961	PMID:31783288	pig gut	92762163	1417887675	1120	2503776	481620	583
SAMEA4689054	PRJEB26961	PMID:31783288	pig gut	40851410	509752967	1136	875717	160092	219
SAMEA4689055	PRJEB26961	PMID:31783288	pig gut	120035115	1229338005	1243	2107049	391880	588
SAMEA4689056	PRJEB26961	PMID:31783288	pig gut	90912184	1146681847	1087	1993118	362551	524
SAMEA4688837	PRJEB26961	PMID:31783288	pig gut	42343226	489814844	1118	846376	153919	266
SAMEA4688944	PRJEB26961	PMID:31783288	pig gut	31324176	731415233	1065	1330985	266841	360
SAMEA4688945	PRJEB26961	PMID:31783288	pig gut	24646812	504000751	1018	910892	178209	256
SAMEA4688946	PRJEB26961	PMID:31783288	pig gut	25647909	564992462	1103	985280	186448	288
SAMEA4688947	PRJEB26961	PMID:31783288	pig gut	32149503	646897442	1118	1139824	221060	338
SAMEA4688948	PRJEB26961	PMID:31783288	pig gut	24814104	533490578	1121	915320	170087	254
SAMEA4688949	PRJEB26961	PMID:31783288	pig gut	15974067	356478449	977	632566	117179	183
SAMEA4688950	PRJEB26961	PMID:31783288	pig gut	25518685	499556246	1037	881369	168399	238
SAMEA4688951	PRJEB26961	PMID:31783288	pig gut	22080820	447925367	1098	775816	145570	225
SAMEA4688952	PRJEB26961	PMID:31783288	pig gut	21405606	457570264	1071	798032	149804	231
SAMEA4688953	PRJEB26961	PMID:31783288	pig gut	28509607	617969172	1126	1057145	195532	274
SAMEA4688954	PRJEB26961	PMID:31783288	pig gut	22285759	433826224	1103	744674	137718	232
SAMEA4688955	PRJEB26961	PMID:31783288	pig gut	28549206	644835767	1074	1136898	218150	309
SAMEA4688956	PRJEB26961	PMID:31783288	pig gut	20955282	545356396	941	994268	190740	250
SAMEA4688957	PRJEB26961	PMID:31783288	pig gut	21725078	528107095	942	973237	190064	253
SAMEA4688958	PRJEB26961	PMID:31783288	pig gut	20540085	451068589	1040	804477	156211	263
SAMEA4688959	PRJEB26961	PMID:31783288	pig gut	20980747	452329547	1016	811544	158137	233
SAMEA4688960	PRJEB26961	PMID:31783288	pig gut	27159124	543990569	1117	956711	185235	280
SAMEA4688961	PRJEB26961	PMID:31783288	pig gut	25233832	574693788	978	1065194	213401	290
SAMEA4688962	PRJEB26961	PMID:31783288	pig gut	21373821	530069478	947	982332	193353	261
SAMEA4688963	PRJEB26961	PMID:31783288	pig gut	22497440	508002707	982	923588	180811	279
SAMEA4688964	PRJEB26961	PMID:31783288	pig gut	23648713	525087683	1011	949021	181768	230
SAMEA4688965	PRJEB26961	PMID:31783288	pig gut	20278711	503463092	978	927952	182099	215
SAMEA4688966	PRJEB26961	PMID:31783288	pig gut	30135892	672469978	1068	1203106	237467	303
SAMEA4688967	PRJEB26961	PMID:31783288	pig gut	19893989	427785343	968	766096	141408	164
SAMEA4688968	PRJEB26961	PMID:31783288	pig gut	23560338	434815517	1088	746602	136846	205
SAMEA4688969	PRJEB26961	PMID:31783288	pig gut	20633046	437849577	928	805761	156254	240
SAMEA4688970	PRJEB26961	PMID:31783288	pig gut	22597231	506093404	1060	903472	175962	254
SAMEA4688971	PRJEB26961	PMID:31783288	pig gut	21443046	479315284	1014	863069	167474	221
SAMEA4688972	PRJEB26961	PMID:31783288	pig gut	26570008	509161867	1049	895330	167660	227
SAMEA4688973	PRJEB26961	PMID:31783288	pig gut	29407273	642498617	1015	1160750	223630	312
SAMEA4688974	PRJEB26961	PMID:31783288	pig gut	4701193	81756401	997	141116	26128	46
SAMEA4688975	PRJEB26961	PMID:31783288	pig gut	17378205	272212043	1018	480684	90057	163
SAMEA4688976	PRJEB26961	PMID:31783288	pig gut	16026783	309150905	931	575059	112901	183
SAMEA4688977	PRJEB26961	PMID:31783288	pig gut	15838692	296896182	959	535414	100926	162
SAMEA4688978	PRJEB26961	PMID:31783288	pig gut	13560360	232409125	950	425799	82229	120
SAMEA4688979	PRJEB26961	PMID:31783288	pig gut	14318477	213996488	1229	355874	64484	128
SAMEA4688980	PRJEB26961	PMID:31783288	pig gut	17093865	350242253	906	656976	130350	152
SAMEA4688981	PRJEB26961	PMID:31783288	pig gut	15628363	246258405	1014	432516	80925	145
SAMEA4688982	PRJEB26961	PMID:31783288	pig gut	16127100	309464617	846	590820	116387	140
SAMEA4688983	PRJEB26961	PMID:31783288	pig gut	16829912	331294608	837	633150	123665	150
SAMEA4688984	PRJEB26961	PMID:31783288	pig gut	16168005	315902132	844	603417	118627	152
SAMEA4688985	PRJEB26961	PMID:31783288	pig gut	17957224	358896703	865	683179	134176	177
SAMEA4688986	PRJEB26961	PMID:31783288	pig gut	10319500	148802908	745	299036	59933	99
SAMEA4688987	PRJEB26961	PMID:31783288	pig gut	14178084	284725345	856	543864	106157	142
SAMEA4688988	PRJEB26961	PMID:31783288	pig gut	12592459	249787893	839	480175	93849	126
SAMEA4688989	PRJEB26961	PMID:31783288	pig gut	14891935	307840770	893	577774	112077	164
SAMEA4688990	PRJEB26961	PMID:31783288	pig gut	12491507	237602472	897	449045	86802	124
SAMEA4688998	PRJEB26961	PMID:31783288	pig gut	93338665	1495036234	1080	2664771	514361	677
SAMEA4689029	PRJEB26961	PMID:31783288	pig gut	48375676	781416105	881	1435542	274595	350
SAMEA4689030	PRJEB26961	PMID:31783288	pig gut	26249539	417077063	895	764633	143025	211
SAMN11268238	PRJNA529487	PMID:32492391	human gut	28382134	116308881	2983	169228	25654	76
SAMN11268239	PRJNA529487	PMID:32492391	human gut	54657534	217521985	3235	303141	46592	128
SAMN11268240	PRJNA529487	PMID:32492391	human gut	16223141	105245923	2409	154448	25632	53
SAMN11268241	PRJNA529487	PMID:32492391	human gut	67878374	165663323	7521	217694	31531	78
SAMN11268242	PRJNA529487	PMID:32492391	human gut	29623590	231297136	1633	360977	56951	119
SAMN11268243	PRJNA529487	PMID:32492391	human gut	50322536	313930001	2696	457238	72784	168
SAMN11268244	PRJNA529487	PMID:32492391	human gut	31396005	162717725	5901	195752	27464	88
SAMN11268245	PRJNA529487	PMID:32492391	human gut	35514472	133767703	7342	169381	24309	78
SAMN11268246	PRJNA529487	PMID:32492391	human gut	40221520	151491850	9937	195982	28513	74
SAMN11268247	PRJNA529487	PMID:32492391	human gut	18446734	135459682	3307	188437	28538	81
SAMN11268248	PRJNA529487	PMID:32492391	human gut	18199711	157115061	2386	230289	35995	78
SAMN11268249	PRJNA529487	PMID:32492391	human gut	30604748	227416415	2924	330929	51362	119
SAMN11268250	PRJNA529487	PMID:32492391	human gut	2460963	32613116	897	57112	9318	19
SAMN11268251	PRJNA529487	PMID:32492391	human gut	44696472	180715095	2786	257877	39896	113
SAMN11268252	PRJNA529487	PMID:32492391	human gut	38123105	200210270	1435	318892	51175	111
SAMN11268253	PRJNA529487	PMID:32492391	human gut	43178229	211464370	2515	304132	45779	125
SAMN11268254	PRJNA529487	PMID:32492391	human gut	2401416	33115330	593	68836	11633	16
SAMN11268255	PRJNA529487	PMID:32492391	human gut	29837776	214605787	2599	315318	49160	109
SAMN11268256	PRJNA529487	PMID:32492391	human gut	24811262	120186163	3774	162268	25467	59
SAMN11268257	PRJNA529487	PMID:32492391	human gut	11700932	128605311	1402	208292	35374	57
SAMN11268258	PRJNA529487	PMID:32492391	human gut	26572884	200731202	2923	284135	44934	111
SAMN11268259	PRJNA529487	PMID:32492391	human gut	26304394	184621644	1954	278901	44759	118
SAMN11268260	PRJNA529487	PMID:32492391	human gut	17298082	114304413	1670	175912	26725	58
SAMN11268261	PRJNA529487	PMID:32492391	human gut	31515163	165073732	1572	256093	40165	97
SAMN11268262	PRJNA529487	PMID:32492391	human gut	36527585	267144125	4622	347111	51555	142
SAMN11268263	PRJNA529487	PMID:32492391	human gut	30211588	211262099	3449	285665	43009	111
SAMN11268264	PRJNA529487	PMID:32492391	human gut	19518202	173847898	3096	239818	39364	89
SAMN11268265	PRJNA529487	PMID:32492391	human gut	18301885	138204547	6104	181133	27540	77
SAMN11268266	PRJNA529487	PMID:32492391	human gut	50893659	243487827	3813	329907	50126	131
SAMN11268267	PRJNA529487	PMID:32492391	human gut	3231002	34975764	676	71346	14513	8
SAMN11268268	PRJNA529487	PMID:32492391	human gut	24191692	215263763	2064	323600	50170	107
SAMN11268269	PRJNA529487	PMID:32492391	human gut	29415015	142584166	3324	201295	30168	80
SAMN11268270	PRJNA529487	PMID:32492391	human gut	46242705	139961417	3780	199335	30667	100
SAMN11268271	PRJNA529487	PMID:32492391	human gut	26469688	172330310	2090	255757	39222	112
SAMN05892929	PRJNA338276	PMID:29146959	soil	98581091	333584650	672	691820	124729	97
SAMN05892941	PRJNA338276	PMID:29146959	soil	208578991	1057551956	668	1955082	363367	240
SAMN05892948	PRJNA338276	PMID:29146959	soil	96172864	366023914	654	761697	143564	128
SAMN06343977	PRJNA375675	PMID:29146959	soil	208687232	4592431623	703	9151399	1735370	1066
SAMN07632198	PRJNA406094	PMID:29146959	soil	197763054	4381224891	762	8447873	1579059	377
SAMN07632199	PRJNA406094	PMID:29146959	soil	179954643	4309738987	707	8536971	1603103	331
SAMN09092693	PRJNA464847	PMID:29146959	soil	385216545	8511817388	757	16442286	3095507	1500
SAMEA5664308	PRJEB32788	PMID:31611646	mollusc associated	60119575	55235706	998	57050	10012	9
SAMEA5664309	PRJEB32788	PMID:31611646	mollusc associated	63461076	74500311	979	70384	14142	27
SAMEA5664310	PRJEB32788	PMID:31611646	mollusc associated	59159666	90807850	765	93505	19234	42
SAMEA5664311	PRJEB32788	PMID:31611646	mollusc associated	59791605	69409680	867	71718	13869	27
SAMEA5664312	PRJEB32788	PMID:31611646	mollusc associated	46836173	29673640	822	31168	5242	6
SAMEA5664313	PRJEB32788	PMID:31611646	mollusc associated	55662973	36856301	1084	34125	5788	4
SAMEA5664314	PRJEB32788	PMID:31611646	mollusc associated	48614070	33772988	974	33232	5710	6
SAMEA5664315	PRJEB32788	PMID:31611646	mollusc associated	46446309	31923178	1008	30954	5303	8
SAMEA5664316	PRJEB32788	PMID:31611646	mollusc associated	49898420	34671118	996	33426	5742	3
SAMEA5664317	PRJEB32788	PMID:31611646	mollusc associated	56453625	24315909	735	28021	4783	4
SAMEA5664318	PRJEB32788	PMID:31611646	mollusc associated	55982772	3311801	616	4930	931	1
SAMEA5664319	PRJEB32788	PMID:31611646	mollusc associated	64779155	51603673	738	63671	12464	15
SAMEA5664320	PRJEB32788	PMID:31611646	mollusc associated	9018505	40121772	709	51956	10332	16
SAMEA5664321	PRJEB32788	PMID:31611646	mollusc associated	9530304	33885382	875	40612	6878	9
SAMEA5664322	PRJEB32788	PMID:31611646	mollusc associated	8576755	53801801	823	56348	11463	15
SAMEA5664323	PRJEB32788	PMID:31611646	mollusc associated	9555243	57040158	613	69348	15277	38
SAMEA5664324	PRJEB32788	PMID:31611646	mollusc associated	10023902	45392812	675	54531	10584	24
SAMEA5664326	PRJEB32787	PMID:31611646	mollusc associated	5408931	163585443	540	174300	34743	24
SAMEA5664328	PRJEB32787	PMID:31611646	mollusc associated	37001462	431118230	783	357992	94882	101
SAMEA5664329	PRJEB32787	PMID:31611646	mollusc associated	34017399	356407837	743	295072	75449	85
SAMEA5664330	PRJEB32787	PMID:31611646	mollusc associated	40907795	602441605	1003	473383	145852	140
SAMEA5664331	PRJEB32787	PMID:31611646	mollusc associated	37748400	585924378	1002	452703	141142	167
SAMEA5664332	PRJEB32787	PMID:31611646	mollusc associated	28519615	383372276	755	318234	82812	86
SAMEA5664333	PRJEB32787	PMID:31611646	mollusc associated	42705561	720163879	1276	541665	192919	223
SAMEA5664334	PRJEB32787	PMID:31611646	mollusc associated	36282241	531500971	938	410607	123729	146
SAMEA5664335	PRJEB32787	PMID:31611646	mollusc associated	33255989	582684875	1009	447400	140049	136
SAMEA5664336	PRJEB32787	PMID:31611646	mollusc associated	30603102	481779015	842	387858	108525	103
SAMEA5664337	PRJEB32787	PMID:31611646	mollusc associated	9530918	92016138	599	97088	18818	16
SAMEA5664338	PRJEB32787	PMID:31611646	mollusc associated	8808112	339633877	696	313146	73058	66
SAMEA5664339	PRJEB32787	PMID:31611646	mollusc associated	7657248	70409849	589	77613	14440	8
SAMEA5664340	PRJEB32787	PMID:31611646	mollusc associated	5073273	11295858	1897	14403	2285	3
SAMEA5664341	PRJEB32787	PMID:31611646	mollusc associated	4865553	10904705	1940	13661	2175	4
SAMEA5664342	PRJEB32787	PMID:31611646	mollusc associated	5451271	14220205	1244	17802	3083	6
SAMEA5664343	PRJEB32787	PMID:31611646	mollusc associated	4766235	12299167	1113	15613	2613	4
SAMEA5664344	PRJEB32787	PMID:31611646	mollusc associated	7117515	15259721	1174	18412	3232	3
SAMN11391594	PRJNA531921	PMID:31611867	human gut	34711520	354860133	4530	492146	76506	189
SAMN11391595	PRJNA531921	PMID:31611867	human gut	46277175	355778100	4576	498017	78858	185
SAMN11391596	PRJNA531921	PMID:31611867	human gut	33698020	257727854	6308	345345	54130	112
SAMN11391597	PRJNA531921	PMID:31611867	human gut	28679544	290614008	3153	419804	66695	150
SAMN11391598	PRJNA531921	PMID:31611867	human gut	5167909	22575231	1971	34805	5159	8
SAMN11391599	PRJNA531921	PMID:31611867	human gut	10074097	106223627	2203	160368	24815	51
SAMN11391600	PRJNA531921	PMID:31611867	human gut	28823423	277049497	4147	381873	60692	123
SAMN11391601	PRJNA531921	PMID:31611867	human gut	25416081	231148385	11550	303501	48190	166
SAMN11391602	PRJNA531921	PMID:31611867	human gut	8634456	74283757	1205	124533	20826	54
SAMN11391603	PRJNA531921	PMID:31611867	human gut	32001592	101082782	7037	138313	20926	50
SAMN11391604	PRJNA531921	PMID:31611867	human gut	58312507	284955110	5873	400666	64671	149
SAMN11391606	PRJNA531921	PMID:31611867	human gut	22133789	250443648	4122	353605	55662	165
SAMN11391607	PRJNA531921	PMID:31611867	human gut	32841822	272273832	2590	403921	64065	140
SAMN11391608	PRJNA531921	PMID:31611867	human gut	3599807	12540842	460	17742	3225	2
SAMN11391609	PRJNA531921	PMID:31611867	human gut	16811415	56479946	888	102299	16781	16
SAMN11391610	PRJNA531921	PMID:31611867	human gut	18287533	187209626	3425	269717	43578	122
SAMN11391611	PRJNA531921	PMID:31611867	human gut	20683769	123892778	2025	186954	29534	43
SAMN11391612	PRJNA531921	PMID:31611867	human gut	34898861	326872773	3325	462988	72167	141
SAMN11391613	PRJNA531921	PMID:31611867	human gut	34251110	308787037	4640	429445	67717	157
SAMN11391614	PRJNA531921	PMID:31611867	human gut	5765728	64510924	1824	99548	14882	27
SAMN11391615	PRJNA531921	PMID:31611867	human gut	3655055	58798453	1189	100046	15768	23
SAMN11391616	PRJNA531921	PMID:31611867	human gut	7038792	29961397	1493	49394	7737	8
SAMN11391617	PRJNA531921	PMID:31611867	human gut	32142660	279227584	5385	386277	58340	116
SAMN11391618	PRJNA531921	PMID:31611867	human gut	34185686	291643191	7538	394233	59145	131
SAMN11391619	PRJNA531921	PMID:31611867	human gut	17494961	57953384	2245	88611	14050	20
SAMN11391620	PRJNA531921	PMID:31611867	human gut	2646739	23212250	950	39296	6396	9
SAMN11391621	PRJNA531921	PMID:31611867	human gut	27494952	259763965	3131	384427	61917	125
SAMN11391622	PRJNA531921	PMID:31611867	human gut	2456204	17132619	1416	28446	4730	5
SAMN11391623	PRJNA531921	PMID:31611867	human gut	9450614	142532530	1118	244057	40408	58
SAMN11391624	PRJNA531921	PMID:31611867	human gut	20155542	202852195	2747	307200	50055	103
SAMN11391625	PRJNA531921	PMID:31611867	human gut	45851408	224460247	3515	316823	49142	84
SAMN11391626	PRJNA531921	PMID:31611867	human gut	27689623	350765040	3431	496762	77966	165
SAMN11391627	PRJNA531921	PMID:31611867	human gut	31043420	208172340	11292	273480	42683	107
SAMN11391628	PRJNA531921	PMID:31611867	human gut	44320327	205366086	11267	265504	39466	109
SAMN11391629	PRJNA531921	PMID:31611867	human gut	31968521	280260022	4632	380485	58520	141
SAMN11391630	PRJNA531921	PMID:31611867	human gut	33184976	286649591	3109	419785	68254	132
SAMN11391631	PRJNA531921	PMID:31611867	human gut	25958748	146087971	3027	213194	33222	64
SAMN11391632	PRJNA531921	PMID:31611867	human gut	41920122	245361784	3485	341022	51560	123
SAMN11391633	PRJNA531921	PMID:31611867	human gut	35131575	135824906	20038	177526	26222	75
SAMN11391634	PRJNA531921	PMID:31611867	human gut	2932330	45620106	1158	76917	11551	17
SAMN11391635	PRJNA531921	PMID:31611867	human gut	10620744	61782884	2415	93300	14189	16
SAMN11391636	PRJNA531921	PMID:31611867	human gut	19579066	191755789	5630	271548	43152	102
SAMN11391637	PRJNA531921	PMID:31611867	human gut	3073572	19266934	9425	26782	4214	10
SAMN11391638	PRJNA531921	PMID:31611867	human gut	21675783	44638872	4203	62078	9018	17
SAMN11391639	PRJNA531921	PMID:31611867	human gut	5306722	97052376	1450	156863	25311	39
SAMN11391640	PRJNA531921	PMID:31611867	human gut	21758712	226970915	2459	341180	54976	122
SAMN11391641	PRJNA531921	PMID:31611867	human gut	10388792	168920721	1561	272017	44675	79
SAMN11391642	PRJNA531921	PMID:31611867	human gut	9256337	63827256	802	119859	19653	31
SAMN11391643	PRJNA531921	PMID:31611867	human gut	43752242	191974221	3886	269203	40620	72
SAMN11391644	PRJNA531921	PMID:31611867	human gut	20036983	270071385	2294	409301	66825	124
SAMN11391645	PRJNA531921	PMID:31611867	human gut	23323503	215918281	6492	286921	45175	118
SAMN11391646	PRJNA531921	PMID:31611867	human gut	33300762	128976929	5516	172104	25417	66
SAMN11391647	PRJNA531921	PMID:31611867	human gut	24616371	147574051	2363	221388	35276	30
SAMN11391648	PRJNA531921	PMID:31611867	human gut	15324665	151128477	2760	217572	32724	69
SAMN11391649	PRJNA531921	PMID:31611867	human gut	22591823	222596063	3092	320880	51489	100
SAMN11391650	PRJNA531921	PMID:31611867	human gut	14641818	102938980	10734	127637	17452	39
SAMN11391651	PRJNA531921	PMID:31611867	human gut	28577426	293717302	8090	398057	62461	122
SAMN11391652	PRJNA531921	PMID:31611867	human gut	20280382	275232484	3107	407940	66383	164
SAMN11391653	PRJNA531921	PMID:31611867	human gut	25832196	211360374	17595	261123	37946	84
SAMN11391654	PRJNA531921	PMID:31611867	human gut	17166978	180176971	2770	264095	42112	101
SAMN11391655	PRJNA531921	PMID:31611867	human gut	4809071	55361390	1322	93918	15015	15
SAMN11391656	PRJNA531921	PMID:31611867	human gut	6968049	81279448	1438	132358	21481	18
SAMN11391657	PRJNA531921	PMID:31611867	human gut	25275362	153980418	5297	213844	32266	50
SAMN11391658	PRJNA531921	PMID:31611867	human gut	17461960	189039536	4323	261700	39595	67
SAMN11391659	PRJNA531921	PMID:31611867	human gut	11969151	179376173	2271	266349	42994	90
SAMN11391661	PRJNA531921	PMID:31611867	human gut	27996112	39500250	26551	55020	8261	15
SAMN11391662	PRJNA531921	PMID:31611867	human gut	12616484	74475315	5482	97871	14339	19
SAMN11391663	PRJNA531921	PMID:31611867	human gut	2870788	4494440	567	7147	1507	0
SAMN11391664	PRJNA531921	PMID:31611867	human gut	11732493	32651032	16002	38494	5506	15
SAMN11391665	PRJNA531921	PMID:31611867	human gut	46288061	256525358	8962	334035	51643	134
SAMN11391666	PRJNA531921	PMID:31611867	human gut	9151269	79867171	693	152934	26469	38
SAMN11391667	PRJNA531921	PMID:31611867	human gut	37320888	178951448	17277	221694	32651	90
SAMN11391668	PRJNA531921	PMID:31611867	human gut	12165238	158115590	3801	221274	35101	100
SAMN11391669	PRJNA531921	PMID:31611867	human gut	18308379	178660687	2792	257282	40697	103
SAMN11391670	PRJNA531921	PMID:31611867	human gut	5851458	18556651	2358	31090	4902	11
SAMN11391671	PRJNA531921	PMID:31611867	human gut	7122514	65542912	3078	98270	14984	25
SAMN12150404	PRJNA531921	PMID:31611867	human gut	39870085	354889125	8163	464756	71388	175
SAMN05615096	PRJNA339914	PMID:28144631	human gut	13852611	34147173	7514	45443	7151	12
SAMN05615097	PRJNA339914	PMID:28144631	human gut	16180612	16429436	85269	19409	2522	10
SAMN05615098	PRJNA339914	PMID:28144631	human gut	16245829	26186456	9677	32528	4532	9
SAMN05615099	PRJNA339914	PMID:28144631	human gut	7178589	17893440	33130	18362	2433	14
SAMN05615100	PRJNA339914	PMID:28144631	human gut	18927107	43668106	25804	52361	7487	24
SAMN05615101	PRJNA339914	PMID:28144631	human gut	11215040	35483847	6565	45883	7195	16
SAMN05615102	PRJNA339914	PMID:28144631	human gut	13204647	54352272	4186	71078	10243	19
SAMN05615103	PRJNA339914	PMID:28144631	human gut	14490292	85415649	4064	112226	16670	34
SAMN05615104	PRJNA339914	PMID:28144631	human gut	13763264	72355750	3269	104667	16522	52
SAMN05615105	PRJNA339914	PMID:28144631	human gut	10043384	116685910	1934	177625	28855	77
SAMN05615106	PRJNA339914	PMID:28144631	human gut	14402303	125726265	2474	179791	28428	60
SAMN05615107	PRJNA339914	PMID:28144631	human gut	9620865	61301168	4423	81825	12514	48
SAMN05615108	PRJNA339914	PMID:28144631	human gut	25462707	156964670	1945	230650	35614	78
SAMN05615109	PRJNA339914	PMID:28144631	human gut	12034930	148149696	1971	226471	36695	62
SAMN05615110	PRJNA339914	PMID:28144631	human gut	9345817	97102495	2379	140059	21753	44
SAMN05615111	PRJNA339914	PMID:28144631	human gut	18364617	184320830	1477	293447	47368	84
SAMN05615119	PRJNA339914	PMID:28144631	human associated	847883	7804563	774	14672	2289	2
SAMN05150073	PRJNA322246	PMID:27458440	marine	55512574	141672743	856	276358	47012	42
SAMN05150074	PRJNA322246	PMID:27458440	marine	55431675	98141348	598	190654	33295	30
SAMN05150075	PRJNA322246	PMID:27458440	marine	53507303	70960417	486	148447	27806	23
SAMN05150076	PRJNA322246	PMID:27458440	marine	47805254	216907695	944	467944	123224	107
SAMN05150077	PRJNA322246	PMID:27458440	marine	73216361	145955993	844	289733	51208	42
SAMN05150078	PRJNA322246	PMID:27458440	marine	56961343	185105637	633	362900	68313	64
SAMN05150079	PRJNA322246	PMID:27458440	marine	52882726	59859534	564	112595	22850	17
SAMN05150080	PRJNA322246	PMID:27458440	marine	63652088	82525565	764	189037	49114	54
SAMN05150081	PRJNA322246	PMID:27458440	marine	45853406	407985341	1550	707562	140630	141
SAMN05150082	PRJNA322246	PMID:27458440	marine	205808508	955131394	971	1566082	316285	247
SAMN05150083	PRJNA322246	PMID:27458440	marine	52719091	231990188	713	393270	96013	40
SAMN05150084	PRJNA322246	PMID:27458440	marine	52318026	188974258	1047	402449	108375	111
SAMN05150085	PRJNA322246	PMID:27458440	marine	84222079	553101303	1486	972988	192067	189
SAMN05150086	PRJNA322246	PMID:27458440	marine	51437728	359140166	758	654492	129646	114
SAMN05150087	PRJNA322246	PMID:27458440	marine	51692731	83264390	522	165215	34709	15
SAMN05150088	PRJNA322246	PMID:27458440	marine	53675792	210574284	1103	441854	119499	117
SAMN05150089	PRJNA322246	PMID:27458440	marine	81991920	619428087	1695	1054919	201016	194
SAMN05150090	PRJNA322246	PMID:27458440	marine	74449845	636156109	1061	1069049	210160	209
SAMN05150091	PRJNA322246	PMID:27458440	marine	45839309	203737468	699	402283	81800	70
SAMN05150092	PRJNA322246	PMID:27458440	marine	52083627	178931969	1047	381811	103195	111
SAMN05150093	PRJNA322246	PMID:27458440	marine	80277864	565645455	1625	993985	203241	181
SAMN05150094	PRJNA322246	PMID:27458440	marine	74892444	520683929	1855	834439	168960	193
SAMN05150095	PRJNA322246	PMID:27458440	marine	43874403	305171334	1006	543186	135135	124
SAMN05150096	PRJNA322246	PMID:27458440	marine	62080029	302091408	1168	614323	162070	157
SAMN04211611	PRJNA295085	DOI:10.1016/j.ijfoodmicro.2016.02.008	plant associated	16120643	1289908	540	2186	490	1
SAMN04211612	PRJNA295085	DOI:10.1016/j.ijfoodmicro.2016.02.008	plant associated	19074922	1057044	548	1703	399	2
SAMN04211613	PRJNA295085	DOI:10.1016/j.ijfoodmicro.2016.02.008	plant associated	16003222	1036315	502	1832	456	1
SAMN04211614	PRJNA295085	DOI:10.1016/j.ijfoodmicro.2016.02.008	plant associated	20406568	993938	705	1530	358	2
SAMN04211615	PRJNA295085	DOI:10.1016/j.ijfoodmicro.2016.02.008	plant associated	18878155	890867	821	1475	366	1
SAMN04211616	PRJNA295085	DOI:10.1016/j.ijfoodmicro.2016.02.008	plant associated	22210147	884684	755	1431	333	0
SAMN04211617	PRJNA295085	DOI:10.1016/j.ijfoodmicro.2016.02.008	plant associated	21021193	1044664	723	1785	447	0
SAMN04211618	PRJNA295085	DOI:10.1016/j.ijfoodmicro.2016.02.008	plant associated	22331977	1712512	1317	2941	720	1
SAMN04211619	PRJNA295085	DOI:10.1016/j.ijfoodmicro.2016.02.008	plant associated	13869852	1005751	583	1556	381	2
SAMN04211620	PRJNA295085	DOI:10.1016/j.ijfoodmicro.2016.02.008	plant associated	10966995	1384729	584	2130	503	1
SAMN04211621	PRJNA295085	DOI:10.1016/j.ijfoodmicro.2016.02.008	plant associated	10768448	835711	613	1228	253	2
SAMN04211622	PRJNA295085	DOI:10.1016/j.ijfoodmicro.2016.02.008	plant associated	9097919	1382212	946	1986	476	1
SAMN04211623	PRJNA295085	DOI:10.1016/j.ijfoodmicro.2016.02.008	plant associated	13032410	1536655	690	2196	508	1
SAMN04211624	PRJNA295085	DOI:10.1016/j.ijfoodmicro.2016.02.008	plant associated	9615096	805796	976	1042	231	2
SAMN04211625	PRJNA295085	DOI:10.1016/j.ijfoodmicro.2016.02.008	plant associated	11941071	2537428	710	3281	906	2
SAMN04211626	PRJNA295085	DOI:10.1016/j.ijfoodmicro.2016.02.008	plant associated	10739147	2347938	817	2969	846	0
SAMN04211627	PRJNA295085	DOI:10.1016/j.ijfoodmicro.2016.02.008	plant associated	13124961	800947	884	1161	247	2
SAMN04211628	PRJNA295085	DOI:10.1016/j.ijfoodmicro.2016.02.008	plant associated	12153695	871996	830	1340	343	1
SAMN04211629	PRJNA295085	DOI:10.1016/j.ijfoodmicro.2016.02.008	plant associated	11961471	721984	795	1068	239	0
SAMN04211630	PRJNA295085	DOI:10.1016/j.ijfoodmicro.2016.02.008	plant associated	11243297	1337669	775	1984	418	1
SAMN04211631	PRJNA295085	DOI:10.1016/j.ijfoodmicro.2016.02.008	plant associated	11461367	2154996	695	2904	780	1
SAMN04211632	PRJNA295085	DOI:10.1016/j.ijfoodmicro.2016.02.008	plant associated	13730050	975312	988	1295	325	1
SAMN04211633	PRJNA295085	DOI:10.1016/j.ijfoodmicro.2016.02.008	plant associated	15475716	5993738	746	7758	2191	1
SAMN04211634	PRJNA295085	DOI:10.1016/j.ijfoodmicro.2016.02.008	plant associated	14018796	1021081	1045	1321	312	3
SAMN04211635	PRJNA295085	DOI:10.1016/j.ijfoodmicro.2016.02.008	plant associated	13777896	3277992	593	5012	1242	1
SAMN04211636	PRJNA295085	DOI:10.1016/j.ijfoodmicro.2016.02.008	plant associated	12732867	1210009	1139	1854	521	3
SAMN04211637	PRJNA295085	DOI:10.1016/j.ijfoodmicro.2016.02.008	plant associated	13663314	1259101	849	1706	387	3
SAMN04211638	PRJNA295085	DOI:10.1016/j.ijfoodmicro.2016.02.008	plant associated	13193683	1482593	970	2220	492	3
SAMN04211639	PRJNA295085	DOI:10.1016/j.ijfoodmicro.2016.02.008	plant associated	17883810	1403986	1089	1968	452	3
SAMN04211640	PRJNA295085	DOI:10.1016/j.ijfoodmicro.2016.02.008	plant associated	14037210	881460	1060	1308	283	1
SAMN04211641	PRJNA295085	DOI:10.1016/j.ijfoodmicro.2016.02.008	plant associated	16038488	1302196	482	2727	692	1
SAMN04211642	PRJNA295085	DOI:10.1016/j.ijfoodmicro.2016.02.008	plant associated	13550071	1149559	444	2426	603	0
SAMN04211643	PRJNA295085	DOI:10.1016/j.ijfoodmicro.2016.02.008	plant associated	13987109	1087630	536	1984	486	1
SAMN04211644	PRJNA295085	DOI:10.1016/j.ijfoodmicro.2016.02.008	plant associated	16088372	1259421	589	2394	568	0
SAMN04211645	PRJNA295085	DOI:10.1016/j.ijfoodmicro.2016.02.008	plant associated	15273279	883099	550	1660	407	0
SAMN04211646	PRJNA295085	DOI:10.1016/j.ijfoodmicro.2016.02.008	plant associated	24657364	1688294	581	3063	824	1
SAMN04211647	PRJNA295085	DOI:10.1016/j.ijfoodmicro.2016.02.008	plant associated	21059161	2031255	635	3163	794	2
SAMN04211648	PRJNA295085	DOI:10.1016/j.ijfoodmicro.2016.02.008	plant associated	19899314	1064435	529	2072	492	0
SAMN04211649	PRJNA295085	DOI:10.1016/j.ijfoodmicro.2016.02.008	plant associated	12595168	892348	717	1295	306	2
SAMN04211650	PRJNA295085	DOI:10.1016/j.ijfoodmicro.2016.02.008	plant associated	9865318	1900122	533	3153	777	0
SAMN04211651	PRJNA295085	DOI:10.1016/j.ijfoodmicro.2016.02.008	plant associated	12178527	540943	694	837	173	1
SAMN04211652	PRJNA295085	DOI:10.1016/j.ijfoodmicro.2016.02.008	plant associated	10978289	2283240	704	3214	844	2
SAMN04211653	PRJNA295085	DOI:10.1016/j.ijfoodmicro.2016.02.008	plant associated	11827003	1203073	1112	1764	472	3
SAMN04211654	PRJNA295085	DOI:10.1016/j.ijfoodmicro.2016.02.008	plant associated	13442170	925585	874	1218	309	2
SAMN04211655	PRJNA295085	DOI:10.1016/j.ijfoodmicro.2016.02.008	plant associated	14155920	632481	1015	832	201	1
SAMN04211656	PRJNA295085	DOI:10.1016/j.ijfoodmicro.2016.02.008	plant associated	14696422	1779339	704	2460	597	3
SAMN04211657	PRJNA295085	DOI:10.1016/j.ijfoodmicro.2016.02.008	plant associated	9121809	3621959	696	5542	1443	1
SAMN04211658	PRJNA295085	DOI:10.1016/j.ijfoodmicro.2016.02.008	plant associated	10451354	1030205	629	1584	422	0
SAMN04211659	PRJNA295085	DOI:10.1016/j.ijfoodmicro.2016.02.008	plant associated	10451589	629924	1084	790	180	3
SAMN04211660	PRJNA295085	DOI:10.1016/j.ijfoodmicro.2016.02.008	plant associated	9561902	485228	603	838	226	1
SAMN04211661	PRJNA295085	DOI:10.1016/j.ijfoodmicro.2016.02.008	plant associated	10613144	1914239	784	2475	666	1
SAMN04211662	PRJNA295085	DOI:10.1016/j.ijfoodmicro.2016.02.008	plant associated	13601281	1640207	824	2190	472	2
SAMN04211663	PRJNA295085	DOI:10.1016/j.ijfoodmicro.2016.02.008	plant associated	13580593	2275798	799	3252	768	3
SAMN04211664	PRJNA295085	DOI:10.1016/j.ijfoodmicro.2016.02.008	plant associated	18585635	2179169	746	3102	672	3
SAMN04211665	PRJNA295085	DOI:10.1016/j.ijfoodmicro.2016.02.008	plant associated	15304245	1077357	819	1442	294	2
SAMN04211666	PRJNA295085	DOI:10.1016/j.ijfoodmicro.2016.02.008	plant associated	24112218	1261066	833	1772	377	1
SAMN04211667	PRJNA295085	DOI:10.1016/j.ijfoodmicro.2016.02.008	plant associated	11421597	838629	655	1218	282	3
SAMN04211668	PRJNA295085	DOI:10.1016/j.ijfoodmicro.2016.02.008	plant associated	13737148	1218798	1122	1655	297	2
SAMN04211669	PRJNA295085	DOI:10.1016/j.ijfoodmicro.2016.02.008	plant associated	13682205	744604	1176	990	195	1
SAMN04211670	PRJNA295085	DOI:10.1016/j.ijfoodmicro.2016.02.008	plant associated	13715148	2762707	864	4055	857	2
SAMEA2579905	PRJEB6456	PMID:25974306	human gut	21731785	129127232	15145	149275	21406	72
SAMEA2579906	PRJEB6456	PMID:25974306	human gut	19292185	95195609	3949	127059	19979	52
SAMEA2579907	PRJEB6456	PMID:25974306	human gut	16095224	26221080	51606	27450	3142	13
SAMEA2579908	PRJEB6456	PMID:25974306	human gut	20232435	51419829	23721	50366	7497	27
SAMEA2579909	PRJEB6456	PMID:25974306	human gut	19580735	178418322	3162	241169	38010	105
SAMEA2579910	PRJEB6456	PMID:25974306	human gut	21468739	32843434	30146	33819	4602	15
SAMEA2579911	PRJEB6456	PMID:25974306	human gut	23863523	105535228	10579	120243	17128	68
SAMEA2579912	PRJEB6456	PMID:25974306	human gut	17562474	51207797	5325	62993	8816	20
SAMEA2579913	PRJEB6456	PMID:25974306	human gut	16179567	9909535	49634	10799	1459	7
SAMEA2579914	PRJEB6456	PMID:25974306	human gut	22994157	232466189	2453	323495	49897	117
SAMEA2579915	PRJEB6456	PMID:25974306	human gut	16646197	11185227	162936	11359	1339	6
SAMEA2579916	PRJEB6456	PMID:25974306	human gut	23003847	186813391	6977	231258	34392	90
SAMEA2579917	PRJEB6456	PMID:25974306	human gut	28056007	90149306	9889	112002	16718	39
SAMEA2579918	PRJEB6456	PMID:25974306	human gut	17241604	43552242	4950	59100	9699	23
SAMEA2579919	PRJEB6456	PMID:25974306	human gut	16915229	41107126	11886	45528	5898	22
SAMEA2579920	PRJEB6456	PMID:25974306	human gut	22415928	185713506	7222	223417	32427	103
SAMEA2579921	PRJEB6456	PMID:25974306	human gut	19651981	69368638	28413	78246	10875	51
SAMEA2579922	PRJEB6456	PMID:25974306	human gut	17469478	26816957	49502	27735	3833	19
SAMEA2579923	PRJEB6456	PMID:25974306	human gut	22905105	253654176	3294	345610	53569	115
SAMEA2579924	PRJEB6456	PMID:25974306	human gut	14033431	29819400	21328	32378	4274	28
SAMEA2579925	PRJEB6456	PMID:25974306	human gut	16620752	146096220	8010	172983	24016	76
SAMEA2579926	PRJEB6456	PMID:25974306	human gut	29734394	93086626	23252	107277	15991	53
SAMEA2579927	PRJEB6456	PMID:25974306	human gut	23103855	30526529	38412	30902	3775	14
SAMEA2579928	PRJEB6456	PMID:25974306	human gut	22223116	6543078	41813	7558	1045	4
SAMEA2579929	PRJEB6456	PMID:25974306	human gut	27364296	178639077	9002	217167	32220	91
SAMEA2579930	PRJEB6456	PMID:25974306	human gut	20519744	135838169	13794	163556	23856	82
SAMEA2579931	PRJEB6456	PMID:25974306	human gut	18547219	78851257	16674	88524	12511	48
SAMEA2579932	PRJEB6456	PMID:25974306	human gut	21566595	25249641	15736	27493	3557	4
SAMEA2579933	PRJEB6456	PMID:25974306	human gut	24578005	275952504	2666	383257	63511	137
SAMEA2579934	PRJEB6456	PMID:25974306	human gut	23429018	86342604	21524	104297	15287	49
SAMEA2579935	PRJEB6456	PMID:25974306	human gut	20321974	45914457	20906	54252	8469	28
SAMEA2579936	PRJEB6456	PMID:25974306	human gut	19138873	21632155	38258	21898	3027	15
SAMEA2579937	PRJEB6456	PMID:25974306	human gut	18978396	211229426	3251	288657	45989	107
SAMEA2579938	PRJEB6456	PMID:25974306	human gut	24908343	67055265	53295	67372	8824	35
SAMEA2579939	PRJEB6456	PMID:25974306	human gut	22709268	64207550	13931	75515	10835	38
SAMEA2579940	PRJEB6456	PMID:25974306	human gut	23382422	31884329	9418	37445	5877	22
SAMEA2579941	PRJEB6456	PMID:25974306	human gut	23488209	8693619	82983	7992	1026	6
SAMEA2579942	PRJEB6456	PMID:25974306	human gut	18453599	187302480	3291	250041	37395	90
SAMEA2579943	PRJEB6456	PMID:25974306	human gut	22607869	70810569	30916	80857	11131	48
SAMEA2579944	PRJEB6456	PMID:25974306	human gut	24534033	31435082	25859	33214	4106	21
SAMEA2579945	PRJEB6456	PMID:25974306	human gut	16383685	6638149	118155	7831	1057	4
SAMEA2579946	PRJEB6456	PMID:25974306	human gut	21074672	188361734	7894	231666	34751	106
SAMEA2579947	PRJEB6456	PMID:25974306	human gut	20055538	119129014	7466	144708	21525	52
SAMEA2579948	PRJEB6456	PMID:25974306	human gut	20430552	54364911	41305	56520	7372	36
SAMEA2579949	PRJEB6456	PMID:25974306	human gut	18664926	60618797	27927	59143	7355	51
SAMEA2579950	PRJEB6456	PMID:25974306	human gut	19102325	231011798	3735	302482	45456	107
SAMEA2579951	PRJEB6456	PMID:25974306	human gut	23529853	100185670	4876	126099	18850	60
SAMEA2579952	PRJEB6456	PMID:25974306	human gut	24159415	81982074	31326	83598	11040	51
SAMEA2579953	PRJEB6456	PMID:25974306	human gut	20574043	18741003	57424	18189	2365	13
SAMEA2579954	PRJEB6456	PMID:25974306	human gut	19593498	213658065	2578	300903	49085	111
SAMEA2579955	PRJEB6456	PMID:25974306	human gut	21012129	65248047	5047	82991	12432	34
SAMEA2579956	PRJEB6456	PMID:25974306	human gut	21563674	34142567	27724	39056	5530	23
SAMEA2579957	PRJEB6456	PMID:25974306	human gut	16144291	24871168	24487	26137	3087	9
SAMEA2579958	PRJEB6456	PMID:25974306	human gut	19350555	254549399	2440	358547	56505	140
SAMEA2579959	PRJEB6456	PMID:25974306	human gut	19857571	71913354	6193	92383	13579	32
SAMEA2579960	PRJEB6456	PMID:25974306	human gut	17081376	90130414	21081	100472	14181	76
SAMEA2579961	PRJEB6456	PMID:25974306	human gut	17916696	57334163	2481	80701	13029	35
SAMEA2579962	PRJEB6456	PMID:25974306	human gut	17796408	20106598	45811	21679	3048	8
SAMEA2579963	PRJEB6456	PMID:25974306	human gut	20894432	224107862	2598	300135	45135	102
SAMEA2579964	PRJEB6456	PMID:25974306	human gut	19711262	147555574	4139	188049	27888	74
SAMEA2579965	PRJEB6456	PMID:25974306	human gut	15386376	55530524	4339	71306	11235	23
SAMEA2579966	PRJEB6456	PMID:25974306	human gut	20297425	39749606	22778	39171	5111	34
SAMEA2579967	PRJEB6456	PMID:25974306	human gut	18670465	63157211	33960	65346	8453	51
SAMEA2579968	PRJEB6456	PMID:25974306	human gut	21331993	160793953	4644	208349	31543	80
SAMEA2579969	PRJEB6456	PMID:25974306	human gut	16970052	38331426	39986	37600	4489	28
SAMEA2579970	PRJEB6456	PMID:25974306	human gut	19598932	205346025	2913	280862	43358	102
SAMEA2579971	PRJEB6456	PMID:25974306	human gut	23179092	127541005	7749	158100	23143	55
SAMEA2579972	PRJEB6456	PMID:25974306	human gut	16778189	68934627	6737	79757	11534	40
SAMEA2579973	PRJEB6456	PMID:25974306	human gut	20701104	27429376	4781	35026	5174	24
SAMEA2579974	PRJEB6456	PMID:25974306	human gut	24185369	161282570	3022	220969	34946	85
SAMEA2579975	PRJEB6456	PMID:25974306	human gut	20367306	48053871	39627	47708	6027	32
SAMEA2579976	PRJEB6456	PMID:25974306	human gut	21850086	179772468	5274	225400	33396	81
SAMEA2579977	PRJEB6456	PMID:25974306	human gut	14393595	65113681	20548	70335	9799	49
SAMEA2579978	PRJEB6456	PMID:25974306	human gut	15617323	42865720	7884	52638	7347	22
SAMEA2579979	PRJEB6456	PMID:25974306	human gut	16713712	48113450	18757	54751	7388	38
SAMEA2579980	PRJEB6456	PMID:25974306	human gut	18214184	213180225	2322	310695	50672	101
SAMEA2579981	PRJEB6456	PMID:25974306	human gut	14079336	38883036	18819	48698	7176	22
SAMEA2579982	PRJEB6456	PMID:25974306	human gut	13324851	20140483	22718	27145	3895	7
SAMEA2579983	PRJEB6456	PMID:25974306	human gut	19589198	18810698	69618	22140	3216	10
SAMEA2579984	PRJEB6456	PMID:25974306	human gut	13423148	111781336	3729	140492	20263	61
SAMEA2579985	PRJEB6456	PMID:25974306	human gut	22468621	52024129	11588	61211	8780	38
SAMEA2579986	PRJEB6456	PMID:25974306	human gut	17839607	38976901	25758	43074	6805	33
SAMEA2579987	PRJEB6456	PMID:25974306	human gut	21061697	18761191	83697	18308	2317	17
SAMEA2579988	PRJEB6456	PMID:25974306	human gut	19998325	207577450	2440	291745	45987	95
SAMEA2579989	PRJEB6456	PMID:25974306	human gut	25625867	96147253	16151	115583	17644	57
SAMEA2579990	PRJEB6456	PMID:25974306	human gut	16135313	33680882	10932	41935	6353	18
SAMEA2579991	PRJEB6456	PMID:25974306	human gut	17934282	25838099	26086	27172	3851	13
SAMEA2579992	PRJEB6456	PMID:25974306	human gut	24004304	241787936	2909	336074	52588	116
SAMEA2579993	PRJEB6456	PMID:25974306	human gut	9621683	47174013	7327	60726	9390	17
SAMEA2579994	PRJEB6456	PMID:25974306	human gut	13406907	26227110	14837	30864	4217	10
SAMEA2579995	PRJEB6456	PMID:25974306	human gut	16069845	8327756	106353	7545	940	8
SAMEA2579996	PRJEB6456	PMID:25974306	human gut	14323279	137150719	2457	193226	31366	67
SAMEA2579997	PRJEB6456	PMID:25974306	human gut	10730252	65110961	13043	76230	11125	43
SAMEA2579998	PRJEB6456	PMID:25974306	human gut	13536604	30558996	50505	30139	4094	23
SAMEA2579999	PRJEB6456	PMID:25974306	human gut	9095467	6226802	55734	7254	924	4
SAMEA2580000	PRJEB6456	PMID:25974306	human gut	9418395	62913871	2733	87074	13691	46
SAMEA2580001	PRJEB6456	PMID:25974306	human gut	21892018	109087773	6449	137025	19428	74
SAMEA2580002	PRJEB6456	PMID:25974306	human gut	20037306	66457959	23059	73650	10348	43
SAMEA2580003	PRJEB6456	PMID:25974306	human gut	16180076	28815127	18208	34792	4565	18
SAMEA2580004	PRJEB6456	PMID:25974306	human gut	18495980	161235383	4780	200766	29241	90
SAMEA2580005	PRJEB6456	PMID:25974306	human gut	19904988	140952948	5670	178968	26785	67
SAMEA2580006	PRJEB6456	PMID:25974306	human gut	15286197	76612943	7124	90862	12892	26
SAMEA2580007	PRJEB6456	PMID:25974306	human gut	16496799	35048462	15707	39730	5666	27
SAMEA2580008	PRJEB6456	PMID:25974306	human gut	23094576	75048885	1965	109442	17661	38
SAMEA2580009	PRJEB6456	PMID:25974306	human gut	18311934	81587449	3784	108359	17093	32
SAMEA2580010	PRJEB6456	PMID:25974306	human gut	17447064	17962382	17468	21918	3220	4
SAMEA2580011	PRJEB6456	PMID:25974306	human gut	14885600	12163519	36055	14214	2154	2
SAMEA2580012	PRJEB6456	PMID:25974306	human gut	24121183	120708644	4844	157535	25351	75
SAMEA2580013	PRJEB6456	PMID:25974306	human gut	22290406	75268234	5276	101213	16262	40
SAMEA2580014	PRJEB6456	PMID:25974306	human gut	20206962	23892835	48105	24880	3159	12
SAMEA2580015	PRJEB6456	PMID:25974306	human gut	14850752	10897718	6043	14243	2118	5
SAMEA2580016	PRJEB6456	PMID:25974306	human gut	15044546	176705628	2416	251591	41630	102
SAMEA2580017	PRJEB6456	PMID:25974306	human gut	22590717	112606448	16578	126802	17863	61
SAMEA2580018	PRJEB6456	PMID:25974306	human gut	21713908	167369464	4819	215353	33202	90
SAMEA2580019	PRJEB6456	PMID:25974306	human gut	20888086	70743385	10992	83214	12236	43
SAMEA2580020	PRJEB6456	PMID:25974306	human gut	16862409	41877722	21485	44025	6180	37
SAMEA2580021	PRJEB6456	PMID:25974306	human gut	25447492	286262063	3250	391113	62877	152
SAMEA2580022	PRJEB6456	PMID:25974306	human gut	16570431	26648552	15573	30516	4582	16
SAMEA2580023	PRJEB6456	PMID:25974306	human gut	15928516	77306323	7016	95725	14440	44
SAMEA2580024	PRJEB6456	PMID:25974306	human gut	19100167	18457721	10670	23181	3407	7
SAMEA2580025	PRJEB6456	PMID:25974306	human gut	17560223	33930412	32889	39332	5641	12
SAMEA2580026	PRJEB6456	PMID:25974306	human gut	17767054	191828401	1899	285369	47586	99
SAMEA2580027	PRJEB6456	PMID:25974306	human gut	26908601	130649713	9032	158075	23117	63
SAMEA2580028	PRJEB6456	PMID:25974306	human gut	24952186	64897339	19131	68949	9302	40
SAMEA2580029	PRJEB6456	PMID:25974306	human gut	19974519	44128316	10229	52625	8026	32
SAMEA2580030	PRJEB6456	PMID:25974306	human gut	28645726	254899283	4224	337484	53045	159
SAMEA2580031	PRJEB6456	PMID:25974306	human gut	22932277	25154715	7619	29295	3985	7
SAMEA2580032	PRJEB6456	PMID:25974306	human gut	20899093	148055103	4599	190463	28951	57
SAMEA2580033	PRJEB6456	PMID:25974306	human gut	23011062	97738507	15871	110766	16145	58
SAMEA2580034	PRJEB6456	PMID:25974306	human gut	28379685	53861726	24570	54321	7293	40
SAMEA2580035	PRJEB6456	PMID:25974306	human gut	15438313	44525092	17008	48696	6510	28
SAMEA2580036	PRJEB6456	PMID:25974306	human gut	21232092	208137806	3930	265647	40751	124
SAMEA2580037	PRJEB6456	PMID:25974306	human gut	20553307	57222670	9618	73542	10867	27
SAMEA2580038	PRJEB6456	PMID:25974306	human gut	22574076	48458709	24538	48806	6448	35
SAMEA2580039	PRJEB6456	PMID:25974306	human gut	15792248	12013923	4955	14027	1884	4
SAMEA2580040	PRJEB6456	PMID:25974306	human gut	21048045	166418272	6222	207907	31172	89
SAMEA2580041	PRJEB6456	PMID:25974306	human gut	20934853	67269745	22318	79394	10974	40
SAMEA2580042	PRJEB6456	PMID:25974306	human gut	14565872	11332207	45405	11815	1560	4
SAMEA2580043	PRJEB6456	PMID:25974306	human gut	17400303	33495142	7506	39163	5598	24
SAMEA2580044	PRJEB6456	PMID:25974306	human gut	20285370	119207777	14664	142718	20445	72
SAMEA2580045	PRJEB6456	PMID:25974306	human gut	21718903	132850502	11395	156840	22634	81
SAMEA2580046	PRJEB6456	PMID:25974306	human gut	18647075	69219493	7913	82994	11709	54
SAMEA2580047	PRJEB6456	PMID:25974306	human gut	17156287	49298987	9767	55746	7344	25
SAMEA2580048	PRJEB6456	PMID:25974306	human gut	17600913	201517489	5484	252238	37612	121
SAMEA2580049	PRJEB6456	PMID:25974306	human gut	17523362	102953158	7925	123049	18146	71
SAMEA2580050	PRJEB6456	PMID:25974306	human gut	20630210	80625788	7554	93522	12760	35
SAMEA2580051	PRJEB6456	PMID:25974306	human gut	13719149	55767711	12099	62312	8212	29
SAMEA2580052	PRJEB6456	PMID:25974306	human gut	20112682	221332714	4140	292579	46021	150
SAMEA2580053	PRJEB6456	PMID:25974306	human gut	19532422	82650428	12836	96080	13936	51
SAMEA2580054	PRJEB6456	PMID:25974306	human gut	18325655	36231240	17798	39203	5077	12
SAMEA2580055	PRJEB6456	PMID:25974306	human gut	14553990	33624233	31154	37669	5150	35
SAMEA2580056	PRJEB6456	PMID:25974306	human gut	22745246	260190130	4134	336932	50991	159
SAMEA2580057	PRJEB6456	PMID:25974306	human gut	19907152	85521467	10996	106168	15493	38
SAMEA2580058	PRJEB6456	PMID:25974306	human gut	39389112	31790897	5308	39592	5587	13
SAMEA2580060	PRJEB6456	PMID:25974306	human gut	24020494	174437437	3627	229278	35100	100
SAMEA2580061	PRJEB6456	PMID:25974306	human gut	20982296	131976298	9177	164135	24100	64
SAMEA2580062	PRJEB6456	PMID:25974306	human gut	22710907	78173139	41083	80775	10539	50
SAMEA2580063	PRJEB6456	PMID:25974306	human gut	17665532	53790827	19774	56929	7838	42
SAMEA2580064	PRJEB6456	PMID:25974306	human gut	20292858	144145744	4834	187418	29368	68
SAMEA2580065	PRJEB6456	PMID:25974306	human gut	20430450	54405545	14091	61476	8416	27
SAMEA2580066	PRJEB6456	PMID:25974306	human gut	18531989	51008968	10898	52803	6353	25
SAMEA2580067	PRJEB6456	PMID:25974306	human gut	18420956	33701342	30591	35139	4739	19
SAMEA2580068	PRJEB6456	PMID:25974306	human gut	20555340	217843884	3457	284304	43035	108
SAMEA2580069	PRJEB6456	PMID:25974306	human gut	19770552	120024273	7954	139700	20469	75
SAMEA2580070	PRJEB6456	PMID:25974306	human gut	14784885	33543368	23521	36449	4575	19
SAMEA2580071	PRJEB6456	PMID:25974306	human gut	17807244	25654779	16412	24786	2797	13
SAMEA2580072	PRJEB6456	PMID:25974306	human gut	23871636	232416700	4772	288302	42009	131
SAMEA2580073	PRJEB6456	PMID:25974306	human gut	29830827	98734021	4255	128115	19196	46
SAMEA2580074	PRJEB6456	PMID:25974306	human gut	16984911	57502057	13942	60307	7961	37
SAMEA2580075	PRJEB6456	PMID:25974306	human gut	16550316	62864608	19759	66768	8602	40
SAMEA2580076	PRJEB6456	PMID:25974306	human gut	22907486	190746333	6501	238255	36113	107
SAMEA2580077	PRJEB6456	PMID:25974306	human gut	23686780	61377022	14594	72266	10835	39
SAMEA2580078	PRJEB6456	PMID:25974306	human gut	22903248	32328706	17142	35333	4664	21
SAMEA2580079	PRJEB6456	PMID:25974306	human gut	15885272	12540719	43811	13921	1806	7
SAMEA2580080	PRJEB6456	PMID:25974306	human gut	25863147	178956052	3843	236789	35615	90
SAMEA2580081	PRJEB6456	PMID:25974306	human gut	20078489	90669872	6528	113300	16985	48
SAMEA2580082	PRJEB6456	PMID:25974306	human gut	20446193	80190557	11100	89506	12963	53
SAMEA2580083	PRJEB6456	PMID:25974306	human gut	16747108	42444714	7873	47270	6231	24
SAMEA2580084	PRJEB6456	PMID:25974306	human gut	22218947	205566155	4622	266419	40191	109
SAMEA2580085	PRJEB6456	PMID:25974306	human gut	27155288	106455037	20314	117481	17225	71
SAMEA2580086	PRJEB6456	PMID:25974306	human gut	21318816	35880091	15641	41541	5567	18
SAMEA2580087	PRJEB6456	PMID:25974306	human gut	20117349	43531128	30340	48691	6153	29
SAMEA2580088	PRJEB6456	PMID:25974306	human gut	27841087	195409958	8430	232044	33786	105
SAMEA2580089	PRJEB6456	PMID:25974306	human gut	24125014	120033921	6845	143897	20860	77
SAMEA2580090	PRJEB6456	PMID:25974306	human gut	20716395	77380058	7276	81957	10627	38
SAMEA2580091	PRJEB6456	PMID:25974306	human gut	16363769	56509707	40089	52354	6599	43
SAMEA2580092	PRJEB6456	PMID:25974306	human gut	20504394	173788354	2442	246325	38499	88
SAMEA2580093	PRJEB6456	PMID:25974306	human gut	25527102	80686749	8050	99548	15440	48
SAMEA2580094	PRJEB6456	PMID:25974306	human gut	20399423	58229894	8263	69732	10745	34
SAMEA2580095	PRJEB6456	PMID:25974306	human gut	15135631	23364347	24335	25006	3083	12
SAMEA2580096	PRJEB6456	PMID:25974306	human gut	24843402	254979574	3475	340602	52803	121
SAMEA2580097	PRJEB6456	PMID:25974306	human gut	20538983	101029751	6341	128819	20242	64
SAMEA2580098	PRJEB6456	PMID:25974306	human gut	21099745	92982030	16295	109931	16466	70
SAMEA2580099	PRJEB6456	PMID:25974306	human gut	20729216	36996957	39054	39563	5209	22
SAMEA2580100	PRJEB6456	PMID:25974306	human gut	18617831	10456234	41877	10540	1169	3
SAMEA2580101	PRJEB6456	PMID:25974306	human gut	19303151	215935845	2943	295109	45679	102
SAMEA2580102	PRJEB6456	PMID:25974306	human gut	18562330	59502121	12392	66245	9062	25
SAMEA2580103	PRJEB6456	PMID:25974306	human gut	21051978	147473657	4013	197121	30683	82
SAMEA2580104	PRJEB6456	PMID:25974306	human gut	15318803	15679587	12749	18639	2417	2
SAMEA2580105	PRJEB6456	PMID:25974306	human gut	22688760	29017442	18111	32695	4641	13
SAMEA2580106	PRJEB6456	PMID:25974306	human gut	20880356	120646492	1963	177779	30655	64
SAMEA2580107	PRJEB6456	PMID:25974306	human gut	23589301	87321591	5713	106953	16081	53
SAMEA2580108	PRJEB6456	PMID:25974306	human gut	18929277	55724319	3223	70851	10258	26
SAMEA2580109	PRJEB6456	PMID:25974306	human gut	23974718	25576621	39894	28856	4288	16
SAMEA2580110	PRJEB6456	PMID:25974306	human gut	19601501	177784099	2704	240943	37066	99
SAMEA2580111	PRJEB6456	PMID:25974306	human gut	22928976	14166525	3847	15988	2424	9
SAMEA2580112	PRJEB6456	PMID:25974306	human gut	22392569	183983194	5895	231861	34488	107
SAMEA2580113	PRJEB6456	PMID:25974306	human gut	25135690	151544496	8766	194439	29613	72
SAMEA2580114	PRJEB6456	PMID:25974306	human gut	20116613	64466320	21159	71679	10333	30
SAMEA2580115	PRJEB6456	PMID:25974306	human gut	25624058	78042309	10067	97128	14501	34
SAMEA2580116	PRJEB6456	PMID:25974306	human gut	21506729	25078992	29808	30090	4254	13
SAMEA2580117	PRJEB6456	PMID:25974306	human gut	19191895	15122836	22225	16865	2280	8
SAMEA2580118	PRJEB6456	PMID:25974306	human gut	23282407	250680754	3613	331469	52090	136
SAMEA2580119	PRJEB6456	PMID:25974306	human gut	16418982	54525706	9421	64879	9104	28
SAMEA2580120	PRJEB6456	PMID:25974306	human gut	23927799	236801368	2525	336786	55389	128
SAMEA2580121	PRJEB6456	PMID:25974306	human gut	24288102	113386743	9280	135355	19832	70
SAMEA2580122	PRJEB6456	PMID:25974306	human gut	19920115	79612702	31437	86276	11890	48
SAMEA2580123	PRJEB6456	PMID:25974306	human gut	21743991	19019896	82874	21551	2779	13
SAMEA2580124	PRJEB6456	PMID:25974306	human gut	25816000	138714782	3520	182252	28045	86
SAMEA2580125	PRJEB6456	PMID:25974306	human gut	17375424	99811665	8480	125854	19185	58
SAMEA2580126	PRJEB6456	PMID:25974306	human gut	21867625	36223224	27192	37809	5360	24
SAMEA2580127	PRJEB6456	PMID:25974306	human gut	18168898	17406291	42949	19877	2809	17
SAMEA2580128	PRJEB6456	PMID:25974306	human gut	19162391	175559226	2701	246210	38282	92
SAMEA2580129	PRJEB6456	PMID:25974306	human gut	25574884	142079466	8125	172803	26220	72
SAMEA2580130	PRJEB6456	PMID:25974306	human gut	21411437	82761186	10056	92597	12904	45
SAMEA2580131	PRJEB6456	PMID:25974306	human gut	8095003	20861245	31032	22201	2950	12
SAMEA2580132	PRJEB6456	PMID:25974306	human gut	29737564	235681635	6859	290051	43162	125
SAMEA2580133	PRJEB6456	PMID:25974306	human gut	21015481	127641161	5909	156667	23611	59
SAMEA2580134	PRJEB6456	PMID:25974306	human gut	18650023	39576380	10484	48421	6883	11
SAMEA2580135	PRJEB6456	PMID:25974306	human gut	19228767	20947648	14105	25155	3425	8
SAMEA2580136	PRJEB6456	PMID:25974306	human gut	19262930	198272342	2700	274262	43545	101
SAMEA2580137	PRJEB6456	PMID:25974306	human gut	20129288	118307633	4822	149526	22779	42
SAMEA2580138	PRJEB6456	PMID:25974306	human gut	22380150	46031221	14417	53169	7410	16
SAMEA2580139	PRJEB6456	PMID:25974306	human gut	19698873	18747589	56853	19207	2422	9
SAMEA2580140	PRJEB6456	PMID:25974306	human gut	27398649	229756433	5822	289903	42957	127
SAMEA2580141	PRJEB6456	PMID:25974306	human gut	26018305	111191210	12736	127716	18389	71
SAMEA2580142	PRJEB6456	PMID:25974306	human gut	23273688	116565429	11896	139192	20655	65
SAMEA2580143	PRJEB6456	PMID:25974306	human gut	25493982	91377325	20024	95143	12708	57
SAMEA2580144	PRJEB6456	PMID:25974306	human gut	25485882	52887426	26318	51173	6381	36
SAMEA2580145	PRJEB6456	PMID:25974306	human gut	30029659	254425198	4837	322275	48239	126
SAMEA2580146	PRJEB6456	PMID:25974306	human gut	22279455	51534223	22681	57081	7729	38
SAMEA2580147	PRJEB6456	PMID:25974306	human gut	17507642	16777534	11091	19156	2514	8
SAMEA2580148	PRJEB6456	PMID:25974306	human gut	20450042	170827557	5452	207189	29262	89
SAMEA2580149	PRJEB6456	PMID:25974306	human gut	21055165	73755663	10528	94535	14976	45
SAMEA2580150	PRJEB6456	PMID:25974306	human gut	23738930	53615313	22120	61432	9371	29
SAMEA2580151	PRJEB6456	PMID:25974306	human gut	22452104	5203904	230514	5201	632	3
SAMEA2580152	PRJEB6456	PMID:25974306	human gut	27747376	225313326	6112	273967	39577	126
SAMEA2580153	PRJEB6456	PMID:25974306	human gut	28204093	111490963	12881	125837	16703	56
SAMEA2580154	PRJEB6456	PMID:25974306	human gut	19516645	29220652	41495	28840	3795	16
SAMEA2580155	PRJEB6456	PMID:25974306	human gut	29511493	25137110	43921	27350	3543	9
SAMEA2580156	PRJEB6456	PMID:25974306	human gut	24593880	141091422	4095	172296	24326	60
SAMEA2580157	PRJEB6456	PMID:25974306	human gut	24345475	94686183	7857	118417	17506	76
SAMEA2580158	PRJEB6456	PMID:25974306	human gut	21909433	20377955	49564	21635	3185	14
SAMEA2580159	PRJEB6456	PMID:25974306	human gut	17196786	5139062	56885	5046	652	1
SAMEA2580160	PRJEB6456	PMID:25974306	human gut	22654147	122582080	7664	151091	22189	78
SAMEA2580161	PRJEB6456	PMID:25974306	human gut	23341370	111576216	11869	137435	20860	58
SAMEA2580162	PRJEB6456	PMID:25974306	human gut	21720871	67629452	4768	88185	13230	35
SAMEA2580163	PRJEB6456	PMID:25974306	human gut	27856560	96945996	12909	111754	15801	36
SAMEA2580164	PRJEB6456	PMID:25974306	human gut	20125219	16307830	7724	19803	2446	6
SAMEA2580165	PRJEB6456	PMID:25974306	human gut	18028587	112141251	2851	165429	29989	58
SAMEA2580166	PRJEB6456	PMID:25974306	human gut	24475814	69626156	28487	80531	11825	39
SAMEA2580167	PRJEB6456	PMID:25974306	human gut	22472422	106013218	11603	121013	16470	68
SAMEA2580168	PRJEB6456	PMID:25974306	human gut	18932938	54328142	11238	69288	10851	29
SAMEA2580169	PRJEB6456	PMID:25974306	human gut	17288120	35238668	2325	47441	6272	12
SAMEA2580170	PRJEB6456	PMID:25974306	human gut	20444672	196741004	3026	259910	39053	107
SAMEA2580171	PRJEB6456	PMID:25974306	human gut	13367513	24756285	34818	25219	3258	11
SAMEA2580172	PRJEB6456	PMID:25974306	human gut	18987954	166368273	5182	214229	33202	105
SAMEA2580173	PRJEB6456	PMID:25974306	human gut	18607087	97220808	11180	120538	18012	55
SAMEA2580174	PRJEB6456	PMID:25974306	human gut	24235813	44924900	25789	48580	6150	22
SAMEA2580175	PRJEB6456	PMID:25974306	human gut	24862281	18966138	20020	22377	2934	2
SAMEA2580176	PRJEB6456	PMID:25974306	human gut	22761006	218270501	3762	284102	42954	111
SAMEA2580177	PRJEB6456	PMID:25974306	human gut	23267698	120972235	5291	155593	23694	86
SAMEA2580178	PRJEB6456	PMID:25974306	human gut	23617551	70776912	23678	82435	11904	41
SAMEA2580179	PRJEB6456	PMID:25974306	human gut	19033734	7730200	77855	8098	975	5
SAMEA2580180	PRJEB6456	PMID:25974306	human gut	22471550	52711348	6811	67952	10490	34
SAMEA2580181	PRJEB6456	PMID:25974306	human gut	20643408	84423357	15803	101436	14375	51
SAMEA2580182	PRJEB6456	PMID:25974306	human gut	21410834	29344940	33241	33759	4629	15
SAMEA2580183	PRJEB6456	PMID:25974306	human gut	15787855	10133814	159325	9486	1081	6
SAMEA2580184	PRJEB6456	PMID:25974306	human gut	20934092	208974490	3192	278430	43869	113
SAMEA2580185	PRJEB6456	PMID:25974306	human gut	24133660	78693546	6798	96722	14018	43
SAMEA2580186	PRJEB6456	PMID:25974306	human gut	16622338	30408241	37986	39244	5972	16
SAMEA2580187	PRJEB6456	PMID:25974306	human gut	26689400	19898133	4074	24483	3484	5
SAMEA2580188	PRJEB6456	PMID:25974306	human gut	21289222	186461797	3563	248610	37742	99
SAMEA2580189	PRJEB6456	PMID:25974306	human gut	18985385	94610022	22707	108961	14449	53
SAMEA2580190	PRJEB6456	PMID:25974306	human gut	20098466	50498723	35118	55656	7412	33
SAMEA2580191	PRJEB6456	PMID:25974306	human gut	18348898	68821320	9140	77598	10253	38
SAMEA2580192	PRJEB6456	PMID:25974306	human gut	18765639	169939024	2439	230975	34376	82
SAMEA2580193	PRJEB6456	PMID:25974306	human gut	20228584	111242211	7345	137677	20943	58
SAMEA2580194	PRJEB6456	PMID:25974306	human gut	16633485	15853601	26084	17843	2569	13
SAMEA2580196	PRJEB6456	PMID:25974306	human gut	18432206	180466141	1888	271446	44158	75
SAMEA2580197	PRJEB6456	PMID:25974306	human gut	19880014	64028247	16159	73528	10474	34
SAMEA2580198	PRJEB6456	PMID:25974306	human gut	16112302	39193524	22188	45473	6370	27
SAMEA2580199	PRJEB6456	PMID:25974306	human gut	22386151	25766271	48340	27647	3319	17
SAMEA2580200	PRJEB6456	PMID:25974306	human gut	21866098	112119339	17457	131904	18526	65
SAMEA2580201	PRJEB6456	PMID:25974306	human gut	20928753	93257528	21317	104875	14587	46
SAMEA2580202	PRJEB6456	PMID:25974306	human gut	22176168	51334130	42119	53722	7508	31
SAMEA2580203	PRJEB6456	PMID:25974306	human gut	22351128	24374833	65608	21758	2646	22
SAMEA2580204	PRJEB6456	PMID:25974306	human gut	21985877	140035307	4759	187445	29802	64
SAMEA2580205	PRJEB6456	PMID:25974306	human gut	19757699	73409243	21275	83954	11557	38
SAMEA2580206	PRJEB6456	PMID:25974306	human gut	18314094	73646960	24323	79328	10810	54
SAMEA2580207	PRJEB6456	PMID:25974306	human gut	15696168	41732030	25087	46944	6426	31
SAMEA2580208	PRJEB6456	PMID:25974306	human gut	18168365	152537060	4311	194169	29174	95
SAMEA2580209	PRJEB6456	PMID:25974306	human gut	19468229	192456987	3701	244836	37110	91
SAMEA2580210	PRJEB6456	PMID:25974306	human gut	24590995	56776585	35963	57247	7713	41
SAMEA2580211	PRJEB6456	PMID:25974306	human gut	16132660	12038769	83677	12398	1451	5
SAMEA2580212	PRJEB6456	PMID:25974306	human gut	22052375	211371101	2193	302930	48060	109
SAMEA2580213	PRJEB6456	PMID:25974306	human gut	18863282	96269443	19130	112448	16606	53
SAMEA2580214	PRJEB6456	PMID:25974306	human gut	19885371	29715089	31673	32405	4129	24
SAMEA2580215	PRJEB6456	PMID:25974306	human gut	16188505	7897276	94727	7591	944	10
SAMEA2580216	PRJEB6456	PMID:25974306	human gut	18302021	238332002	3268	321922	49619	110
SAMEA2580217	PRJEB6456	PMID:25974306	human gut	22805840	153791328	8154	184950	26695	85
SAMEA2580218	PRJEB6456	PMID:25974306	human gut	15709245	29334223	1642	43950	7066	18
SAMEA2580219	PRJEB6456	PMID:25974306	human gut	17337731	22144265	4493	27252	3630	15
SAMEA2580220	PRJEB6456	PMID:25974306	human gut	20098890	174501136	3099	234618	35767	74
SAMEA2580221	PRJEB6456	PMID:25974306	human gut	25009176	82992759	7920	104006	15818	46
SAMEA2580222	PRJEB6456	PMID:25974306	human gut	24604889	44824251	40966	45075	5373	33
SAMEA2580223	PRJEB6456	PMID:25974306	human gut	21460344	25075368	61560	25441	3379	23
SAMEA2580224	PRJEB6456	PMID:25974306	human gut	24466248	259621872	3555	348246	58222	183
SAMEA2580225	PRJEB6456	PMID:25974306	human gut	22807740	126425399	14772	147463	20883	85
SAMEA2580226	PRJEB6456	PMID:25974306	human gut	24185590	18134531	9751	22955	3471	20
SAMEA2580227	PRJEB6456	PMID:25974306	human gut	14993225	25160639	12167	28941	4095	11
SAMEA2580228	PRJEB6456	PMID:25974306	human gut	19269470	165877635	3320	228806	37488	120
SAMEA2580229	PRJEB6456	PMID:25974306	human gut	24561450	87125630	18708	101263	14022	55
SAMEA2580230	PRJEB6456	PMID:25974306	human gut	21693963	99052644	20815	103885	14232	60
SAMEA2580231	PRJEB6456	PMID:25974306	human gut	17982593	61953167	9331	74609	10379	36
SAMEA2580232	PRJEB6456	PMID:25974306	human gut	19223768	152985208	4506	199940	30851	92
SAMEA2580233	PRJEB6456	PMID:25974306	human gut	26917555	72476675	29350	82640	11601	56
SAMEA2580234	PRJEB6456	PMID:25974306	human gut	19008148	53746982	27030	57893	8129	46
SAMEA2580235	PRJEB6456	PMID:25974306	human gut	14162913	40351666	18819	47286	7225	24
SAMEA2580236	PRJEB6456	PMID:25974306	human gut	18319189	159982350	3263	213452	32898	72
SAMEA2580237	PRJEB6456	PMID:25974306	human gut	18415285	82167101	14053	99282	14575	48
SAMEA2580238	PRJEB6456	PMID:25974306	human gut	19064276	44170368	38231	46983	6142	14
SAMEA2580239	PRJEB6456	PMID:25974306	human gut	5041246	13203606	28223	15374	2178	5
SAMEA2580240	PRJEB6456	PMID:25974306	human gut	18031978	68594584	10487	82532	12515	39
SAMEA2580241	PRJEB6456	PMID:25974306	human gut	14273840	120707118	8776	148430	21162	77
SAMEA2580242	PRJEB6456	PMID:25974306	human gut	4777679	15876294	11011	19368	2971	7
SAMEA2580243	PRJEB6456	PMID:25974306	human gut	15475573	19668652	11344	22568	3128	8
SAMEA2580244	PRJEB6456	PMID:25974306	human gut	18396736	239330654	3258	323762	49308	121
SAMEA2580245	PRJEB6456	PMID:25974306	human gut	16368882	90282097	9778	110448	16470	52
SAMEA2580246	PRJEB6456	PMID:25974306	human gut	17417318	32320677	19839	37918	5708	19
SAMEA2580247	PRJEB6456	PMID:25974306	human gut	12194885	26441641	26828	30054	4079	20
SAMEA2580248	PRJEB6456	PMID:25974306	human gut	17296589	128398720	6560	157823	22707	65
SAMEA2580249	PRJEB6456	PMID:25974306	human gut	10949381	120138041	4622	158664	24737	61
SAMEA2580250	PRJEB6456	PMID:25974306	human gut	14284786	56145866	3097	76771	12257	28
SAMEA2580251	PRJEB6456	PMID:25974306	human gut	12198299	28015798	12325	31698	4047	15
SAMEA2580252	PRJEB6456	PMID:25974306	human gut	15112226	222558512	2614	312019	48570	108
SAMEA2580253	PRJEB6456	PMID:25974306	human gut	13467598	104052369	14139	116034	15938	62
SAMEA2580254	PRJEB6456	PMID:25974306	human gut	12857461	39308350	3623	54188	8032	19
SAMEA2580255	PRJEB6456	PMID:25974306	human gut	12375303	16384695	7910	18496	2642	3
SAMEA2580256	PRJEB6456	PMID:25974306	human gut	17827317	203788887	1756	281141	44470	71
SAMEA2580257	PRJEB6456	PMID:25974306	human gut	17862347	90627787	7364	111473	16465	39
SAMEA2580258	PRJEB6456	PMID:25974306	human gut	17876621	21491803	60684	21755	2648	14
SAMEA2580259	PRJEB6456	PMID:25974306	human gut	12771775	29972968	7176	31812	3795	12
SAMEA2580260	PRJEB6456	PMID:25974306	human gut	18936888	191577000	6043	243217	36348	89
SAMEA2580261	PRJEB6456	PMID:25974306	human gut	15463304	90958502	7910	112272	16859	40
SAMEA2580262	PRJEB6456	PMID:25974306	human gut	16540988	62414814	23467	65594	9082	26
SAMEA2580263	PRJEB6456	PMID:25974306	human gut	15325953	24035072	103941	22774	3089	15
SAMEA2580264	PRJEB6456	PMID:25974306	human gut	15226731	192678191	5206	248032	38657	104
SAMEA2580265	PRJEB6456	PMID:25974306	human gut	19451624	84316968	6967	102049	15023	52
SAMEA2580266	PRJEB6456	PMID:25974306	human gut	17244291	51011761	18936	53369	7030	33
SAMEA2580267	PRJEB6456	PMID:25974306	human gut	17331115	121213917	1492	186365	31028	86
SAMEA2580268	PRJEB6456	PMID:25974306	human gut	18873737	198679781	2593	275028	43898	113
SAMEA2580269	PRJEB6456	PMID:25974306	human gut	17745231	108405531	16032	128751	19675	76
SAMEA2580270	PRJEB6456	PMID:25974306	human gut	18844425	48430695	5496	54180	6584	19
SAMEA2580271	PRJEB6456	PMID:25974306	human gut	4238708	23789034	11818	28530	4094	13
SAMEA2580272	PRJEB6456	PMID:25974306	human gut	18144796	177960356	4454	234021	37482	92
SAMEA2580273	PRJEB6456	PMID:25974306	human gut	28283308	106973189	9534	133129	19129	71
SAMEA2580274	PRJEB6456	PMID:25974306	human gut	20780750	47199487	37904	48739	6069	27
SAMEA2580275	PRJEB6456	PMID:25974306	human gut	12687444	24239906	45226	26877	3667	12
SAMEA2580276	PRJEB6456	PMID:25974306	human gut	25485669	136347614	2022	199930	31753	57
SAMEA2580277	PRJEB6456	PMID:25974306	human gut	20186368	86269108	4460	118076	19095	52
SAMEA2580278	PRJEB6456	PMID:25974306	human gut	18655904	81601321	10402	94673	13386	46
SAMEA2580279	PRJEB6456	PMID:25974306	human gut	11515639	8843583	40863	10281	1380	3
SAMEA2580280	PRJEB6456	PMID:25974306	human gut	19417240	177062389	6345	230879	36987	94
SAMEA2580281	PRJEB6456	PMID:25974306	human gut	27280872	134579708	5152	164691	25326	84
SAMEA2580282	PRJEB6456	PMID:25974306	human gut	22120812	64157252	7258	72610	10146	42
SAMEA2580283	PRJEB6456	PMID:25974306	human gut	28109151	65367065	21471	64660	8044	47
SAMEA2580284	PRJEB6456	PMID:25974306	human gut	25526122	211462468	5324	264408	39432	110
SAMEA2580285	PRJEB6456	PMID:25974306	human gut	17918484	103066057	14726	112909	15788	82
SAMEA2580286	PRJEB6456	PMID:25974306	human gut	14517183	26699334	12247	33534	4950	9
SAMEA2580287	PRJEB6456	PMID:25974306	human gut	25278755	132102007	7754	162559	24861	70
SAMEA2580288	PRJEB6456	PMID:25974306	human gut	26025497	75769927	25158	80561	10816	43
SAMEA2580289	PRJEB6456	PMID:25974306	human gut	15167089	26257936	8342	32794	4933	15
SAMEA2580290	PRJEB6456	PMID:25974306	human gut	16975308	169631446	3174	238669	38439	87
SAMEA2580291	PRJEB6456	PMID:25974306	human gut	16247415	28594609	21310	28254	3906	23
SAMEA2580292	PRJEB6456	PMID:25974306	human gut	18619203	162051533	3566	215217	32554	70
SAMEA2580293	PRJEB6456	PMID:25974306	human gut	21005034	135803863	10651	161224	24115	84
SAMEA2580294	PRJEB6456	PMID:25974306	human gut	17406531	107890958	13594	126789	18643	63
SAMEA2580295	PRJEB6456	PMID:25974306	human gut	16498981	34600829	17962	37082	4974	27
SAMEA2580296	PRJEB6456	PMID:25974306	human gut	21128014	205689012	5696	263096	40919	106
SAMEA2580297	PRJEB6456	PMID:25974306	human gut	19039819	129911170	6453	160509	23149	77
SAMEA2580298	PRJEB6456	PMID:25974306	human gut	28884344	38099487	31229	42557	6199	24
SAMEA2580299	PRJEB6456	PMID:25974306	human gut	19177780	15441592	4013	18222	2416	8
SAMEA2580300	PRJEB6456	PMID:25974306	human gut	16856196	210979593	2636	291066	45407	120
SAMEA2580301	PRJEB6456	PMID:25974306	human gut	25643186	92777816	12254	106508	14667	42
SAMEA2580302	PRJEB6456	PMID:25974306	human gut	24264970	43438692	4450	53894	8135	31
SAMEA2580303	PRJEB6456	PMID:25974306	human gut	27638546	5132899	185906	4467	472	8
SAMEA2580304	PRJEB6456	PMID:25974306	human gut	23826774	194740617	5386	245795	37379	128
SAMEA103892432	PRJEB18701	PMID:30069051	soil	5476613	135973653	465	323346	68936	19
SAMEA103892433	PRJEB18701	PMID:30069051	soil	1463754	19462859	427	49665	10334	0
SAMEA103892434	PRJEB18701	PMID:30069051	soil	5606732	209978129	474	507833	103305	12
SAMEA103892435	PRJEB18701	PMID:30069051	soil	2566638	43725552	423	112582	23328	4
SAMEA103892436	PRJEB18701	PMID:30069051	soil	2479992	53312906	437	135385	27130	6
SAMEA103892437	PRJEB18701	PMID:30069051	soil	2734932	61595437	439	156543	32169	2
SAMEA103892438	PRJEB18701	PMID:30069051	soil	1125117	15554982	435	39288	8050	0
SAMEA103892439	PRJEB18701	PMID:30069051	soil	2506109	88821890	551	198748	40208	8
SAMEA103892440	PRJEB18701	PMID:30069051	soil	1349957	11957684	424	29778	6098	1
SAMEA103892441	PRJEB18701	PMID:30069051	soil	1032014	16138510	434	40907	8656	3
SAMEA103892442	PRJEB18701	PMID:30069051	soil	981231	18112702	435	45848	9288	2
SAMEA103892443	PRJEB18701	PMID:30069051	soil	732686	8556815	425	21904	4550	3
SAMEA103892444	PRJEB18701	PMID:30069051	soil	828893	8595967	428	21357	4255	3
SAMEA103892445	PRJEB18701	PMID:30069051	soil	925995	11483489	422	29554	5745	2
SAMEA103892446	PRJEB18701	PMID:30069051	soil	1138512	10973343	418	28089	5420	5
SAMEA103892447	PRJEB18701	PMID:30069051	soil	966335	11409119	419	29631	5826	1
SAMEA103892448	PRJEB18701	PMID:30069051	soil	814962	7836622	418	19664	4274	0
SAMEA103892450	PRJEB18701	PMID:30069051	soil	658907	4098293	416	10575	2137	1
SAMEA103892452	PRJEB18701	PMID:30069051	soil	3133361	61831484	427	164969	33426	4
SAMEA103892453	PRJEB18701	PMID:30069051	soil	825333	7221868	447	18109	3902	1
SAMEA103892454	PRJEB18701	PMID:30069051	soil	14691060	538614876	567	1169896	243097	51
SAMEA103892455	PRJEB18701	PMID:30069051	soil	14533847	577383856	603	1215105	246983	62
SAMEA103892456	PRJEB18701	PMID:30069051	soil	16062736	413978467	503	972449	202472	40
SAMEA103892457	PRJEB18701	PMID:30069051	soil	11108432	373669443	507	883569	172469	52
SAMEA103892458	PRJEB18701	PMID:30069051	soil	14494963	407878552	503	969078	185408	47
SAMEA103892459	PRJEB18701	PMID:30069051	soil	11570281	261209386	485	620864	123238	26
SAMEA103892460	PRJEB18701	PMID:30069051	soil	17875659	365575505	470	840701	174894	40
SAMEA103892461	PRJEB18701	PMID:30069051	soil	14956238	266837416	465	638111	135020	29
SAMEA103892462	PRJEB18701	PMID:30069051	soil	24771394	686300312	447	1699546	342299	99
SAMEA103892463	PRJEB18701	PMID:30069051	soil	13024310	389681178	444	968851	200759	56
SAMEA103892464	PRJEB18701	PMID:30069051	soil	11297349	461274519	460	1126135	227479	44
SAMEA103892465	PRJEB18701	PMID:30069051	soil	17325740	360773517	459	861935	195599	35
SAMEA103892466	PRJEB18701	PMID:30069051	soil	20497869	653368679	463	1576918	321279	71
SAMEA103892467	PRJEB18701	PMID:30069051	soil	15620667	352304414	467	852926	183812	54
SAMEA103892468	PRJEB18701	PMID:30069051	soil	12321400	459637246	440	1158483	235768	65
SAMEA103892469	PRJEB18701	PMID:30069051	soil	888364	15892118	427	40704	8159	4
SAMEA103892470	PRJEB18701	PMID:30069051	soil	823788	6852140	410	18330	3740	1
SAMEA103892471	PRJEB18701	PMID:30069051	soil	7456747	210248269	479	503184	98681	9
SAMEA103892472	PRJEB18701	PMID:30069051	soil	18152967	451585708	468	1096582	218133	32
SAMEA103892474	PRJEB18701	PMID:30069051	soil	18049120	580115103	487	1410543	285017	55
SAMEA103892475	PRJEB18701	PMID:30069051	soil	1124786	14879851	420	39514	7714	1
SAMEA103892476	PRJEB18701	PMID:30069051	soil	3248266	60008439	422	158138	31053	6
SAMEA103892477	PRJEB18701	PMID:30069051	soil	1367954	17376976	442	42356	9001	0
SAMEA103892478	PRJEB18701	PMID:30069051	soil	11298273	481080997	526	1083027	232788	24
SAMEA103892479	PRJEB18701	PMID:30069051	soil	933796	12603381	457	30925	6064	5
SAMEA103892480	PRJEB18701	PMID:30069051	soil	820498	4786981	428	12049	2327	1
SAMEA103892481	PRJEB18701	PMID:30069051	soil	872699	8119160	439	20415	3857	0
SAMEA103892482	PRJEB18701	PMID:30069051	soil	871387	9658404	449	24119	4589	4
SAMEA103892483	PRJEB18701	PMID:30069051	soil	594986	4126176	448	9681	1901	0
SAMEA103892484	PRJEB18701	PMID:30069051	soil	985417	20562703	469	49820	9687	5
SAMEA103892486	PRJEB18701	PMID:30069051	soil	1102327	17175174	460	41772	8438	1
SAMEA103892487	PRJEB18701	PMID:30069051	soil	1140844	15818647	456	39158	7741	6
SAMEA103892488	PRJEB18701	PMID:30069051	soil	996386	17929827	425	46697	9011	4
SAMEA103892489	PRJEB18701	PMID:30069051	soil	1104406	22976521	430	58931	11623	5
SAMEA103892490	PRJEB18701	PMID:30069051	soil	1066398	15568308	424	40075	7675	3
SAMEA103892491	PRJEB18701	PMID:30069051	soil	995620	17415933	427	44967	8700	0
SAMEA103892492	PRJEB18701	PMID:30069051	soil	1003213	8353023	447	20442	4080	0
SAMEA103892493	PRJEB18701	PMID:30069051	soil	895138	6912234	441	17045	3333	4
SAMEA103892494	PRJEB18701	PMID:30069051	soil	1084488	8477376	405	22845	4313	0
SAMEA103892495	PRJEB18701	PMID:30069051	soil	17848884	422187935	461	1055368	212087	45
SAMEA103892496	PRJEB18701	PMID:30069051	soil	976670	12144346	415	31870	5940	1
SAMEA103892497	PRJEB18701	PMID:30069051	soil	1031275	13308198	411	35237	6537	8
SAMEA103892498	PRJEB18701	PMID:30069051	soil	898052	7148898	410	18861	3452	2
SAMEA103892499	PRJEB18701	PMID:30069051	soil	987825	8208545	413	21698	4033	3
SAMEA103892500	PRJEB18701	PMID:30069051	soil	17828580	559306200	498	1341360	269255	59
SAMEA103892501	PRJEB18701	PMID:30069051	soil	959782	11892071	465	29393	5299	1
SAMEA103892502	PRJEB18701	PMID:30069051	soil	1069921	13826563	459	34416	6501	1
SAMEA103892503	PRJEB18701	PMID:30069051	soil	1030394	17371712	469	42167	8051	3
SAMEA103892504	PRJEB18701	PMID:30069051	soil	1058092	16952415	473	40834	8088	4
SAMEA103892505	PRJEB18701	PMID:30069051	soil	1078433	9097386	410	23924	4561	1
SAMEA103892506	PRJEB18701	PMID:30069051	soil	16934629	472990050	475	1167000	239652	66
SAMEA103892507	PRJEB18701	PMID:30069051	soil	1073002	17823165	423	45973	8869	4
SAMEA103892509	PRJEB18701	PMID:30069051	soil	1391143	11875674	413	30680	5907	0
SAMEA103892510	PRJEB18701	PMID:30069051	soil	1170479	14450095	423	37474	7371	2
SAMEA103892511	PRJEB18701	PMID:30069051	soil	4560550	85401647	449	209814	45178	7
SAMEA103892512	PRJEB18701	PMID:30069051	soil	2359572	29587474	415	78003	14883	4
SAMEA103892513	PRJEB18701	PMID:30069051	soil	21225392	946671576	522	2192678	451361	133
SAMEA103892514	PRJEB18701	PMID:30069051	soil	9747950	396350752	494	950384	194430	81
SAMEA103892515	PRJEB18701	PMID:30069051	soil	4149753	80098527	445	202603	40316	8
SAMEA103892516	PRJEB18701	PMID:30069051	soil	16904116	493208844	469	1229803	245915	88
SAMEA103892517	PRJEB18701	PMID:30069051	soil	2209119	34865654	468	83467	17022	4
SAMEA103892518	PRJEB18701	PMID:30069051	soil	1773722	28409778	416	75849	14594	3
SAMEA103892519	PRJEB18701	PMID:30069051	soil	1093993	23625495	501	55135	10865	5
SAMEA103892520	PRJEB18701	PMID:30069051	soil	21117397	1128955553	612	2369608	498878	83
SAMEA103892521	PRJEB18701	PMID:30069051	soil	1139588	32004273	520	73028	14613	3
SAMEA103892522	PRJEB18701	PMID:30069051	soil	1648701	27410864	462	67498	13145	8
SAMEA103892523	PRJEB18701	PMID:30069051	soil	1140195	16960381	418	44461	8762	2
SAMEA103892524	PRJEB18701	PMID:30069051	soil	813824	9317662	414	24429	4509	3
SAMEA103892525	PRJEB18701	PMID:30069051	soil	960365	8592885	412	22775	4209	3
SAMEA103892527	PRJEB18701	PMID:30069051	soil	5584024	207111768	515	485031	97856	47
SAMEA103892528	PRJEB18701	PMID:30069051	soil	6362818	183008776	478	444038	92858	32
SAMEA103892529	PRJEB18701	PMID:30069051	soil	1629719	20246897	444	51207	9898	4
SAMEA103892530	PRJEB18701	PMID:30069051	soil	1830071	26709559	423	69363	14192	8
SAMEA103892531	PRJEB18701	PMID:30069051	soil	982487	7137828	407	18942	3542	3
SAMEA103892533	PRJEB18701	PMID:30069051	soil	1133313	13942587	416	36855	7014	1
SAMEA103892534	PRJEB18701	PMID:30069051	soil	3657581	71595652	487	167522	35674	8
SAMEA103892535	PRJEB18701	PMID:30069051	soil	1267868	14805957	426	37827	7759	5
SAMEA103892536	PRJEB18701	PMID:30069051	soil	968661	8266501	408	21837	3937	1
SAMEA103892537	PRJEB18701	PMID:30069051	soil	1172372	15383835	457	37627	7533	2
SAMEA103892538	PRJEB18701	PMID:30069051	soil	874761	7327955	450	17847	3552	0
SAMEA103892539	PRJEB18701	PMID:30069051	soil	782134	6479263	417	16787	3279	1
SAMEA103892540	PRJEB18701	PMID:30069051	soil	1093062	14785630	440	36291	7849	3
SAMEA103892541	PRJEB18701	PMID:30069051	soil	1333614	13791152	422	35154	7177	1
SAMEA103892542	PRJEB18701	PMID:30069051	soil	1558694	15584151	420	38891	8717	0
SAMEA103892543	PRJEB18701	PMID:30069051	soil	591593	3636700	414	9526	1785	0
SAMEA103892544	PRJEB18701	PMID:30069051	soil	2014645	24911549	408	67441	13057	3
SAMEA103892545	PRJEB18701	PMID:30069051	soil	3532706	90377801	428	240408	47336	14
SAMEA103892546	PRJEB18701	PMID:30069051	soil	1167315	12637318	425	32719	6707	1
SAMEA103892547	PRJEB18701	PMID:30069051	soil	1164642	15522811	447	38470	7846	5
SAMEA103892548	PRJEB18701	PMID:30069051	soil	1132673	10357114	414	27238	5010	1
SAMEA103892549	PRJEB18701	PMID:30069051	soil	861213	4778231	402	12796	2344	0
SAMEA103892550	PRJEB18701	PMID:30069051	soil	629797	4163886	402	11239	1981	0
SAMEA103892551	PRJEB18701	PMID:30069051	soil	1134484	10382858	410	27396	5246	2
SAMEA103892552	PRJEB18701	PMID:30069051	soil	952518	7805061	410	20722	3873	2
SAMEA103892553	PRJEB18701	PMID:30069051	soil	570953	2217931	405	5776	1086	0
SAMEA103892554	PRJEB18701	PMID:30069051	soil	896553	11587811	456	28243	5647	5
SAMEA103892555	PRJEB18701	PMID:30069051	soil	1182294	12638593	442	31711	6242	5
SAMEA103892556	PRJEB18701	PMID:30069051	soil	787883	6140625	408	16439	3063	2
SAMEA103892557	PRJEB18701	PMID:30069051	soil	1589289	14129098	432	35524	7448	2
SAMEA103892558	PRJEB18701	PMID:30069051	soil	821993	6654786	451	16179	3201	1
SAMEA103892559	PRJEB18701	PMID:30069051	soil	733372	3997251	429	10153	1985	0
SAMEA103892560	PRJEB18701	PMID:30069051	soil	2157839	54918946	431	140450	27665	10
SAMEA103892561	PRJEB18701	PMID:30069051	soil	721241	4888957	409	13025	2343	1
SAMEA103892562	PRJEB18701	PMID:30069051	soil	1093245	10659989	411	28501	5338	2
SAMEA103892563	PRJEB18701	PMID:30069051	soil	981715	9743838	410	26073	4834	2
SAMEA103892564	PRJEB18701	PMID:30069051	soil	966185	7824789	407	21019	3956	0
SAMEA103892565	PRJEB18701	PMID:30069051	soil	591833	4093003	411	10791	1977	1
SAMEA103892566	PRJEB18701	PMID:30069051	soil	1108348	11448828	410	30742	5740	0
SAMEA103892567	PRJEB18701	PMID:30069051	soil	1090869	13701151	461	32793	6798	2
SAMEA103892568	PRJEB18701	PMID:30069051	soil	1137027	17959763	506	41270	8313	7
SAMEA103892569	PRJEB18701	PMID:30069051	soil	750749	5765452	444	14056	2899	0
SAMEA103892570	PRJEB18701	PMID:30069051	soil	1054513	9793851	439	24691	4959	1
SAMEA103892571	PRJEB18701	PMID:30069051	soil	1076317	16091610	480	38106	7531	6
SAMEA103892572	PRJEB18701	PMID:30069051	soil	2299927	73401835	452	181855	35878	13
SAMEA103892573	PRJEB18701	PMID:30069051	soil	1085302	21648413	503	50088	10258	7
SAMEA103892574	PRJEB18701	PMID:30069051	soil	850999	8957323	422	23220	4480	1
SAMEA103892575	PRJEB18701	PMID:30069051	soil	835756	6670903	438	16760	3280	1
SAMEA103892576	PRJEB18701	PMID:30069051	soil	1140809	26430498	509	60534	12700	6
SAMEA103892577	PRJEB18701	PMID:30069051	soil	966839	7134574	419	17860	3566	0
SAMEA103892578	PRJEB18701	PMID:30069051	soil	1068342	10518445	452	25572	5184	1
SAMEA103892579	PRJEB18701	PMID:30069051	soil	770401	6342310	441	15889	3082	1
SAMEA103892580	PRJEB18701	PMID:30069051	soil	1016661	15322716	429	39258	7679	1
SAMEA103892581	PRJEB18701	PMID:30069051	soil	1457597	24305809	461	60332	11958	6
SAMEA103892582	PRJEB18701	PMID:30069051	soil	949784	31798053	561	68763	13829	3
SAMEA103892583	PRJEB18701	PMID:30069051	soil	766844	8656629	459	20880	4166	2
SAMEA103892584	PRJEB18701	PMID:30069051	soil	845913	9607959	417	25320	4725	0
SAMEA103892585	PRJEB18701	PMID:30069051	soil	635701	4166243	409	11059	2038	0
SAMEA103892586	PRJEB18701	PMID:30069051	soil	1090548	18803584	428	47622	9205	3
SAMEA103892587	PRJEB18701	PMID:30069051	soil	928914	10874219	413	28721	5303	4
SAMEA103892588	PRJEB18701	PMID:30069051	soil	908975	6370045	438	15877	2961	1
SAMEA103892589	PRJEB18701	PMID:30069051	soil	994252	14067057	427	35717	7073	4
SAMEA103892590	PRJEB18701	PMID:30069051	soil	1199145	18421880	467	44159	8860	1
SAMEA103892592	PRJEB18701	PMID:30069051	soil	977119	10924019	448	27304	5460	4
SAMEA103892593	PRJEB18701	PMID:30069051	soil	1170238	24166159	443	60839	12609	9
SAMEA103892594	PRJEB18701	PMID:30069051	soil	574366	4773137	414	12604	2275	1
SAMEA103892595	PRJEB18701	PMID:30069051	soil	922873	10684035	444	27200	5019	0
SAMEA103892596	PRJEB18701	PMID:30069051	soil	684536	4292503	412	11087	2079	1
SAMEA103892597	PRJEB18701	PMID:30069051	soil	1015637	13320466	468	31711	6460	1
SAMEA103892598	PRJEB18701	PMID:30069051	soil	842760	9586307	419	25079	4451	2
SAMEA103892599	PRJEB18701	PMID:30069051	soil	974428	11087482	418	28868	5400	3
SAMEA103892600	PRJEB18701	PMID:30069051	soil	1761037	34028347	474	80500	16581	1
SAMEA103892601	PRJEB18701	PMID:30069051	soil	1042427	13254206	432	33098	6685	4
SAMEA103892602	PRJEB18701	PMID:30069051	soil	1758951	27323690	440	67675	13523	5
SAMEA103892603	PRJEB18701	PMID:30069051	soil	1115124	16243656	423	42540	8165	6
SAMEA103892604	PRJEB18701	PMID:30069051	soil	862986	12617235	468	30207	6137	3
SAMEA103892605	PRJEB18701	PMID:30069051	soil	8333939	326524454	507	762424	151470	19
SAMEA103892606	PRJEB18701	PMID:30069051	soil	824682	9087052	423	22858	5394	1
SAMEA103892607	PRJEB18701	PMID:30069051	soil	1269208	12026224	443	30308	6391	0
SAMEA103892608	PRJEB18701	PMID:30069051	soil	10316497	313482895	485	758155	155536	45
SAMEA103892609	PRJEB18701	PMID:30069051	soil	7092474	228242594	501	535386	113113	18
SAMEA103892610	PRJEB18701	PMID:30069051	soil	1967393	36093935	425	94551	18685	8
SAMEA103892611	PRJEB18701	PMID:30069051	soil	2048294	37702478	437	95222	19178	5
SAMEA103892612	PRJEB18701	PMID:30069051	soil	977316	13628655	455	33951	6648	4
SAMEA103892613	PRJEB18701	PMID:30069051	soil	1281288	29380401	472	71820	14279	12
SAMEA103892614	PRJEB18701	PMID:30069051	soil	1086639	20849768	479	50426	10164	5
SAMEA103892615	PRJEB18701	PMID:30069051	soil	835850	11524082	462	28050	5666	2
SAMEA103892616	PRJEB18701	PMID:30069051	soil	1187952	28783843	476	69932	13960	10
SAMEA103892617	PRJEB18701	PMID:30069051	soil	847919	11023482	466	26815	5386	4
SAMEA103892618	PRJEB18701	PMID:30069051	soil	2223668	45826852	469	110247	22400	4
SAMEA103892619	PRJEB18701	PMID:30069051	soil	12018137	641039747	562	1397237	287131	53
SAMEA103892620	PRJEB18701	PMID:30069051	soil	1695849	29150507	470	69829	14298	1
SAMEA4698769	PRJEB24121	PMID:30069051	soil	5505968	44683207	398	119345	23499	6
SAMEA4698770	PRJEB24121	PMID:30069051	soil	5250288	17777386	372	50144	9279	3
SAMEA4698771	PRJEB24121	PMID:30069051	soil	5010351	19383433	377	53458	10128	5
SAMEA4698772	PRJEB24121	PMID:30069051	soil	5050455	26736073	360	76391	14528	3
SAMEA4698773	PRJEB24121	PMID:30069051	soil	4586485	19379665	381	52862	10177	8
SAMEA4698774	PRJEB24121	PMID:30069051	soil	5492544	25214637	379	69614	13354	5
SAMEA4698775	PRJEB24121	PMID:30069051	soil	4644299	9500220	358	27219	5164	4
SAMEA4698776	PRJEB24121	PMID:30069051	soil	5665983	27058443	392	72637	13804	9
SAMEA4698777	PRJEB24121	PMID:30069051	soil	5568738	21324854	376	59475	11137	5
SAMEA4698778	PRJEB24121	PMID:30069051	soil	5374202	21380955	373	60386	11161	3
SAMEA4698779	PRJEB24121	PMID:30069051	soil	4826946	19888722	379	55112	9934	3
SAMEA4698780	PRJEB24121	PMID:30069051	soil	5675853	25605416	365	72609	13748	4
SAMEA4698781	PRJEB24121	PMID:30069051	soil	4602016	15598545	370	44326	8187	6
SAMEA4698782	PRJEB24121	PMID:30069051	soil	4615115	16602904	377	46174	8720	8
SAMEA4698783	PRJEB24121	PMID:30069051	soil	4544711	16899788	383	46158	8412	4
SAMEA4698784	PRJEB24121	PMID:30069051	soil	5357953	13054167	370	37075	6836	2
SAMEA4698785	PRJEB24121	PMID:30069051	soil	6356711	42714901	389	113230	22011	14
SAMEA4698786	PRJEB24121	PMID:30069051	soil	4198433	20987999	424	54303	9332	5
SAMEA4698787	PRJEB24121	PMID:30069051	soil	5030679	20273480	400	53471	9705	2
SAMEA4698788	PRJEB24121	PMID:30069051	soil	5538671	28017293	401	73649	13650	3
SAMEA4698789	PRJEB24121	PMID:30069051	soil	4972079	21611380	407	56098	10583	5
SAMEA4698790	PRJEB24121	PMID:30069051	soil	4431711	16542547	378	46296	8332	2
SAMEA4698791	PRJEB24121	PMID:30069051	soil	5700378	28618962	417	70100	12507	1
SAMEA4698792	PRJEB24121	PMID:30069051	soil	4996653	20411975	371	58471	10821	1
SAMEA4698793	PRJEB24121	PMID:30069051	soil	5011085	22022419	373	62134	11398	6
SAMEA4698794	PRJEB24121	PMID:30069051	soil	4683568	23834031	381	66276	12409	8
SAMEA4698795	PRJEB24121	PMID:30069051	soil	5021899	24810675	378	69773	12987	9
SAMEA4698796	PRJEB24121	PMID:30069051	soil	4708239	23241994	385	63299	11839	7
SAMEA4698797	PRJEB24121	PMID:30069051	soil	5373398	24486116	380	67668	12646	3
SAMEA4698798	PRJEB24121	PMID:30069051	soil	4467890	18649666	372	52641	9740	6
SAMEA4698799	PRJEB24121	PMID:30069051	soil	4767691	20519972	378	57091	10778	5
SAMEA4698800	PRJEB24121	PMID:30069051	soil	4615675	27687680	380	78152	14428	6
SAMEA4698801	PRJEB24121	PMID:30069051	soil	4764343	29200226	392	79039	14844	13
SAMEA4698802	PRJEB24121	PMID:30069051	soil	4103054	27209089	398	73194	14287	7
SAMEA4698803	PRJEB24121	PMID:30069051	soil	4332027	15894589	368	45862	8256	4
SAMEA4698804	PRJEB24121	PMID:30069051	soil	4374494	17095254	369	49197	8826	4
SAMEA4698805	PRJEB24121	PMID:30069051	soil	4991108	30149193	386	83392	15813	6
SAMEA4698806	PRJEB24121	PMID:30069051	soil	4247511	43520692	420	111834	21851	12
SAMEA4698807	PRJEB24121	PMID:30069051	soil	4850728	28796478	384	80542	14921	2
SAMEA4698808	PRJEB24121	PMID:30069051	soil	5001028	14972357	371	42329	7429	6
SAMEA4698809	PRJEB24121	PMID:30069051	soil	4452205	13972617	386	37959	7234	4
SAMEA4698810	PRJEB24121	PMID:30069051	soil	4450749	15129251	382	41260	7927	0
SAMEA4698811	PRJEB24121	PMID:30069051	soil	5024624	15294783	375	42551	8096	4
SAMEA4698812	PRJEB24121	PMID:30069051	soil	4907049	38678663	432	94272	18093	6
SAMEA4698813	PRJEB24121	PMID:30069051	soil	5109629	14281065	366	41070	7664	5
SAMEA4698814	PRJEB24121	PMID:30069051	soil	4408272	21302601	391	58920	10654	2
SAMEA4698815	PRJEB24121	PMID:30069051	soil	5236130	18215537	389	49177	9342	5
SAMEA4698816	PRJEB24121	PMID:30069051	soil	5218360	22907417	378	63693	12011	4
SAMEA4698817	PRJEB24121	PMID:30069051	soil	4863203	26567982	388	73141	13853	13
SAMEA4698818	PRJEB24121	PMID:30069051	soil	4921424	27444278	383	76551	14084	9
SAMEA4698819	PRJEB24121	PMID:30069051	soil	4998558	32641160	407	87192	15861	12
SAMEA4698820	PRJEB24121	PMID:30069051	soil	4564323	31158833	419	78693	14652	10
SAMEA4698821	PRJEB24121	PMID:30069051	soil	5848843	35941558	388	99574	18569	10
SAMEA4698822	PRJEB24121	PMID:30069051	soil	5337420	33519599	399	89575	16859	5
SAMEA4698823	PRJEB24121	PMID:30069051	soil	4650378	18199860	373	52120	9471	2
SAMEA4698824	PRJEB24121	PMID:30069051	soil	5147929	37547263	410	96774	18564	10
SAMEA4698825	PRJEB24121	PMID:30069051	soil	5511072	28045505	386	77849	14270	6
SAMEA4698826	PRJEB24121	PMID:30069051	soil	5031311	23587457	377	67017	12245	3
SAMEA4698827	PRJEB24121	PMID:30069051	soil	5277726	22865801	372	65846	12328	2
SAMEA4698828	PRJEB24121	PMID:30069051	soil	5167294	24748317	380	68909	12928	8
SAMEA4698829	PRJEB24121	PMID:30069051	soil	5879629	27646436	378	77689	14294	5
SAMEA4698830	PRJEB24121	PMID:30069051	soil	5379955	30548288	387	84705	16200	5
SAMEA4698831	PRJEB24121	PMID:30069051	soil	4952976	44315660	406	116810	22553	11
SAMEA4698832	PRJEB24121	PMID:30069051	soil	5537312	29504471	385	81492	15499	12
SAMEA4698833	PRJEB24121	PMID:30069051	soil	4951941	24975355	376	70620	13047	16
SAMEA4698834	PRJEB24121	PMID:30069051	soil	4853076	20999875	380	58289	10796	3
SAMEA4698835	PRJEB24121	PMID:30069051	soil	5276104	24696412	384	68261	12847	6
SAMEA4698836	PRJEB24121	PMID:30069051	soil	4803414	21294436	375	60707	11116	3
SAMEA4698837	PRJEB24121	PMID:30069051	soil	5131047	29337734	381	82004	15207	6
SAMEA4698838	PRJEB24121	PMID:30069051	soil	4735835	54855505	433	137727	26052	6
SAMEA4698839	PRJEB24121	PMID:30069051	soil	4571509	22315373	379	62550	11385	3
SAMEA4698840	PRJEB24121	PMID:30069051	soil	4357544	11994670	365	34852	6371	1
SAMEA4698841	PRJEB24121	PMID:30069051	soil	4205220	16581298	384	45681	8567	8
SAMEA4698842	PRJEB24121	PMID:30069051	soil	4159179	29845655	418	76422	14498	6
SAMEA4698843	PRJEB24121	PMID:30069051	soil	5492477	45184287	398	120562	23547	10
SAMEA4698844	PRJEB24121	PMID:30069051	soil	5216340	18153216	371	51216	9621	6
SAMEA4698845	PRJEB24121	PMID:30069051	soil	4962322	19711246	378	54356	10241	5
SAMEA4698846	PRJEB24121	PMID:30069051	soil	5004912	27274015	360	78004	15120	2
SAMEA4698847	PRJEB24121	PMID:30069051	soil	4541124	19799729	382	54020	10643	3
SAMEA4698848	PRJEB24121	PMID:30069051	soil	5455277	25839715	379	71292	13508	6
SAMEA4698849	PRJEB24121	PMID:30069051	soil	4607388	9673430	359	27693	5122	1
SAMEA4698850	PRJEB24121	PMID:30069051	soil	5609456	28057620	393	75366	14522	8
SAMEA4698851	PRJEB24121	PMID:30069051	soil	5530805	22688799	378	63152	11710	5
SAMEA4698852	PRJEB24121	PMID:30069051	soil	5311959	22553130	374	63814	11544	4
SAMEA4698853	PRJEB24121	PMID:30069051	soil	4781029	20801199	381	57491	10420	5
SAMEA4698854	PRJEB24121	PMID:30069051	soil	5652871	26028007	365	73831	13769	10
SAMEA4698855	PRJEB24121	PMID:30069051	soil	4539773	16378860	372	46539	8441	5
SAMEA4698856	PRJEB24121	PMID:30069051	soil	4570812	17628332	378	48906	9119	0
SAMEA4698857	PRJEB24121	PMID:30069051	soil	4511332	17824931	384	48640	9154	7
SAMEA4698858	PRJEB24121	PMID:30069051	soil	5340632	13854463	371	39319	7363	2
SAMEA4698859	PRJEB24121	PMID:30069051	soil	6336232	43306022	388	115303	22429	12
SAMEA4698860	PRJEB24121	PMID:30069051	soil	4175069	21483189	423	55862	9606	7
SAMEA4698861	PRJEB24121	PMID:30069051	soil	5014195	20758623	400	54666	9969	3
SAMEA4698862	PRJEB24121	PMID:30069051	soil	5541725	29140819	402	76613	14280	9
SAMEA4698863	PRJEB24121	PMID:30069051	soil	4935320	22329397	407	57796	10772	8
SAMEA4698864	PRJEB24121	PMID:30069051	soil	4427517	17480598	379	48905	8701	2
SAMEA4698865	PRJEB24121	PMID:30069051	soil	5695044	29720139	416	73009	13057	4
SAMEA4698866	PRJEB24121	PMID:30069051	soil	4959492	20823205	372	59458	10998	3
SAMEA4698867	PRJEB24121	PMID:30069051	soil	4991980	22377038	374	63081	11600	8
SAMEA4698868	PRJEB24121	PMID:30069051	soil	4640781	24211604	382	67308	12313	8
SAMEA4698869	PRJEB24121	PMID:30069051	soil	4999810	25428600	378	71575	13014	15
SAMEA4698870	PRJEB24121	PMID:30069051	soil	4691841	23697100	386	64673	11979	9
SAMEA4698871	PRJEB24121	PMID:30069051	soil	5312493	24626612	380	68072	13113	9
SAMEA4698872	PRJEB24121	PMID:30069051	soil	4454267	19162647	372	54010	10039	7
SAMEA4698873	PRJEB24121	PMID:30069051	soil	4741465	20647458	378	57279	10938	5
SAMEA4698874	PRJEB24121	PMID:30069051	soil	4568577	27488728	381	77586	14210	7
SAMEA4698875	PRJEB24121	PMID:30069051	soil	4735380	29056730	393	78480	15005	9
SAMEA4698876	PRJEB24121	PMID:30069051	soil	4056057	27233533	399	73288	14030	6
SAMEA4698877	PRJEB24121	PMID:30069051	soil	4301330	16151536	369	46711	8399	4
SAMEA4698878	PRJEB24121	PMID:30069051	soil	4351735	17056374	368	49152	9001	1
SAMEA4698879	PRJEB24121	PMID:30069051	soil	4927169	30021166	387	83159	15727	5
SAMEA4698880	PRJEB24121	PMID:30069051	soil	4216679	43378829	421	111564	21450	12
SAMEA4698881	PRJEB24121	PMID:30069051	soil	4818041	29107024	384	81365	15146	10
SAMEA4698882	PRJEB24121	PMID:30069051	soil	4957372	15636369	373	44052	7938	1
SAMEA4698883	PRJEB24121	PMID:30069051	soil	4431371	14591296	388	39346	7552	3
SAMEA4698884	PRJEB24121	PMID:30069051	soil	4406877	15538176	383	42291	8163	7
SAMEA4698885	PRJEB24121	PMID:30069051	soil	5001207	15741373	375	43839	8426	3
SAMEA4698886	PRJEB24121	PMID:30069051	soil	4881952	39397515	432	95972	18659	11
SAMEA4698887	PRJEB24121	PMID:30069051	soil	5038220	14631729	366	42136	7858	2
SAMEA4698888	PRJEB24121	PMID:30069051	soil	4381579	21924591	390	60702	10961	6
SAMEA4698889	PRJEB24121	PMID:30069051	soil	5197573	18909502	389	50964	9774	4
SAMEA4698890	PRJEB24121	PMID:30069051	soil	5171738	22954295	380	63855	12055	1
SAMEA4698891	PRJEB24121	PMID:30069051	soil	4828730	26963741	389	74143	13833	7
SAMEA4698892	PRJEB24121	PMID:30069051	soil	4862566	27639591	383	77217	14266	5
SAMEA4698893	PRJEB24121	PMID:30069051	soil	4948034	32714286	408	87339	16072	11
SAMEA4698894	PRJEB24121	PMID:30069051	soil	4531998	31168514	419	78863	14538	6
SAMEA4698895	PRJEB24121	PMID:30069051	soil	5750876	35966426	387	99715	18426	3
SAMEA4698896	PRJEB24121	PMID:30069051	soil	5302436	33781690	399	90166	16999	5
SAMEA4698897	PRJEB24121	PMID:30069051	soil	4614730	18273380	373	52252	9499	8
SAMEA4698898	PRJEB24121	PMID:30069051	soil	5121015	38103178	411	98162	19026	19
SAMEA4698899	PRJEB24121	PMID:30069051	soil	5492797	28815517	386	79807	14734	6
SAMEA4698900	PRJEB24121	PMID:30069051	soil	4996039	24241693	378	68654	12618	6
SAMEA4698901	PRJEB24121	PMID:30069051	soil	5269503	23379839	372	67315	12675	5
SAMEA4698902	PRJEB24121	PMID:30069051	soil	5156047	25401962	381	70719	13238	7
SAMEA4698903	PRJEB24121	PMID:30069051	soil	5829711	28001495	377	78615	14653	6
SAMEA4698904	PRJEB24121	PMID:30069051	soil	5364509	31193367	387	86471	16524	5
SAMEA4698905	PRJEB24121	PMID:30069051	soil	4925025	45019960	408	118712	23100	10
SAMEA4698906	PRJEB24121	PMID:30069051	soil	5496596	29841429	386	82215	15823	8
SAMEA4698907	PRJEB24121	PMID:30069051	soil	4927232	25477585	377	71912	13087	3
SAMEA4698908	PRJEB24121	PMID:30069051	soil	4815924	21256446	380	59200	10998	2
SAMEA4698909	PRJEB24121	PMID:30069051	soil	5237063	25109604	383	69288	12949	6
SAMEA4698910	PRJEB24121	PMID:30069051	soil	4784249	21697041	375	61828	11300	7
SAMEA4698911	PRJEB24121	PMID:30069051	soil	5063257	29382784	382	82144	15302	8
SAMEA4698912	PRJEB24121	PMID:30069051	soil	4702851	55434019	432	139049	26386	10
SAMEA4698913	PRJEB24121	PMID:30069051	soil	4548807	22824549	380	63880	11764	4
SAMEA4698914	PRJEB24121	PMID:30069051	soil	4332374	12722791	365	36815	6712	2
SAMEA4698915	PRJEB24121	PMID:30069051	soil	4184483	17664484	385	48624	8964	3
SAMEA4698916	PRJEB24121	PMID:30069051	soil	4128820	31627453	418	80879	15335	8
SAMEA4698917	PRJEB24121	PMID:30069051	soil	5223651	25138891	391	67586	12660	1
SAMEA4698918	PRJEB24121	PMID:30069051	soil	5082851	40112923	409	104441	20353	12
SAMEA4698919	PRJEB24121	PMID:30069051	soil	4523377	25438751	396	68354	12654	9
SAMEA4698920	PRJEB24121	PMID:30069051	soil	5328228	12283402	364	35230	6339	1
SAMEA4698921	PRJEB24121	PMID:30069051	soil	4395048	12925117	369	37027	6788	3
SAMEA4698922	PRJEB24121	PMID:30069051	soil	4717592	17354220	372	49326	9173	8
SAMEA4698923	PRJEB24121	PMID:30069051	soil	4908252	18589692	380	51266	9583	3
SAMEA4698924	PRJEB24121	PMID:30069051	soil	4500414	13078985	366	38062	6665	0
SAMEA4698925	PRJEB24121	PMID:30069051	soil	5008378	15261594	369	43433	7973	8
SAMEA4698926	PRJEB24121	PMID:30069051	soil	5892246	16723924	369	47843	8603	4
SAMEA4698927	PRJEB24121	PMID:30069051	soil	5809002	20581073	373	58315	10785	6
SAMEA4698928	PRJEB24121	PMID:30069051	soil	5539552	17226099	367	49729	9140	5
SAMEA4698929	PRJEB24121	PMID:30069051	soil	6218935	19091446	366	54698	9922	3
SAMEA4698930	PRJEB24121	PMID:30069051	soil	5416675	25090223	383	69405	12841	8
SAMEA4698931	PRJEB24121	PMID:30069051	soil	5874732	18058686	373	50680	9310	4
SAMEA4698932	PRJEB24121	PMID:30069051	soil	4746773	12248303	368	34667	6305	7
SAMEA4698933	PRJEB24121	PMID:30069051	soil	4385110	17268629	383	47498	8772	0
SAMEA4698934	PRJEB24121	PMID:30069051	soil	5786818	26359192	382	72527	13683	7
SAMEA4698935	PRJEB24121	PMID:30069051	soil	5453098	23318415	377	65166	12497	5
SAMEA4698936	PRJEB24121	PMID:30069051	soil	5206267	23771247	376	66760	12539	5
SAMEA4698937	PRJEB24121	PMID:30069051	soil	4788703	23827740	390	64997	12266	10
SAMEA4698938	PRJEB24121	PMID:30069051	soil	4933204	32477190	397	87563	16907	11
SAMEA4698939	PRJEB24121	PMID:30069051	soil	4278321	17368044	372	49382	9103	5
SAMEA4698940	PRJEB24121	PMID:30069051	soil	4337878	14348187	362	41642	7545	1
SAMEA4698941	PRJEB24121	PMID:30069051	soil	5203224	30950529	388	84462	15815	12
SAMEA4698942	PRJEB24121	PMID:30069051	soil	4850006	25955328	390	71693	13067	8
SAMEA4698943	PRJEB24121	PMID:30069051	soil	5009118	24504528	376	69847	12659	5
SAMEA4698944	PRJEB24121	PMID:30069051	soil	3995971	19628364	377	55862	9982	1
SAMEA4698945	PRJEB24121	PMID:30069051	soil	4983984	24960687	377	70650	12909	6
SAMEA4698946	PRJEB24121	PMID:30069051	soil	3555191	11912939	371	33741	6235	5
SAMEA4698947	PRJEB24121	PMID:30069051	soil	4928205	25524470	380	71401	13347	7
SAMEA4698948	PRJEB24121	PMID:30069051	soil	3662576	15175576	370	43477	7888	2
SAMEA4698949	PRJEB24121	PMID:30069051	soil	4880938	28676202	384	79622	14929	3
SAMEA4698950	PRJEB24121	PMID:30069051	soil	4124195	15566584	370	44595	8122	6
SAMEA4698951	PRJEB24121	PMID:30069051	soil	4756245	28938920	387	79962	14845	7
SAMEA4698952	PRJEB24121	PMID:30069051	soil	4720915	21642603	379	60639	11266	5
SAMEA4698953	PRJEB24121	PMID:30069051	soil	5239017	23550785	387	64193	11964	6
SAMEA4698954	PRJEB24121	PMID:30069051	soil	5686023	18721905	367	53866	9783	4
SAMEA4698955	PRJEB24121	PMID:30069051	soil	4689268	13807100	367	39239	7287	6
SAMEA4698956	PRJEB24121	PMID:30069051	soil	4964425	16861777	372	47485	8698	12
SAMEA4698957	PRJEB24121	PMID:30069051	soil	5059132	16656258	368	47297	8763	6
SAMEA4698958	PRJEB24121	PMID:30069051	soil	4914941	51474741	430	129230	24854	16
SAMEA4698959	PRJEB24121	PMID:30069051	soil	5191180	14585846	366	41943	7703	3
SAMEA4698960	PRJEB24121	PMID:30069051	soil	4804603	19529089	373	55357	10298	3
SAMEA4698961	PRJEB24121	PMID:30069051	soil	4891578	22234575	369	64013	11725	5
SAMEA4698962	PRJEB24121	PMID:30069051	soil	4541977	20430683	378	57499	10418	5
SAMEA4698963	PRJEB24121	PMID:30069051	soil	4675930	19346446	371	55255	10225	3
SAMEA4698964	PRJEB24121	PMID:30069051	soil	5055430	19574914	365	56617	10085	4
SAMEA4698965	PRJEB24121	PMID:30069051	soil	4230184	22756972	379	63721	12044	2
SAMEA4698966	PRJEB24121	PMID:30069051	soil	5761305	55465822	411	146239	28483	5
SAMEA4698967	PRJEB24121	PMID:30069051	soil	4811768	25263888	379	71075	13474	7
SAMEA4698968	PRJEB24121	PMID:30069051	soil	5091288	21555679	373	61160	11817	1
SAMEA4698969	PRJEB24121	PMID:30069051	soil	5148066	77724343	469	182944	36618	17
SAMEA4698970	PRJEB24121	PMID:30069051	soil	4764216	20110230	372	57121	10835	9
SAMEA4698971	PRJEB24121	PMID:30069051	soil	4845689	17845303	365	52141	9327	4
SAMEA4698972	PRJEB24121	PMID:30069051	soil	4649797	16687642	365	48404	8855	6
SAMEA4698973	PRJEB24121	PMID:30069051	soil	5131734	26722506	381	74288	14229	9
SAMEA4698974	PRJEB24121	PMID:30069051	soil	5701168	28599802	379	79928	15438	5
SAMEA4698975	PRJEB24121	PMID:30069051	soil	4903626	20794212	368	59879	10866	4
SAMEA4698976	PRJEB24121	PMID:30069051	soil	4391645	29969370	400	79645	14905	7
SAMEA4698977	PRJEB24121	PMID:30069051	soil	3993674	12864737	363	36662	6807	3
SAMEA4698978	PRJEB24121	PMID:30069051	soil	4934483	37203840	397	102473	18699	8
SAMEA4698979	PRJEB24121	PMID:30069051	soil	5041735	20875592	372	60242	11044	2
SAMEA4698980	PRJEB24121	PMID:30069051	soil	4533008	24370577	382	68580	12693	9
SAMEA4698981	PRJEB24121	PMID:30069051	soil	4580518	28689295	391	79330	14403	14
SAMEA4698982	PRJEB24121	PMID:30069051	soil	5309441	19281184	365	56144	9858	3
SAMEA4698983	PRJEB24121	PMID:30069051	soil	5500823	34213500	390	94038	17552	13
SAMEA4698984	PRJEB24121	PMID:30069051	soil	5230284	24994870	370	71841	13020	9
SAMEA4698985	PRJEB24121	PMID:30069051	soil	4547534	21934239	383	60954	11471	5
SAMEA4698986	PRJEB24121	PMID:30069051	soil	4501595	17434740	370	50168	8864	6
SAMEA4698987	PRJEB24121	PMID:30069051	soil	4992729	23013103	375	65419	11748	7
SAMEA4698988	PRJEB24121	PMID:30069051	soil	5232517	25324050	392	68146	12868	11
SAMEA4698989	PRJEB24121	PMID:30069051	soil	5084517	40731906	410	105904	20685	5
SAMEA4698990	PRJEB24121	PMID:30069051	soil	4525544	25943314	397	69745	12938	6
SAMEA4698991	PRJEB24121	PMID:30069051	soil	5320726	12304710	364	35529	6401	4
SAMEA4698992	PRJEB24121	PMID:30069051	soil	4395086	13126762	369	37650	7039	3
SAMEA4698993	PRJEB24121	PMID:30069051	soil	4715180	17580910	372	50066	9451	4
SAMEA4698994	PRJEB24121	PMID:30069051	soil	4898969	18877771	381	51970	9718	4
SAMEA4698995	PRJEB24121	PMID:30069051	soil	4504519	13339735	367	38732	6972	5
SAMEA4698996	PRJEB24121	PMID:30069051	soil	5004149	15361780	370	43696	8004	1
SAMEA4698997	PRJEB24121	PMID:30069051	soil	5887401	16797558	369	48213	8683	2
SAMEA4698998	PRJEB24121	PMID:30069051	soil	5804692	21083640	372	59805	10976	7
SAMEA4698999	PRJEB24121	PMID:30069051	soil	5538288	17349618	367	49762	9102	4
SAMEA4699000	PRJEB24121	PMID:30069051	soil	6212053	19461580	366	55705	10312	7
SAMEA4699001	PRJEB24121	PMID:30069051	soil	5412289	25293716	383	69907	12948	9
SAMEA4699002	PRJEB24121	PMID:30069051	soil	5867088	18148036	372	51086	9466	2
SAMEA4699003	PRJEB24121	PMID:30069051	soil	4747175	12398505	367	35177	6190	2
SAMEA4699004	PRJEB24121	PMID:30069051	soil	4383403	17315435	382	47480	8764	2
SAMEA4699005	PRJEB24121	PMID:30069051	soil	5776628	26515074	383	72692	13856	8
SAMEA4699006	PRJEB24121	PMID:30069051	soil	5449730	23213769	377	65051	12419	5
SAMEA4699007	PRJEB24121	PMID:30069051	soil	5198984	23815051	376	66709	12567	7
SAMEA4699008	PRJEB24121	PMID:30069051	soil	4785701	23900036	389	65349	12462	7
SAMEA4699009	PRJEB24121	PMID:30069051	soil	4929449	32493503	397	87587	16612	6
SAMEA4699010	PRJEB24121	PMID:30069051	soil	4276144	17547414	371	49867	9263	8
SAMEA4699011	PRJEB24121	PMID:30069051	soil	4327971	14334702	362	41540	7571	3
SAMEA4699012	PRJEB24121	PMID:30069051	soil	5200234	30872054	388	84511	15864	5
SAMEA4699013	PRJEB24121	PMID:30069051	soil	4847148	25966430	390	71490	13120	7
SAMEA4699014	PRJEB24121	PMID:30069051	soil	5010177	24749473	376	70505	12578	6
SAMEA4699015	PRJEB24121	PMID:30069051	soil	3992025	19591365	376	55786	10039	3
SAMEA4699016	PRJEB24121	PMID:30069051	soil	4976428	25071165	376	70974	13190	5
SAMEA4699017	PRJEB24121	PMID:30069051	soil	3561759	12031279	372	34097	6321	2
SAMEA4699018	PRJEB24121	PMID:30069051	soil	4931589	25534056	381	71507	13608	8
SAMEA4699019	PRJEB24121	PMID:30069051	soil	3658379	15126007	369	43345	7956	6
SAMEA4699020	PRJEB24121	PMID:30069051	soil	4886825	28887599	384	80239	14864	6
SAMEA4699021	PRJEB24121	PMID:30069051	soil	4128508	15718754	370	45066	8349	6
SAMEA4699022	PRJEB24121	PMID:30069051	soil	4762180	29055120	388	80043	14988	9
SAMEA4699023	PRJEB24121	PMID:30069051	soil	4721281	21940530	379	61447	11340	6
SAMEA4699024	PRJEB24121	PMID:30069051	soil	5242566	23765858	387	64888	11929	5
SAMEA4699025	PRJEB24121	PMID:30069051	soil	5686021	19099827	367	54985	9943	6
SAMEA4699026	PRJEB24121	PMID:30069051	soil	4698768	13969404	368	39748	7224	8
SAMEA4699027	PRJEB24121	PMID:30069051	soil	4966987	16949795	372	47777	8834	3
SAMEA4699028	PRJEB24121	PMID:30069051	soil	5059304	16831666	367	47963	8741	8
SAMEA4699029	PRJEB24121	PMID:30069051	soil	4922210	52215433	432	130588	25210	12
SAMEA4699030	PRJEB24121	PMID:30069051	soil	5198681	14600978	366	42019	7612	1
SAMEA4699031	PRJEB24121	PMID:30069051	soil	4802838	19588485	373	55438	10275	3
SAMEA4699032	PRJEB24121	PMID:30069051	soil	4887827	22209663	369	64046	11594	2
SAMEA4699033	PRJEB24121	PMID:30069051	soil	4540385	20615149	378	58027	10292	3
SAMEA4699034	PRJEB24121	PMID:30069051	soil	4671665	19418150	371	55342	10347	6
SAMEA4699035	PRJEB24121	PMID:30069051	soil	5048547	19513506	366	56463	9875	3
SAMEA4699036	PRJEB24121	PMID:30069051	soil	4228021	22756926	380	63509	12008	2
SAMEA4699037	PRJEB24121	PMID:30069051	soil	5754810	55755918	410	147246	28702	5
SAMEA4699038	PRJEB24121	PMID:30069051	soil	4809549	25454951	379	71488	13293	5
SAMEA4699040	PRJEB24121	PMID:30069051	soil	5094908	21722857	374	61541	11850	8
SAMEA4699041	PRJEB24121	PMID:30069051	soil	5157765	78419759	469	184613	36956	10
SAMEA4699043	PRJEB24121	PMID:30069051	soil	4763262	20317105	373	57623	11243	7
SAMEA4699045	PRJEB24121	PMID:30069051	soil	4845608	17829028	365	52095	9616	4
SAMEA4699047	PRJEB24121	PMID:30069051	soil	4649640	16710087	365	48507	8955	10
SAMEA4699049	PRJEB24121	PMID:30069051	soil	5128848	26648658	380	74003	14012	5
SAMEA4699051	PRJEB24121	PMID:30069051	soil	5698042	28701577	379	80193	15232	6
SAMEA4699053	PRJEB24121	PMID:30069051	soil	4900602	20632929	368	59593	10906	3
SAMEA4699055	PRJEB24121	PMID:30069051	soil	4391348	29946330	400	79626	15083	6
SAMEA4699057	PRJEB24121	PMID:30069051	soil	3987619	12972036	363	36917	7002	2
SAMEA4699059	PRJEB24121	PMID:30069051	soil	4933579	37383694	397	102920	18736	8
SAMEA4699061	PRJEB24121	PMID:30069051	soil	5045210	20936514	372	60497	10991	4
SAMEA4699063	PRJEB24121	PMID:30069051	soil	4533626	24431895	381	68989	12628	7
SAMEA4699064	PRJEB24121	PMID:30069051	soil	4582224	28599813	391	78927	14641	8
SAMEA4699066	PRJEB24121	PMID:30069051	soil	5307128	19684302	365	57369	10200	6
SAMEA4699068	PRJEB24121	PMID:30069051	soil	5500340	34692470	391	95415	18039	14
SAMEA4699070	PRJEB24121	PMID:30069051	soil	5228490	25333494	371	72636	13357	9
SAMEA4699072	PRJEB24121	PMID:30069051	soil	4547887	22500270	382	62711	11679	6
SAMEA4699074	PRJEB24121	PMID:30069051	soil	4501604	17730344	371	50936	9060	8
SAMEA4699076	PRJEB24121	PMID:30069051	soil	4991083	23311925	375	66229	11784	6
SAMN09690902	PRJNA482729	PMID:31618992	human gut	163037898	193557791	4058	270233	42891	103
SAMN09690903	PRJNA482729	PMID:31618992	human gut	103083755	146656758	2555	220792	36741	80
SAMN09690904	PRJNA482729	PMID:31618992	human gut	69269230	159557784	2344	238567	39346	90
SAMN09690905	PRJNA482729	PMID:31618992	human gut	140909333	188414505	2525	286766	49267	118
SAMN09690906	PRJNA482729	PMID:31618992	human gut	102616470	228940246	2902	324439	52210	119
SAMN09690907	PRJNA482729	PMID:31618992	human gut	171528697	214323670	3216	311449	49740	130
SAMN09690908	PRJNA482729	PMID:31618992	human gut	126327950	139759573	3567	199156	32091	95
SAMN09690909	PRJNA482729	PMID:31618992	human gut	301381908	316540781	8978	408656	62282	169
SAMN09690910	PRJNA482729	PMID:31618992	human gut	133932582	133691696	4574	179505	27162	82
SAMN09690911	PRJNA482729	PMID:31618992	human gut	124773350	131762726	6421	172607	26722	64
SAMN09690912	PRJNA482729	PMID:31618992	human gut	67258169	105986379	3919	148632	22730	64
SAMN09690913	PRJNA482729	PMID:31618992	human gut	254266233	123844485	10714	146076	20722	64
SAMN09690914	PRJNA482729	PMID:31618992	human gut	118684414	187023091	4250	261326	41658	106
SAMN09690915	PRJNA482729	PMID:31618992	human gut	539837413	365865225	5112	494987	77396	170
SAMN09690916	PRJNA482729	PMID:31618992	human gut	187058635	244341106	7221	332767	52189	128
SAMN09690917	PRJNA482729	PMID:31618992	human gut	207004273	265031073	3507	379350	60386	128
SAMN09690918	PRJNA482729	PMID:31618992	human gut	121905067	236585291	2450	355778	61230	128
SAMN09690919	PRJNA482729	PMID:31618992	human gut	179356147	194187929	5035	259126	42419	120
SAMN09690920	PRJNA482729	PMID:31618992	human gut	13966679	30080116	6765	37169	5908	32
SAMN09690921	PRJNA482729	PMID:31618992	human gut	40979654	48941112	4057	70053	11383	39
SAMN09690922	PRJNA482729	PMID:31618992	human gut	129410598	303109925	2520	460377	80690	174
SAMN09690923	PRJNA482729	PMID:31618992	human gut	226327466	395958849	2476	596775	100358	199
SAMN09690924	PRJNA482729	PMID:31618992	human gut	84799036	91332341	3016	134313	23040	65
SAMN09690925	PRJNA482729	PMID:31618992	human gut	162121542	292239668	2825	420629	68963	161
SAMEA103958109	PRJEB17784	DOI:10.1186/s13073-017-0428-y	human gut	25340331	288885414	1437	456344	76319	155
SAMEA103958110	PRJEB17784	DOI:10.1186/s13073-017-0428-y	human gut	42023443	279744909	5854	360705	53707	148
SAMEA103958111	PRJEB17784	DOI:10.1186/s13073-017-0428-y	human gut	43364612	310176971	3645	436263	67616	142
SAMEA103958112	PRJEB17784	DOI:10.1186/s13073-017-0428-y	human gut	49811483	254657577	3667	369136	58982	156
SAMEA103958113	PRJEB17784	DOI:10.1186/s13073-017-0428-y	human gut	32844416	359465146	2620	507834	78843	185
SAMEA103958114	PRJEB17784	DOI:10.1186/s13073-017-0428-y	human gut	27538183	227836530	5677	305442	46108	124
SAMEA103958115	PRJEB17784	DOI:10.1186/s13073-017-0428-y	human gut	37339462	304767574	2367	447497	72388	170
SAMEA103958116	PRJEB17784	DOI:10.1186/s13073-017-0428-y	human gut	21234386	243345695	5041	330526	51509	119
SAMEA103958117	PRJEB17784	DOI:10.1186/s13073-017-0428-y	human gut	43139717	300878605	6612	388567	58971	202
SAMEA103958118	PRJEB17784	DOI:10.1186/s13073-017-0428-y	human gut	28335602	243111001	1756	365678	58131	136
SAMEA103958119	PRJEB17784	DOI:10.1186/s13073-017-0428-y	human gut	40671328	194479121	6929	257355	39277	107
SAMEA103958120	PRJEB17784	DOI:10.1186/s13073-017-0428-y	human gut	49822287	242576331	2291	360634	57423	110
SAMEA103958121	PRJEB17784	DOI:10.1186/s13073-017-0428-y	human gut	39713473	247343129	4105	338926	52536	141
SAMEA103958122	PRJEB17784	DOI:10.1186/s13073-017-0428-y	human gut	40269918	221281219	6211	297978	46820	148
SAMEA103958123	PRJEB17784	DOI:10.1186/s13073-017-0428-y	human gut	30622194	266396970	2185	374445	59225	154
SAMEA103958124	PRJEB17784	DOI:10.1186/s13073-017-0428-y	human gut	40343200	182706321	6293	240877	37832	110
SAMEA103958125	PRJEB17784	DOI:10.1186/s13073-017-0428-y	human gut	33205273	218444802	6356	293704	44993	120
SAMEA103958126	PRJEB17784	DOI:10.1186/s13073-017-0428-y	human gut	37083500	254630815	7130	321754	48233	157
SAMEA103958127	PRJEB17784	DOI:10.1186/s13073-017-0428-y	human gut	44492390	345526147	4141	469415	71528	173
SAMEA103958128	PRJEB17784	DOI:10.1186/s13073-017-0428-y	human gut	47272239	234580011	2426	349919	55661	151
SAMEA103958129	PRJEB17784	DOI:10.1186/s13073-017-0428-y	human gut	20287016	210137310	2215	294142	47598	94
SAMEA103958130	PRJEB17784	DOI:10.1186/s13073-017-0428-y	human gut	23660593	340230751	1847	507230	84388	195
SAMEA103958131	PRJEB17784	DOI:10.1186/s13073-017-0428-y	human gut	23621440	264191341	3701	364928	54999	125
SAMEA103958132	PRJEB17784	DOI:10.1186/s13073-017-0428-y	human gut	41138421	249745277	6316	335206	52213	145
SAMEA103958133	PRJEB17784	DOI:10.1186/s13073-017-0428-y	human gut	35256036	180964901	9556	226894	34387	112
SAMEA103958134	PRJEB17784	DOI:10.1186/s13073-017-0428-y	human gut	40895063	237649724	5087	321284	50831	170
SAMEA103958135	PRJEB17784	DOI:10.1186/s13073-017-0428-y	human gut	27356017	228171742	4804	300696	45904	151
SAMEA103958136	PRJEB17784	DOI:10.1186/s13073-017-0428-y	human gut	19892557	221840781	5102	306835	49089	139
SAMEA103958137	PRJEB17784	DOI:10.1186/s13073-017-0428-y	human gut	28916648	295062039	3976	413555	64344	164
SAMEA103958138	PRJEB17784	DOI:10.1186/s13073-017-0428-y	human gut	25959417	296578504	3045	417271	65784	173
SAMEA103958139	PRJEB17784	DOI:10.1186/s13073-017-0428-y	human gut	34477838	303907827	3523	409410	61768	174
SAMEA103958140	PRJEB17784	DOI:10.1186/s13073-017-0428-y	human gut	32507583	269543963	2940	385641	61552	145
SAMEA103958141	PRJEB17784	DOI:10.1186/s13073-017-0428-y	human gut	7822935	57719330	3454	81805	13341	33
SAMEA103958142	PRJEB17784	DOI:10.1186/s13073-017-0428-y	human gut	36145821	181723674	16551	219475	32138	117
SAMEA103958143	PRJEB17784	DOI:10.1186/s13073-017-0428-y	human gut	26098843	265895250	3165	360521	54944	150
SAMEA103958144	PRJEB17784	DOI:10.1186/s13073-017-0428-y	human gut	39257759	251905710	4048	347685	53279	106
SAMEA103958145	PRJEB17784	DOI:10.1186/s13073-017-0428-y	human gut	22541595	172636712	3504	245694	39568	107
SAMEA103958146	PRJEB17784	DOI:10.1186/s13073-017-0428-y	human gut	68223444	249565668	1680	396123	64956	137
SAMEA103958147	PRJEB17784	DOI:10.1186/s13073-017-0428-y	human gut	23197299	248529333	2355	351015	55406	123
SAMEA103958148	PRJEB17784	DOI:10.1186/s13073-017-0428-y	human gut	35047769	305418192	4733	416385	64810	177
SAMEA103958149	PRJEB17784	DOI:10.1186/s13073-017-0428-y	human gut	28716020	220634182	8447	273662	40192	131
SAMEA103958150	PRJEB17784	DOI:10.1186/s13073-017-0428-y	human gut	31037587	194246492	9961	233667	33574	163
SAMEA103958151	PRJEB17784	DOI:10.1186/s13073-017-0428-y	human gut	38387626	179589557	4459	245328	37809	111
SAMEA103958152	PRJEB17784	DOI:10.1186/s13073-017-0428-y	human gut	36593838	300920432	4349	400116	62699	165
SAMEA103958153	PRJEB17784	DOI:10.1186/s13073-017-0428-y	human gut	39625995	339099288	1866	531571	89166	209
SAMEA103958154	PRJEB17784	DOI:10.1186/s13073-017-0428-y	human gut	23475495	282742370	2200	423351	73632	141
SAMEA103958155	PRJEB17784	DOI:10.1186/s13073-017-0428-y	human gut	25887957	212618199	2643	301637	47687	110
SAMEA103958156	PRJEB17784	DOI:10.1186/s13073-017-0428-y	human gut	29087228	117360458	3947	171535	27008	70
SAMEA103958157	PRJEB17784	DOI:10.1186/s13073-017-0428-y	human gut	21819357	221648938	3859	297332	45700	148
SAMEA103958158	PRJEB17784	DOI:10.1186/s13073-017-0428-y	human gut	19651566	198732792	2776	281897	43723	118
SAMEA103958159	PRJEB17784	DOI:10.1186/s13073-017-0428-y	human gut	15848863	149433601	1927	218998	36578	86
SAMEA103958160	PRJEB17784	DOI:10.1186/s13073-017-0428-y	human gut	24500855	244236700	3654	338444	53926	154
SAMEA103958161	PRJEB17784	DOI:10.1186/s13073-017-0428-y	human gut	17895535	113248834	5367	138074	18973	64
SAMEA103958162	PRJEB17784	DOI:10.1186/s13073-017-0428-y	human gut	21852593	257538176	2286	380886	61011	105
SAMEA103958163	PRJEB17784	DOI:10.1186/s13073-017-0428-y	human gut	49121471	203967717	3711	283856	44686	123
SAMEA103958164	PRJEB17784	DOI:10.1186/s13073-017-0428-y	human gut	22584904	312179094	2974	429426	67928	180
SAMEA103958165	PRJEB17784	DOI:10.1186/s13073-017-0428-y	human gut	21152344	215501689	4677	290434	44609	115
SAMEA103958166	PRJEB17784	DOI:10.1186/s13073-017-0428-y	human gut	25078673	205536178	3155	283418	43431	106
SAMEA103958167	PRJEB17784	DOI:10.1186/s13073-017-0428-y	human gut	23450907	305335159	2771	433875	68074	166
SAMN04622706	PRJNA317648	PMID:27371586	soil	13625202	273405833	1315	464958	81075	93
SAMN04622708	PRJNA317648	PMID:27371586	soil	15845865	297924914	1354	499985	85110	100
SAMN04622709	PRJNA317648	PMID:27371586	soil	13879527	248363191	1331	418364	71806	73
SAMN04622711	PRJNA317648	PMID:27371586	soil	13945870	243825513	1177	422817	73761	80
SAMN04622713	PRJNA317648	PMID:27371586	soil	13000348	207981382	1042	372578	66440	74
SAMN04622736	PRJNA317648	PMID:27371586	soil	15956338	225765308	800	440657	83878	79
SAMN04622738	PRJNA317648	PMID:27371586	soil	16475507	264198111	829	519939	98762	83
SAMN04622739	PRJNA317648	PMID:27371586	soil	15142009	245684874	928	468598	86910	75
SAMN04622741	PRJNA317648	PMID:27371586	soil	15689481	275732592	805	549572	107173	87
SAMN04622743	PRJNA317648	PMID:27371586	soil	14139923	272254609	746	557900	111863	94
SAMN04622770	PRJNA317648	PMID:27371586	soil	15761544	189964739	1137	331378	58006	81
SAMN04622772	PRJNA317648	PMID:27371586	soil	22315749	257896794	1334	433004	75885	94
SAMN04622773	PRJNA317648	PMID:27371586	soil	13864472	156474718	1032	275518	48834	50
SAMN04622775	PRJNA317648	PMID:27371586	soil	13825951	135884230	1014	239521	42670	38
SAMN04622777	PRJNA317648	PMID:27371586	soil	16419399	190159538	1310	320020	55076	75
SAMN04622784	PRJNA317648	PMID:27371586	soil	12348237	153179931	449	383913	73141	35
SAMN04622785	PRJNA317648	PMID:27371586	soil	13561120	134848469	431	342365	65662	43
SAMN04622786	PRJNA317648	PMID:27371586	soil	15047726	181598325	430	467331	89567	49
SAMN04396145	PRJNA308495	PMID:29556105	activated sludge	2133154788	593096165	7177	739676	116374	129
SAMN04505219	PRJNA312680	PMID:29556105	activated sludge	31987390	301987772	1331	480736	76293	15
SAMN04505220	PRJNA312681	PMID:29556105	activated sludge	119816476	201918876	1371	357971	69405	7
SAMN04505221	PRJNA312682	PMID:29556105	activated sludge	81895675	281736942	1132	525576	107451	43
SAMN06268393	PRJNA366160	PMID:29556105	activated sludge	174926948	300756386	11172	378015	57380	77
SAMN06843736	PRJNA384660	PMID:29556105	activated sludge	188416324	345009222	10937	430381	65641	121
SAMN06843737	PRJNA384661	PMID:29556105	activated sludge	196775070	367343603	9393	455683	68943	129
SAMEA2452533	PRJEB6102	PMID:25520706	water associated	33466587	149141839	1141	274475	51810	13
SAMEA2452534	PRJEB6102	PMID:25520706	water associated	69474306	400852399	827	765102	139826	20
SAMEA2784448	PRJEB7369	PMID:29228901, PMID:26259788	human gut	73992049	379838814	8891	505007	79503	209
SAMEA2784449	PRJEB7369	PMID:29228901, PMID:26259788	human gut	127235892	408307259	9071	525816	81092	227
SAMEA2784450	PRJEB7369	PMID:29228901, PMID:26259788	human gut	56688930	339597041	7695	448626	72852	192
SAMEA2784451	PRJEB7369	PMID:29228901, PMID:26259788	human gut	92301898	460938875	6954	614068	99409	258
SAMEA2784452	PRJEB7369	PMID:29228901, PMID:26259788	human gut	112218587	284486901	7350	374797	57435	168
SAMEA2784453	PRJEB7369	PMID:29228901, PMID:26259788	human gut	103146520	392700644	8924	498019	76419	229
SAMEA2784454	PRJEB7369	PMID:29228901, PMID:26259788	human gut	100505030	434821497	5506	579559	90462	256
SAMEA2784455	PRJEB7369	PMID:29228901, PMID:26259788	human gut	80387488	360029469	5071	475240	72259	195
SAMEA2784456	PRJEB7369	PMID:29228901, PMID:26259788	human gut	97424636	458939237	6406	609060	94153	263
SAMEA2784457	PRJEB7369	PMID:29228901, PMID:26259788	human gut	97729754	466622457	7678	609083	94133	272
SAMEA2784458	PRJEB7369	PMID:29228901, PMID:26259788	human gut	84176188	446919802	6648	578558	95041	234
SAMEA2784459	PRJEB7369	PMID:29228901, PMID:26259788	human gut	75053057	353927447	9543	457998	70648	217
SAMEA2784460	PRJEB7369	PMID:29228901, PMID:26259788	human gut	116985641	325916794	5022	443152	69358	199
SAMEA2784461	PRJEB7369	PMID:29228901, PMID:26259788	human gut	64867085	381042238	4980	504880	79231	196
SAMEA2784462	PRJEB7369	PMID:29228901, PMID:26259788	human gut	97572943	318772977	7749	407241	62694	186
SAMEA2784463	PRJEB7369	PMID:29228901, PMID:26259788	human gut	94520827	407953057	7875	521012	84627	235
SAMEA2784464	PRJEB7369	PMID:29228901, PMID:26259788	human gut	86725925	393338776	4802	529386	84453	238
SAMEA2784465	PRJEB7369	PMID:29228901, PMID:26259788	human gut	164171030	519595550	8203	676005	109956	302
SAMEA2784466	PRJEB7369	PMID:29228901, PMID:26259788	human gut	120493836	342838735	9475	432349	65400	197
SAMEA2784467	PRJEB7369	PMID:29228901, PMID:26259788	human gut	92069410	294674891	7323	375059	56319	154
SAMEA2784468	PRJEB7369	PMID:29228901, PMID:26259788	human gut	91204324	316684182	7847	427708	67706	191
SAMEA2784469	PRJEB7369	PMID:29228901, PMID:26259788	human gut	127715066	409128413	7598	525681	80435	218
SAMEA2784470	PRJEB7369	PMID:29228901, PMID:26259788	human gut	94094185	261376141	11161	317535	47356	152
SAMEA2784471	PRJEB7369	PMID:29228901, PMID:26259788	human gut	77751211	275601859	7981	352905	53056	151
SAMEA2784472	PRJEB7369	PMID:29228901, PMID:26259788	human gut	77796173	369536877	8239	484721	83175	243
SAMEA2784473	PRJEB7369	PMID:29228901, PMID:26259788	human gut	139769906	528145812	6673	705905	119286	347
SAMEA2784474	PRJEB7369	PMID:29228901, PMID:26259788	human gut	178004607	629252360	7547	806416	130192	360
SAMEA2784475	PRJEB7369	PMID:29228901, PMID:26259788	human gut	54987641	380569498	5628	512104	79852	208
SAMEA2784476	PRJEB7369	PMID:29228901, PMID:26259788	human gut	111456534	389882491	6496	529290	84271	262
SAMEA2784477	PRJEB7369	PMID:29228901, PMID:26259788	human gut	102842328	406479057	5347	547759	88915	217
SAMEA2784478	PRJEB7369	PMID:29228901, PMID:26259788	human gut	102117614	323701469	8432	413019	61562	171
SAMEA2784479	PRJEB7369	PMID:29228901, PMID:26259788	human gut	68666720	210433514	9949	258537	38624	130
SAMEA2784480	PRJEB7369	PMID:29228901, PMID:26259788	human gut	98753669	289857256	8533	364447	55696	163
SAMEA2784481	PRJEB7369	PMID:29228901, PMID:26259788	human gut	75870339	182705911	8119	222335	33696	108
SAMEA2784482	PRJEB7369	PMID:29228901, PMID:26259788	human gut	70967328	377347692	7226	496000	78113	202
SAMEA2784483	PRJEB7369	PMID:29228901, PMID:26259788	human gut	85135965	415809607	6680	545560	85897	276
SAMEA2784484	PRJEB7369	PMID:29228901, PMID:26259788	human gut	102862162	226411230	9061	296044	46353	110
SAMEA2784485	PRJEB7369	PMID:29228901, PMID:26259788	human gut	80837880	232748151	8059	300560	46111	135
SAMEA2784486	PRJEB7369	PMID:29228901, PMID:26259788	human gut	129038382	513337174	5047	702190	115078	299
SAMEA2784487	PRJEB7369	PMID:29228901, PMID:26259788	human gut	104675120	389837849	9153	510130	81649	233
SAMEA2784488	PRJEB7369	PMID:29228901, PMID:26259788	human gut	99898565	356578053	9218	462622	71215	212
SAMEA2784489	PRJEB7369	PMID:29228901, PMID:26259788	human gut	77801453	307097159	5929	405011	62431	188
SAMEA2784490	PRJEB7369	PMID:29228901, PMID:26259788	human gut	65736512	222896562	9013	288927	44476	142
SAMEA2784491	PRJEB7369	PMID:29228901, PMID:26259788	human gut	95299798	214768337	7680	286358	44558	132
SAMEA2784492	PRJEB7369	PMID:29228901, PMID:26259788	human gut	117356765	433032502	7704	577565	97236	263
SAMEA2784493	PRJEB7369	PMID:29228901, PMID:26259788	human gut	111437652	500395853	7258	657570	107815	283
SAMEA2784494	PRJEB7369	PMID:29228901, PMID:26259788	human gut	107097525	370022123	5702	493016	78022	201
SAMEA2784495	PRJEB7369	PMID:29228901, PMID:26259788	human gut	139510543	447162866	6554	596686	94124	256
SAMEA2784496	PRJEB7369	PMID:29228901, PMID:26259788	human gut	75267243	336066874	4878	461969	80875	186
SAMEA2784497	PRJEB7369	PMID:29228901, PMID:26259788	human gut	125704413	486549176	6292	642494	100892	279
SAMEA2784498	PRJEB7369	PMID:29228901, PMID:26259788	human gut	91026911	296143619	12176	368215	56720	181
SAMEA2784499	PRJEB7369	PMID:29228901, PMID:26259788	human gut	51705957	208883757	10659	269203	40041	129
SAMEA2784500	PRJEB7369	PMID:29228901, PMID:26259788	human gut	168578941	322390791	10497	408709	64322	193
SAMEA2784501	PRJEB7369	PMID:29228901, PMID:26259788	human gut	81634162	290114668	12000	359492	54007	155
SAMEA2784502	PRJEB7369	PMID:29228901, PMID:26259788	human gut	110841646	462587939	4748	621089	97277	259
SAMEA2784503	PRJEB7369	PMID:29228901, PMID:26259788	human gut	74749858	362613109	6052	476570	72928	200
SAMEA2784504	PRJEB7369	PMID:29228901, PMID:26259788	human gut	84768485	237615639	7408	311966	45911	143
SAMEA2784505	PRJEB7369	PMID:29228901, PMID:26259788	human gut	105987973	282512684	10043	355675	54235	153
SAMEA2784506	PRJEB7369	PMID:29228901, PMID:26259788	human gut	96338305	294927957	12335	374993	57787	175
SAMEA2784507	PRJEB7369	PMID:29228901, PMID:26259788	human gut	105653830	422567672	6303	578468	92736	232
SAMEA2784508	PRJEB7369	PMID:29228901, PMID:26259788	human gut	111299634	342910958	10307	427556	65045	203
SAMEA2784509	PRJEB7369	PMID:29228901, PMID:26259788	human gut	89404424	338143714	10324	428023	66716	196
SAMEA2784510	PRJEB7369	PMID:29228901, PMID:26259788	human gut	86709535	337488178	5437	456141	72099	213
SAMEA2784511	PRJEB7369	PMID:29228901, PMID:26259788	human gut	33036307	161185737	2821	231079	36665	103
SAMEA2784512	PRJEB7369	PMID:29228901, PMID:26259788	human gut	26798886	192741669	6263	261654	41999	126
SAMEA2784513	PRJEB7369	PMID:29228901, PMID:26259788	human gut	119741546	366317841	13288	445573	72436	232
SAMEA2784514	PRJEB7369	PMID:29228901, PMID:26259788	human gut	80289041	320671585	3950	448281	71958	205
SAMEA2784515	PRJEB7369	PMID:29228901, PMID:26259788	human gut	124497835	286417312	5046	394593	63180	181
SAMEA2784516	PRJEB7369	PMID:29228901, PMID:26259788	human gut	110534095	343360644	7500	445547	69908	217
SAMEA2784517	PRJEB7369	PMID:29228901, PMID:26259788	human gut	143428931	378497211	6998	491665	77661	231
SAMEA3991420	PRJEB14051	PMID:27542633	activated sludge	33054581	272414058	934	494995	82568	112
SAMEA3991421	PRJEB14051	PMID:27542633	activated sludge	31931357	248895234	891	458574	76491	83
SAMEA3991422	PRJEB14051	PMID:27542633	activated sludge	34926265	280832129	911	515315	85828	93
SAMEA3991423	PRJEB14051	PMID:27542633	activated sludge	33555931	299223510	965	536949	93201	92
SAMEA3991424	PRJEB14051	PMID:27542633	activated sludge	34329588	322889232	1032	567031	97737	100
SAMEA3991425	PRJEB14051	PMID:27542633	activated sludge	29926023	275446481	1008	485172	82557	73
SAMEA3991426	PRJEB14051	PMID:27542633	activated sludge	35435224	347870806	1006	609970	104622	95
SAMEA3991427	PRJEB14051	PMID:27542633	wastewater	33492267	338920755	1308	556333	92440	113
SAMEA3991428	PRJEB14051	PMID:27542633	wastewater	33606777	347906427	1224	584447	98231	127
SAMEA3991429	PRJEB14051	PMID:27542633	wastewater	34206301	346442972	1374	565042	93693	121
SAMEA3991430	PRJEB14051	PMID:27542633	wastewater	28403219	307053209	1170	523529	89167	107
SAMEA3991431	PRJEB14051	PMID:27542633	wastewater	37967465	372209159	1372	609172	100849	118
SAMEA3991432	PRJEB14051	PMID:27542633	wastewater	42224349	384877933	1401	629883	105522	124
SAMEA3991433	PRJEB14051	PMID:27542633	wastewater	45814824	416445980	1403	680442	114944	143
SAMEA3991434	PRJEB14051	PMID:27542633	wastewater	53495170	397777951	1833	622434	100092	121
SAMEA3991435	PRJEB14051	PMID:27542633	wastewater	41847215	339882779	1759	534092	86250	124
SAMEA3991436	PRJEB14051	PMID:27542633	wastewater	40372915	338227465	1360	559753	91254	142
SAMEA3991437	PRJEB14051	PMID:27542633	activated sludge	45564796	480943299	1036	830988	158835	135
SAMEA3991438	PRJEB14051	PMID:27542633	activated sludge	46532227	476405975	907	847208	158748	137
SAMEA3991440	PRJEB14051	PMID:27542633	activated sludge	45903968	458335611	1102	782084	150781	148
SAMEA3991441	PRJEB14051	PMID:27542633	activated sludge	23859265	262678050	1141	447777	75764	81
SAMEA3991442	PRJEB14051	PMID:27542633	activated sludge	57531334	540895261	1026	953965	167781	173
SAMEA3991443	PRJEB14051	PMID:27542633	activated sludge	46795930	437199548	1069	765512	133520	134
SAMEA3991444	PRJEB14051	PMID:27542633	wastewater	26760295	277034409	1310	452848	76894	79
SAMEA3991445	PRJEB14051	PMID:27542633	wastewater	32828219	282693084	1274	471986	80926	91
SAMEA3991446	PRJEB14051	PMID:27542633	wastewater	42278017	393414571	1208	664633	116019	112
SAMEA3991447	PRJEB14051	PMID:27542633	wastewater	33919559	314402397	1157	537054	93727	90
SAMEA3991448	PRJEB14051	PMID:27542633	wastewater	38973715	133845286	604	285795	54165	67
SAMEA3991449	PRJEB14051	PMID:27542633	wastewater	33609766	154527892	652	320236	58656	74
SAMEA3991450	PRJEB14051	PMID:27542633	wastewater	35467840	138125182	543	306100	55218	69
SAMEA3991451	PRJEB14051	PMID:27542633	wastewater	33545630	156421405	575	337202	60740	69
SAMEA3991452	PRJEB14051	PMID:27542633	wastewater	34704385	129289596	551	283788	51579	80
SAMEA3991453	PRJEB14051	PMID:27542633	wastewater	37445203	148742643	571	323716	58712	69
SAMEA3991454	PRJEB14051	PMID:27542633	wastewater	40364648	143749231	547	312598	56579	67
SAMEA3991455	PRJEB14051	PMID:27542633	wastewater	43044158	127545901	543	279684	51865	57
SAMEA3991456	PRJEB14051	PMID:27542633	wastewater	32807600	149518594	585	320704	57332	72
SAMEA3991457	PRJEB14051	PMID:27542633	wastewater	28671146	137225946	587	293538	52023	66
SAMEA3991458	PRJEB14051	PMID:27542633	wastewater	31415731	143042101	671	294506	54293	70
SAMEA3991459	PRJEB14051	PMID:27542633	wastewater	25720978	137874638	718	276313	51000	70
SAMEA3991460	PRJEB14051	PMID:27542633	wastewater	45446554	160270906	526	358397	66361	70
SAMEA3991461	PRJEB14051	PMID:27542633	wastewater	39308614	126853348	533	282449	52274	67
SAMEA3991462	PRJEB14051	PMID:27542633	wastewater	37601047	121705375	570	261219	47737	71
SAMEA3991463	PRJEB14051	PMID:27542633	wastewater	34456154	101241018	526	225593	42155	64
SAMEA3991464	PRJEB14051	PMID:27542633	wastewater	32204564	135547891	604	284794	51594	71
SAMEA3991465	PRJEB14051	PMID:27542633	wastewater	33221990	146935686	608	308791	55543	63
SAMEA3991466	PRJEB14051	PMID:27542633	wastewater	41936746	80824715	518	182630	34469	44
SAMEA3991467	PRJEB14051	PMID:27542633	wastewater	37072042	88283341	538	196045	36502	46
SAMEA3991468	PRJEB14051	PMID:27542633	wastewater	23730416	46822700	579	100437	17468	6
SAMEA3991469	PRJEB14051	PMID:27542633	wastewater	46321668	32330169	540	70907	12590	8
SAMEA3991470	PRJEB14051	PMID:27542633	wastewater	36176501	179489739	591	384904	71473	52
SAMEA3991471	PRJEB14051	PMID:27542633	wastewater	45853886	89832929	498	207393	40432	34
SAMEA3991472	PRJEB14051	PMID:27542633	wastewater	44800085	105535513	585	226793	42271	15
SAMEA3991473	PRJEB14051	PMID:27542633	wastewater	42437666	126827379	579	273911	51385	22
SAMEA3991474	PRJEB14051	PMID:27542633	wastewater	37587346	150585738	514	331381	63814	42
SAMEA3991475	PRJEB14051	PMID:27542633	wastewater	42029226	145877060	503	326167	63244	51
SAMEA3991476	PRJEB14051	PMID:27542633	wastewater	32609438	135667581	519	310351	57790	41
SAMEA3991477	PRJEB14051	PMID:27542633	wastewater	38566204	141397522	494	330676	61778	32
SAMEA3991478	PRJEB14051	PMID:27542633	activated sludge	29451916	233749010	878	432079	72366	81
SAMEA3991479	PRJEB14051	PMID:27542633	wastewater	44059099	383802910	1473	624446	106497	140
SAMEA3991480	PRJEB14051	PMID:27542633	wastewater	39254599	339538305	1763	532063	86707	112
SAMEA3991481	PRJEB14051	PMID:27542633	activated sludge	43706943	315602194	895	580694	96610	125
SAMEA3991482	PRJEB14051	PMID:27542633	activated sludge	43167327	360090503	943	649451	108781	173
SAMEA3991483	PRJEB14051	PMID:27542633	activated sludge	34813058	275321952	977	491701	80691	109
SAMEA3991484	PRJEB14051	PMID:27542633	activated sludge	61338497	465843208	1074	816850	132599	175
SAMEA3991485	PRJEB14051	PMID:27542633	activated sludge	52517339	485076766	989	859753	152662	149
SAMEA3991486	PRJEB14051	PMID:27542633	activated sludge	49207149	339841943	958	617360	102874	136
SAMEA3991487	PRJEB14051	PMID:27542633	activated sludge	43947896	318745446	991	574809	94460	124
SAMEA3991488	PRJEB14051	PMID:27542633	activated sludge	42256689	317529283	1041	561868	91185	119
SAMEA3991489	PRJEB14051	PMID:27542633	activated sludge	47556708	328456796	1014	591127	97988	127
mgp82531_10A	mgp82531	PMID:27833347	soil	32733043	193872214	1310	322288	55271	11
mgp82531_10B	mgp82531	PMID:27833347	soil	30893383	155925748	845	296953	52894	13
mgp82531_11A	mgp82531	PMID:27833347	soil	27600940	172326692	856	294237	52179	11
mgp82531_11B	mgp82531	PMID:27833347	soil	29107096	179425277	1013	320490	55077	25
mgp82531_12A	mgp82531	PMID:27833347	soil	32531358	271680099	975	490214	90789	39
mgp82531_12B	mgp82531	PMID:27833347	soil	25105953	155152725	839	297325	54445	39
mgp82531_13A	mgp82531	PMID:27833347	soil	27203650	154545642	833	292054	53157	37
mgp82531_13B	mgp82531	PMID:27833347	soil	22543243	91481199	790	177562	32034	29
mgp82531_14A	mgp82531	PMID:27833347	soil	26265997	177714232	1234	303338	52037	44
mgp82531_14B	mgp82531	PMID:27833347	soil	26843986	162039861	1173	282143	48859	40
mgp82531_15A	mgp82531	PMID:27833347	soil	29418551	235434196	1070	415513	74045	45
mgp82531_15B	mgp82531	PMID:27833347	soil	29471977	184281111	1034	328089	59549	53
mgp82531_16A	mgp82531	PMID:27833347	soil	22498716	138621699	1105	243708	40544	27
mgp82531_16B	mgp82531	PMID:27833347	soil	30875604	253814594	1696	413817	69363	44
mgp82531_17A	mgp82531	PMID:27833347	soil	23193679	143848542	1221	249616	45677	67
mgp82531_17B	mgp82531	PMID:27833347	soil	26831301	157724826	1172	275296	49400	44
mgp82531_18A	mgp82531	PMID:27833347	soil	26080918	148160732	920	276265	50408	48
mgp82531_18B	mgp82531	PMID:27833347	soil	27416310	177463998	1078	317574	55416	36
mgp82531_19A	mgp82531	PMID:27833347	soil	22484411	169939909	1025	304590	55061	53
mgp82531_19B	mgp82531	PMID:27833347	soil	32840703	247959092	1480	415129	74293	63
mgp82531_1A	mgp82531	PMID:27833347	soil	28700675	132716039	909	238339	40455	6
mgp82531_1B	mgp82531	PMID:27833347	soil	20887001	95560006	813	183780	31054	6
mgp82531_20A	mgp82531	PMID:27833347	soil	31906851	239403921	987	420081	73955	42
mgp82531_20B	mgp82531	PMID:27833347	soil	28289510	205500620	918	376371	66177	44
mgp82531_21A	mgp82531	PMID:27833347	soil	26534187	178828521	788	339930	58687	25
mgp82531_21B	mgp82531	PMID:27833347	soil	26837199	119897099	947	212364	37158	19
mgp82531_22A	mgp82531	PMID:27833347	soil	27378506	157648610	872	296104	51536	13
mgp82531_22B	mgp82531	PMID:27833347	soil	31071070	100141655	620	209221	37952	11
mgp82531_23A	mgp82531	PMID:27833347	soil	22668599	121441341	1076	215267	37071	33
mgp82531_23B	mgp82531	PMID:27833347	soil	31037485	144920662	1048	251226	42827	39
mgp82531_24A	mgp82531	PMID:27833347	soil	22271002	122910652	1063	217789	36706	15
mgp82531_24B	mgp82531	PMID:27833347	soil	27809461	173456590	1171	297609	50543	32
mgp82531_25A	mgp82531	PMID:27833347	soil	27878526	209107280	1875	325984	53447	42
mgp82531_25B	mgp82531	PMID:27833347	soil	28872869	174848860	1702	284324	46918	29
mgp82531_26A	mgp82531	PMID:27833347	soil	25667666	109727945	796	208195	36182	22
mgp82531_26B	mgp82531	PMID:27833347	soil	31238182	233485823	1110	408692	70062	33
mgp82531_27A	mgp82531	PMID:27833347	soil	27263164	173063366	991	309814	54267	25
mgp82531_27B	mgp82531	PMID:27833347	soil	33707351	188758871	1074	329723	56702	31
mgp82531_2A	mgp82531	PMID:27833347	soil	27265005	236465913	1187	405419	72492	53
mgp82531_2B	mgp82531	PMID:27833347	soil	29765081	225596621	1071	396708	68245	44
mgp82531_3A	mgp82531	PMID:27833347	soil	28013016	193311284	1126	337299	58222	36
mgp82531_3B	mgp82531	PMID:27833347	soil	28745304	199522976	859	357634	61725	30
mgp82531_4A	mgp82531	PMID:27833347	soil	24725433	178586896	1167	305372	54907	43
mgp82531_4B	mgp82531	PMID:27833347	soil	29299148	232741091	951	409810	71011	49
mgp82531_5A	mgp82531	PMID:27833347	soil	25077269	165494991	1187	280826	48919	32
mgp82531_5B	mgp82531	PMID:27833347	soil	21631825	144127723	1257	240795	40147	36
mgp82531_6A	mgp82531	PMID:27833347	soil	26767811	207919713	966	377574	67713	48
mgp82531_6B	mgp82531	PMID:27833347	soil	25933673	199231651	1724	317764	52433	24
mgp82531_7A	mgp82531	PMID:27833347	soil	25278828	176292596	1241	298814	51794	34
mgp82531_7B	mgp82531	PMID:27833347	soil	22609724	179234357	1209	305179	51821	33
mgp82531_8A	mgp82531	PMID:27833347	soil	32093965	208983800	1185	353567	62830	32
mgp82531_8B	mgp82531	PMID:27833347	soil	29111900	197338452	900	338099	66578	44
mgp82531_9A	mgp82531	PMID:27833347	soil	29881370	236520502	1131	404108	69243	62
mgp82531_9B	mgp82531	PMID:27833347	soil	29416604	278636561	1511	454193	76928	73
SAMEA5407421	PRJEB29152	PMID:31359005	human gut	10855164	83193744	2294	119336	18586	24
SAMEA5407422	PRJEB29152	PMID:31359005	human gut	12964257	99342088	2118	138441	21685	46
SAMEA5407423	PRJEB29152	PMID:31359005	human gut	23635522	98730043	10246	116799	16368	49
SAMEA5407424	PRJEB29152	PMID:31359005	human gut	11644451	66665264	13794	73574	9622	40
SAMEA5407425	PRJEB29152	PMID:31359005	human gut	11145889	92412549	3758	125482	19210	55
SAMEA5407426	PRJEB29152	PMID:31359005	human gut	17120385	87939679	6106	113725	15733	36
SAMEA5407427	PRJEB29152	PMID:31359005	human gut	17517733	54866047	11004	64685	8945	25
SAMEA5407428	PRJEB29152	PMID:31359005	human gut	7441323	24199264	3554	25434	4123	16
SAMEA5407429	PRJEB29152	PMID:31359005	human gut	11632533	77037795	4678	101955	15260	39
SAMEA5407430	PRJEB29152	PMID:31359005	human gut	19965133	116552428	4024	154551	22175	69
SAMEA5407431	PRJEB29152	PMID:31359005	human gut	14162400	135472332	3439	186493	27211	68
SAMEA5407432	PRJEB29152	PMID:31359005	human gut	27943396	132178136	8035	162053	22995	72
SAMEA5407433	PRJEB29152	PMID:31359005	human gut	12989364	15987029	35317	19300	2620	10
SAMEA5407434	PRJEB29152	PMID:31359005	human gut	20239381	105866703	5857	134461	18829	44
SAMEA5407435	PRJEB29152	PMID:31359005	human gut	16118900	45941577	4295	63173	8975	18
SAMEA5407436	PRJEB29152	PMID:31359005	human gut	60606825	167356812	9712	207675	30282	86
SAMEA5407437	PRJEB29152	PMID:31359005	human gut	13734644	129133302	2872	172564	24241	53
SAMEA5407438	PRJEB29152	PMID:31359005	human gut	13233994	35820878	3600	49522	7196	15
SAMEA5407439	PRJEB29152	PMID:31359005	human gut	21389915	94390518	5137	115584	15962	50
SAMEA5407440	PRJEB29152	PMID:31359005	human gut	9141352	52638527	1146	86476	13982	14
SAMEA5407441	PRJEB29152	PMID:31359005	human gut	21422978	82089529	6654	106920	15946	43
SAMEA5407442	PRJEB29152	PMID:31359005	human gut	13931103	46303203	17167	52433	7365	30
SAMEA5407443	PRJEB29152	PMID:31359005	human gut	15591847	5619461	262700	5512	613	1
SAMEA5407444	PRJEB29152	PMID:31359005	human gut	8195187	62218585	3032	85773	13347	27
SAMN07136483	PRJNA385854	PMID:30179232	marine	20058749	148980308	534	301957	48193	24
SAMN07136484	PRJNA385854	PMID:30179232	marine	29418997	370582472	756	671711	109190	83
SAMN07136485	PRJNA385854	PMID:30179232	marine	28686315	348579173	768	654049	105023	83
SAMN07136486	PRJNA385854	PMID:30179232	marine	30938631	286668439	722	576980	95667	53
SAMN07136487	PRJNA385854	PMID:30179232	marine	25991174	344479857	705	690479	113490	67
SAMN07136488	PRJNA385854	PMID:30179232	marine	21561486	258404021	634	545883	90656	39
SAMN07136489	PRJNA385854	PMID:30179232	marine	25267615	250936275	726	462185	74569	43
SAMN07136490	PRJNA385854	PMID:30179232	marine	26551896	291520865	622	528410	84148	45
SAMN07136491	PRJNA385854	PMID:30179232	marine	25920948	297776262	741	552482	87503	44
SAMN07136492	PRJNA385854	PMID:30179232	marine	33506457	410361881	777	775832	125491	91
SAMN07136493	PRJNA385854	PMID:30179232	marine	25967480	339566984	726	688933	112323	68
SAMN07136494	PRJNA385854	PMID:30179232	marine	28657562	363007768	714	744609	122969	69
SAMN07136495	PRJNA385854	PMID:30179232	marine	24265082	318029387	824	608672	99120	61
SAMN07136496	PRJNA385854	PMID:30179232	marine	24656118	338819186	788	638927	100903	61
SAMN07136497	PRJNA385854	PMID:30179232	marine	23071938	203233894	551	441165	73086	39
SAMN07136498	PRJNA385854	PMID:30179232	marine	21337686	207843276	564	452060	73608	33
SAMN07136499	PRJNA385854	PMID:30179232	marine	24669237	245479241	592	530033	86268	40
SAMN07136500	PRJNA385854	PMID:30179232	marine	17147643	135876000	553	296100	49521	18
SAMN07136501	PRJNA385854	PMID:30179232	marine	23533825	191791972	679	372128	61424	33
SAMN07136502	PRJNA385854	PMID:30179232	marine	23735638	187837448	678	366533	60033	41
SAMN07136503	PRJNA385854	PMID:30179232	marine	23089410	211004946	692	409686	65424	47
SAMN07136504	PRJNA385854	PMID:30179232	marine	24224072	219509982	654	441303	68864	33
SAMN07136505	PRJNA385854	PMID:30179232	marine	26113050	215430438	600	457656	74837	25
SAMN07136506	PRJNA385854	PMID:30179232	marine	24657052	195170622	623	404026	64520	33
SAMN07136507	PRJNA385854	PMID:30179232	marine	50998999	305578864	623	618038	101925	62
SAMN07136508	PRJNA385854	PMID:30179232	marine	29124395	249987366	643	468576	76164	36
SAMN07136509	PRJNA385854	PMID:30179232	marine	36118801	399846663	666	762675	126634	73
SAMN07136510	PRJNA385854	PMID:30179232	marine	27750917	289055856	603	589377	97983	43
SAMN07136511	PRJNA385854	PMID:30179232	marine	31928726	313040542	673	649085	105849	65
SAMN07136512	PRJNA385854	PMID:30179232	marine	30029518	296346174	658	618620	100066	65
SAMN07136513	PRJNA385854	PMID:30179232	marine	23050701	197990194	571	454260	95254	36
SAMN07136514	PRJNA385854	PMID:30179232	marine	26335287	202565998	544	460509	84756	22
SAMN07136515	PRJNA385854	PMID:30179232	marine	27447364	224362374	543	516148	97005	31
SAMN07136516	PRJNA385854	PMID:30179232	marine	26750868	239045615	621	507358	91990	50
SAMN07136517	PRJNA385854	PMID:30179232	marine	33684808	361233113	652	757176	137584	86
SAMN07136518	PRJNA385854	PMID:30179232	marine	26955573	256705168	566	563996	99673	41
SAMN07136519	PRJNA385854	PMID:30179232	marine	26308765	214026836	535	478004	85483	26
SAMN07136520	PRJNA385854	PMID:30179232	marine	29117451	240530319	597	516546	93469	40
SAMN07136521	PRJNA385854	PMID:30179232	marine	20061969	228763123	678	477049	94272	35
SAMN07136522	PRJNA385854	PMID:30179232	marine	29398077	386434046	692	811203	169657	80
SAMN07136523	PRJNA385854	PMID:30179232	marine	21922297	262423856	762	519215	91627	41
SAMN07136524	PRJNA385854	PMID:30179232	marine	27685906	277561790	547	632937	118726	47
SAMN07136525	PRJNA385854	PMID:30179232	marine	27382212	342226009	652	735384	143957	58
SAMN07136526	PRJNA385854	PMID:30179232	marine	35963444	280548513	611	618716	127252	58
SAMN07136527	PRJNA385854	PMID:30179232	marine	24818828	211597136	569	483505	106864	52
SAMN07136528	PRJNA385854	PMID:30179232	marine	41868308	425305960	666	891681	158568	100
SAMN07136529	PRJNA385854	PMID:30179232	marine	18914125	157509294	547	351794	63627	34
SAMN07136530	PRJNA385854	PMID:30179232	marine	28826994	318791193	545	712351	122605	65
SAMN07136531	PRJNA385854	PMID:30179232	marine	23095796	234277089	526	521922	88371	45
SAMN07136532	PRJNA385854	PMID:30179232	marine	31811654	358991918	553	787579	130164	59
SAMN07136533	PRJNA385854	PMID:30179232	marine	28732390	338762443	543	739303	120178	47
SAMN07136534	PRJNA385854	PMID:30179232	marine	28395368	353615079	578	748528	121513	39
SAMN07136535	PRJNA385854	PMID:30179232	marine	32527412	305762167	615	657028	113817	65
SAMN07136536	PRJNA385854	PMID:30179232	marine	21593384	207996311	603	452786	79457	52
SAMN07136537	PRJNA385854	PMID:30179232	marine	49524737	425674647	567	825390	164350	58
SAMN07136538	PRJNA385854	PMID:30179232	marine	34544320	327063454	596	697851	128781	60
SAMN07136539	PRJNA385854	PMID:30179232	marine	29858813	358951000	595	763507	132654	79
SAMN07136540	PRJNA385854	PMID:30179232	marine	31210233	356809202	581	768441	131924	65
SAMN07136541	PRJNA385854	PMID:30179232	marine	27718979	322026221	548	640271	109871	34
SAMN07136542	PRJNA385854	PMID:30179232	marine	15194120	92513693	453	224591	41397	19
SAMN07136543	PRJNA385854	PMID:30179232	marine	17515188	114767351	448	272837	52645	26
SAMN07136544	PRJNA385854	PMID:30179232	marine	18259926	100613092	436	248761	44096	15
SAMN07136545	PRJNA385854	PMID:30179232	marine	17719388	162038276	543	371502	64927	31
SAMN07136546	PRJNA385854	PMID:30179232	marine	32346922	337720011	557	742066	128745	50
SAMN07136547	PRJNA385854	PMID:30179232	marine	30650936	318472973	501	717510	121666	49
SAMN07136548	PRJNA385854	PMID:30179232	marine	30836529	371261732	529	808035	135512	53
SAMN07136549	PRJNA385854	PMID:30179232	marine	36118620	344830793	490	777153	131946	46
SAMN07136550	PRJNA385854	PMID:30179232	marine	18092283	215337754	616	466156	83768	40
SAMN07136551	PRJNA385854	PMID:30179232	marine	15618010	144407501	524	326843	65090	29
SAMN07136552	PRJNA385854	PMID:30179232	marine	29168249	185934810	475	429404	81964	33
SAMN07136553	PRJNA385854	PMID:30179232	marine	35016855	425066782	571	917809	158716	79
SAMN07136554	PRJNA385854	PMID:30179232	marine	37258714	362046812	542	794300	137533	49
SAMN07136555	PRJNA385854	PMID:30179232	marine	35121420	407911086	566	883001	149379	72
SAMN07136556	PRJNA385854	PMID:30179232	marine	27625031	314752535	551	680128	117202	41
SAMN07136557	PRJNA385854	PMID:30179232	marine	27720001	261452109	531	567927	95328	36
SAMN07136558	PRJNA385854	PMID:30179232	marine	30757878	252256959	521	554970	99396	43
SAMN07136559	PRJNA385854	PMID:30179232	marine	36015165	375273445	616	772866	135576	66
SAMN07136560	PRJNA385854	PMID:30179232	marine	33877240	306116516	554	652434	116409	58
SAMN07136561	PRJNA385854	PMID:30179232	marine	33475023	328635666	603	708428	120733	65
SAMN07136562	PRJNA385854	PMID:30179232	marine	31453590	329804422	577	721252	127089	73
SAMN07136563	PRJNA385854	PMID:30179232	marine	28189267	116780121	467	281801	48885	19
SAMN07136564	PRJNA385854	PMID:30179232	marine	26364899	160667353	517	370537	66826	19
SAMN07136565	PRJNA385854	PMID:30179232	marine	25994646	162326637	486	374140	61031	30
SAMN07136566	PRJNA385854	PMID:30179232	marine	35932845	250718880	511	558313	94814	33
SAMN07136567	PRJNA385854	PMID:30179232	marine	22021412	159851032	486	370567	59248	32
SAMN07136568	PRJNA385854	PMID:30179232	marine	31728111	223725146	593	486806	88571	60
SAMN07136569	PRJNA385854	PMID:30179232	marine	23180825	201752813	594	433171	75437	42
SAMN07136570	PRJNA385854	PMID:30179232	marine	30362911	192044073	547	436623	79562	40
SAMN07136571	PRJNA385854	PMID:30179232	marine	33454639	246779563	564	547119	99093	51
SAMN07136572	PRJNA385854	PMID:30179232	marine	32430476	242624644	553	549127	100311	56
SAMN07136573	PRJNA385854	PMID:30179232	marine	49713939	351848380	550	767438	133155	57
SAMN07136574	PRJNA385854	PMID:30179232	marine	38852478	276683363	545	604604	105616	44
SAMN07136575	PRJNA385854	PMID:30179232	marine	49405382	370565273	543	812844	137571	61
SAMN07136576	PRJNA385854	PMID:30179232	marine	29057352	175370064	510	398555	79936	25
SAMN07136577	PRJNA385854	PMID:30179232	marine	30861159	235244311	520	551469	102487	46
SAMN07136578	PRJNA385854	PMID:30179232	marine	26991060	206969272	557	471650	90529	37
SAMN07136579	PRJNA385854	PMID:30179232	marine	31666043	361097788	580	781496	128883	63
SAMN07136580	PRJNA385854	PMID:30179232	marine	20144298	236673425	591	508042	83713	34
SAMN07136581	PRJNA385854	PMID:30179232	marine	26744312	309974171	612	652818	108481	52
SAMN07136582	PRJNA385854	PMID:30179232	marine	29482548	294123936	608	615153	105238	38
SAMN07136583	PRJNA385854	PMID:30179232	marine	30438461	303577621	733	604872	100624	77
SAMN07136584	PRJNA385854	PMID:30179232	marine	27613431	277029789	584	590194	103839	59
SAMN07136585	PRJNA385854	PMID:30179232	marine	23444487	233359951	592	509532	87854	43
SAMN07136586	PRJNA385854	PMID:30179232	marine	20474076	215489987	599	459722	78728	37
SAMN07136587	PRJNA385854	PMID:30179232	marine	20616566	228941848	589	491475	84429	45
SAMN07136588	PRJNA385854	PMID:30179232	marine	25598730	292314795	579	632911	106311	53
SAMN07136589	PRJNA385854	PMID:30179232	marine	26758042	315463171	595	659304	109055	55
SAMN07136590	PRJNA385854	PMID:30179232	marine	29851182	380470801	573	806053	133309	62
SAMN07136591	PRJNA385854	PMID:30179232	marine	28961579	360334330	635	774514	148133	85
SAMN07136592	PRJNA385854	PMID:30179232	marine	27615447	212161902	503	502530	82219	42
SAMN07136593	PRJNA385854	PMID:30179232	marine	15631705	150153148	540	333384	54001	20
SAMN07136594	PRJNA385854	PMID:30179232	marine	49471178	604575363	621	1177377	201449	66
SAMN07136595	PRJNA385854	PMID:30179232	marine	26010726	231722094	548	522228	85446	44
SAMN07136596	PRJNA385854	PMID:30179232	marine	23609025	300498667	582	637629	106650	34
SAMN07136597	PRJNA385854	PMID:30179232	marine	35587520	367965959	537	783300	134315	53
SAMN07136598	PRJNA385854	PMID:30179232	marine	35734267	316295812	598	691945	120483	83
SAMN07136599	PRJNA385854	PMID:30179232	marine	25283409	328409163	666	697900	122486	70
SAMN07136600	PRJNA385854	PMID:30179232	marine	22509006	303641448	661	635705	113091	77
SAMN07136601	PRJNA385854	PMID:30179232	marine	20589622	284904191	645	597407	102872	62
SAMN07136602	PRJNA385854	PMID:30179232	marine	18701879	219886752	535	497821	85803	36
SAMN07136603	PRJNA385854	PMID:30179232	marine	18140701	220807964	550	495376	82225	39
SAMN07136604	PRJNA385854	PMID:30179232	marine	16948875	217662924	556	482893	78468	39
SAMN07136605	PRJNA385854	PMID:30179232	marine	19695567	271261410	562	590191	93644	56
SAMN07136606	PRJNA385854	PMID:30179232	marine	22871300	306464355	645	648454	113563	68
SAMN07136607	PRJNA385854	PMID:30179232	marine	20644218	272911481	624	581076	102322	65
SAMN07136608	PRJNA385854	PMID:30179232	marine	22698692	286618441	627	607871	108429	75
SAMN07136609	PRJNA385854	PMID:30179232	marine	22766638	328243006	656	705003	128506	100
SAMN07136610	PRJNA385854	PMID:30179232	marine	18948044	227269384	570	501755	82678	33
SAMN07136611	PRJNA385854	PMID:30179232	marine	19618651	247528314	576	535312	86046	39
SAMN07136612	PRJNA385854	PMID:30179232	marine	23279778	287439427	579	627945	102615	65
SAMN07136613	PRJNA385854	PMID:30179232	marine	25544472	275674742	559	610079	102862	47
SAMN07136614	PRJNA385854	PMID:30179232	marine	26189052	220495392	570	497067	94819	47
SAMN07136615	PRJNA385854	PMID:30179232	marine	25116828	207074519	565	470537	90778	45
SAMN07136616	PRJNA385854	PMID:30179232	marine	23605125	227591880	559	511643	101002	45
SAMN07136617	PRJNA385854	PMID:30179232	marine	17687887	191959515	588	407688	70383	40
SAMN07136618	PRJNA385854	PMID:30179232	marine	27277045	234941933	527	521609	87978	43
SAMN07136619	PRJNA385854	PMID:30179232	marine	25965736	251651695	542	561067	95654	31
SAMN07136620	PRJNA385854	PMID:30179232	marine	29159150	276414369	552	606264	101934	36
SAMN07136621	PRJNA385854	PMID:30179232	marine	19481861	212338254	552	455346	76932	25
SAMN07136622	PRJNA385854	PMID:30179232	marine	26848483	257459288	740	508393	79559	56
SAMN07136623	PRJNA385854	PMID:30179232	marine	31001923	383393779	622	808728	127720	66
SAMN07136624	PRJNA385854	PMID:30179232	marine	22977267	200418656	612	428581	73138	43
SAMN07136625	PRJNA385854	PMID:30179232	marine	34290195	227672566	526	516930	89540	53
SAMN07136626	PRJNA385854	PMID:30179232	marine	27910895	228457681	496	519898	84123	31
SAMN07136627	PRJNA385854	PMID:30179232	marine	26336708	330969266	756	669283	108912	70
SAMN07136628	PRJNA385854	PMID:30179232	marine	24569068	183824334	583	406016	66581	47
SAMN07136629	PRJNA385854	PMID:30179232	marine	38849924	217884981	493	454974	78385	46
SAMN07136630	PRJNA385854	PMID:30179232	marine	36820676	230487736	568	485475	84372	32
SAMN07136631	PRJNA385854	PMID:30179232	marine	36687766	209033175	475	494039	80920	37
SAMN07136632	PRJNA385854	PMID:30179232	marine	31062384	231210851	642	446229	74390	46
SAMN07136633	PRJNA385854	PMID:30179232	marine	17736592	163151275	599	333945	53782	36
SAMN07136634	PRJNA385854	PMID:30179232	marine	142905804	395824701	621	831335	131598	85
SAMN07136635	PRJNA385854	PMID:30179232	marine	39217331	480115488	732	948050	151935	98
SAMN07136636	PRJNA385854	PMID:30179232	marine	20179411	246011278	652	508146	80852	68
SAMN07136637	PRJNA385854	PMID:30179232	marine	37928461	453338204	685	933363	150137	122
[truncated: 111,169 more rows]
