# Supplementary material for: Computational exploration of the global microbiome for antibiotic discovery
Source: bioRxiv. 2023 Sep 11:2023.08.31.555663. Originally published 2023 Aug 31. Preprint. [Version 2] doi: 10.1101/2023.08.31.555663 (PMC10491242; doi:10.1101/2023.08.31.555663)
Supplement: Supplement 3 [file media-3.xlsx]

## Sheet: Table SI3
EggNOG ortholog group	Counts in the homologs of c_AMPs	Counts in the redundant GMGC	Enrichment (fold)	Adjusted P-value	Functional class
1NPUM	10	1	585797	0	Unknown function
29MW6	10	1	585797	0	Unknown function
2UK1M	10	1	585797	0	Unknown function
308TW	10	1	585797	0	Unknown function
3K1SG	10	1	585797	0	Unknown function
23EMX	20	3	390532	0	Unknown function
2A792	20	3	390532	0	Unknown function
2HADU	20	3	390532	0	Unknown function
30W5K	20	3	390532	0	Unknown function
1JWNB	18	4	263609	0	Unknown function
1PNHF	18	4	263609	0	Unknown function
2DHCS	18	4	263609	0	Unknown function
2V130	18	4	263609	0	Unknown function
2ZZ95	18	4	263609	0	Unknown function
3TH04	26	6	253845	0	Translation, ribosomal structure, and biogenesis
2DS9M	50	12	244082	0	Unknown function
33F5J	50	12	244082	0	Unknown function
3F3GI	8	2	234319	0	Translation, ribosomal structure, and biogenesis
290J0	12	4	175739	0	Unknown function
2R7E6	12	4	175739	0	Unknown function
396N9	12	4	175739	0	Unknown function
3BW8F	12	4	175739	0	Unknown function
3DCNJ	12	4	175739	0	Unknown function
21242	26	9	169230	0	Translation, ribosomal structure, and biogenesis
1MCUV	19	7	159002	0	Unknown function
2AXEQ	13	5	152307	0	Unknown function
2HRTV	13	5	152307	0	Unknown function
31PE3	13	5	152307	0	Unknown function
4CTX8	13	5	152307	0	Unknown function
1QG8B	5	2	146449	0	Unknown function
1TDMC	5	2	146449	0	Unknown function
2AT38	5	2	146449	0	Unknown function
31IJB	5	2	146449	0	Unknown function
41GPR	5	2	146449	0	Unknown function
2GI5I	14	6	136686	0	Unknown function
2BBWW	9	4	131804	0	Unknown function
2HAKU	9	4	131804	0	Unknown function
325FA	9	4	131804	0	Unknown function
1WKSE	2	1	117159	0	Unknown function
2A1RV	2	1	117159	0	Unknown function
30Q0G	2	1	117159	0	Unknown function
4A4BN	2	1	117159	0	Other
1P9YH	22	11	117159	0	Unknown function
2CIPM	22	11	117159	0	Unknown function
2ZICS	22	11	117159	0	Unknown function
3TJ9U	2	1	117159	0	Translation, ribosomal structure, and biogenesis
2CEZQ	31	18	100887	0	Unknown function
33C4G	31	18	100887	0	Unknown function
1VBPS	31	18	100887	0	Energy production and conversion
24MYX	31	18	100887	0	Energy production and conversion
23R9I	34	20	99585.5	0	Translation, ribosomal structure, and biogenesis
1UCDP	198	118	98294.8	0	Unknown function
1ZP11	198	118	98294.8	0	Unknown function
29T5J	198	118	98294.8	0	Unknown function
30EC9	198	118	98294.8	0	Unknown function
4INW2	198	118	98294.8	0	Unknown function
1P90V	3	2	87869.6	0	Unknown function
2AFUH	3	2	87869.6	0	Unknown function
2UVX4	3	2	87869.6	0	Unknown function
315WX	3	2	87869.6	0	Unknown function
3K5FJ	3	2	87869.6	0	Unknown function
1MGTA	6	4	87869.6	0	Unknown function
2CH9F	6	4	87869.6	0	Unknown function
2SIQH	6	4	87869.6	0	Unknown function
246GV	7	5	82011.6	0	Translation, ribosomal structure, and biogenesis
2Y7CX	7	5	82011.6	0	Translation, ribosomal structure, and biogenesis
1VKVH	34	25	79668.4	0	Unknown function
24UPF	34	25	79668.4	0	Unknown function
42HEY	34	25	79668.4	0	Unknown function
1WN5Y	217	172	73905.8	0	Unknown function
1IDEX	11	9	71597.4	0	Unknown function
2NY5V	11	9	71597.4	0	Unknown function
33607	11	9	71597.4	0	Unknown function
4PCXA	11	9	71597.4	0	Unknown function
1JWMU	7	6	68343	0	Unknown function
1PNGW	7	6	68343	0	Unknown function
2B1HR	7	6	68343	0	Unknown function
2V12I	7	6	68343	0	Unknown function
31TYR	7	6	68343	0	Unknown function
23BV4	9	8	65902.2	0	Unknown function
2AYB3	9	8	65902.2	0	Unknown function
2GXMY	9	8	65902.2	0	Unknown function
31QDP	9	8	65902.2	0	Unknown function
1UB9T	7	7	58579.7	1.84954e-29	Unknown function
1ZKHE	7	7	58579.7	1.84954e-29	Unknown function
29SC3	7	7	58579.7	1.84954e-29	Unknown function
30DGP	7	7	58579.7	1.84954e-29	Unknown function
4IMNJ	7	7	58579.7	1.84954e-29	Unknown function
242HV	6	6	58579.7	1.08353e-24	Translation, ribosomal structure, and biogenesis
2Y77Z	6	6	58579.7	1.08353e-24	Translation, ribosomal structure, and biogenesis
2BC3Z	3	3	58579.7	2.17829e-10	Unknown function
2HAWH	3	3	58579.7	2.17829e-10	Unknown function
325NT	3	3	58579.7	2.17829e-10	Unknown function
4EDDA	3	3	58579.7	2.17829e-10	Unknown function
1WMVS	3	3	58579.7	2.17829e-10	Unknown function
1IBWM	2	2	58579.7	1.27604e-05	Unknown function
29145	2	2	58579.7	1.27604e-05	Unknown function
2ZNRJ	2	2	58579.7	1.27604e-05	Unknown function
4P8VM	2	2	58579.7	1.27604e-05	Unknown function
1UBE2	2	2	58579.7	1.27604e-05	Unknown function
1ZKRK	2	2	58579.7	1.27604e-05	Unknown function
29SFK	2	2	58579.7	1.27604e-05	Unknown function
30DKE	2	2	58579.7	1.27604e-05	Unknown function
4IMSS	2	2	58579.7	1.27604e-05	Unknown function
21BYA	2	2	58579.7	1.27604e-05	Translation, ribosomal structure, and biogenesis
4JTA0	33	37	52246.8	1.33056e-148	Other
4C0WX	7	8	51257.3	1.47964e-28	Other
1JYTF	17	20	49792.8	4.4276e-74	Unknown function
1NKE4	17	20	49792.8	4.4276e-74	Unknown function
2ACKG	17	20	49792.8	4.4276e-74	Unknown function
2UMDG	17	20	49792.8	4.4276e-74	Unknown function
3126W	17	20	49792.8	4.4276e-74	Unknown function
29WVC	498	586	49782.8	0	Unknown function
2G9KW	498	586	49782.8	0	Unknown function
30IH0	498	586	49782.8	0	Unknown function
34DPM	498	586	49782.8	0	Unknown function
1P9ED	11	13	49567.5	1.22485e-46	Unknown function
2MFPC	11	13	49567.5	1.22485e-46	Unknown function
2WYJ9	11	13	49567.5	1.22485e-46	Unknown function
432EU	11	13	49567.5	1.22485e-46	Unknown function
4QBC0	5	6	48816.4	3.8084e-19	Replication, recombination, and repair
4QP7N	5	6	48816.4	3.8084e-19	Replication, recombination, and repair
4R0PT	5	6	48816.4	3.8084e-19	Replication, recombination, and repair
42HIQ	9	11	47928.9	2.96416e-37	Energy production and conversion
2BA0S	4	5	46863.8	1.85914e-14	Unknown function
2H82A	4	5	46863.8	1.85914e-14	Unknown function
323EH	4	5	46863.8	1.85914e-14	Unknown function
4ECCT	4	5	46863.8	1.85914e-14	Unknown function
1VPZE	6	8	43934.8	3.0338e-23	Unknown function
2DT4U	6	8	43934.8	3.0338e-23	Unknown function
33IQ7	6	8	43934.8	3.0338e-23	Unknown function
4HSWC	6	8	43934.8	3.0338e-23	Unknown function
3GBAG	6	8	43934.8	3.0338e-23	Other
1UFHK	3	4	43934.8	8.71294e-10	Other
25KXD	3	4	43934.8	8.71294e-10	Other
4C1JE	3	4	43934.8	8.71294e-10	Other
2EHE7	33	47	41130.4	6.88203e-142	Unknown function
2JK66	33	47	41130.4	6.88203e-142	Unknown function
33B63	33	47	41130.4	6.88203e-142	Unknown function
3Y5T3	33	47	41130.4	6.88203e-142	Unknown function
1UR8Q	4	6	39053.2	5.5776e-14	Unknown function
2592T	4	6	39053.2	5.5776e-14	Unknown function
27QMR	4	6	39053.2	5.5776e-14	Unknown function
2BBKQ	4	6	39053.2	5.5776e-14	Unknown function
3254J	4	6	39053.2	5.5776e-14	Unknown function
2B3PH	2	3	39053.2	3.82804e-05	Unknown function
2HXTN	2	3	39053.2	3.82804e-05	Unknown function
31WCZ	2	3	39053.2	3.82804e-05	Unknown function
4GGSS	2	3	39053.2	3.82804e-05	Unknown function
41ZSZ	2	3	39053.2	3.82804e-05	Translation, ribosomal structure, and biogenesis
1MBFI	7	11	37278	6.10335e-27	Unknown function
2ES70	7	11	37278	6.10335e-27	Unknown function
2SUU8	7	11	37278	6.10335e-27	Unknown function
1JWWA	3	5	35147.8	2.17824e-09	Unknown function
1PNR4	3	5	35147.8	2.17824e-09	Unknown function
2ABAA	3	5	35147.8	2.17824e-09	Unknown function
2V1AH	3	5	35147.8	2.17824e-09	Unknown function
310QV	3	5	35147.8	2.17824e-09	Unknown function
245JP	5	9	32544.3	7.99722e-18	Transcription
2Y5DR	5	9	32544.3	7.99722e-18	Transcription
1MFQK	7	13	31542.9	3.17366e-26	Unknown function
4DGDN	94	175	31465.7	0	Unknown function
2NJMQ	41	80	30022.1	1.52018e-168	Replication, recombination, and repair
2SG2C	5	10	29289.9	1.5994e-17	Unknown function
48FYR	2	4	29289.9	7.65612e-05	Other
49CWH	2	4	29289.9	7.65612e-05	Other
4Q0Z6	2	4	29289.9	7.65612e-05	Translation, ribosomal structure, and biogenesis
1QMTT	2	4	29289.9	7.65612e-05	Unknown function
1TK40	2	4	29289.9	7.65612e-05	Unknown function
1Y21P	2	4	29289.9	7.65612e-05	Unknown function
2AY3M	2	4	29289.9	7.65612e-05	Unknown function
31Q5G	2	4	29289.9	7.65612e-05	Unknown function
2GZ3R	2	4	29289.9	7.65612e-05	Replication, recombination, and repair
2C94U	94	189	29134.9	0	Unknown function
2GWSD	94	189	29134.9	0	Unknown function
2ZNDI	94	189	29134.9	0	Unknown function
2BK3H	16	33	28402.3	2.65438e-63	Unknown function
2H0DU	16	33	28402.3	2.65438e-63	Unknown function
32EGZ	16	33	28402.3	2.65438e-63	Unknown function
4AFVN	21	45	27337.2	1.24366e-83	Unknown function
1NHJV	21	46	26742.9	2.2882e-83	Unknown function
2DRZS	21	46	26742.9	2.2882e-83	Unknown function
2VY8B	21	46	26742.9	2.2882e-83	Unknown function
33DV3	21	46	26742.9	2.2882e-83	Unknown function
2YKTW	4	9	26035.4	4.6848e-13	Unknown function
28MVM	7	16	25628.6	2.11559e-25	Unknown function
2QUDV	7	16	25628.6	2.11559e-25	Unknown function
36PQ0	46	111	24276.3	8.14646e-184	Unknown function
1UE1B	12	29	24239.9	1.3907e-45	Unknown function
25IVF	12	29	24239.9	1.3907e-45	Unknown function
27STH	12	29	24239.9	1.3907e-45	Unknown function
30FGV	12	29	24239.9	1.3907e-45	Unknown function
1Q9J8	49	119	24121.1	7.97415e-196	Unknown function
2A1QH	49	119	24121.1	7.97415e-196	Unknown function
2WCTK	49	119	24121.1	7.97415e-196	Unknown function
30PZ0	49	119	24121.1	7.97415e-196	Unknown function
4786N	49	119	24121.1	7.97415e-196	Unknown function
1JY6Y	4	10	23431.9	7.80803e-13	Replication, recombination, and repair
2BK58	2	5	23431.9	0.000127599	Unknown function
2HXTD	2	5	23431.9	0.000127599	Unknown function
32EIV	2	5	23431.9	0.000127599	Unknown function
4GGSE	2	5	23431.9	0.000127599	Unknown function
1PSAD	2	5	23431.9	0.000127599	Unknown function
2C89D	2	5	23431.9	0.000127599	Unknown function
2V4H5	2	5	23431.9	0.000127599	Unknown function
3017T	2	5	23431.9	0.000127599	Unknown function
4BKJP	2	5	23431.9	0.000127599	Unknown function
1P4J6	2	5	23431.9	0.000127599	Unknown function
1SV99	2	5	23431.9	0.000127599	Unknown function
2ZPUD	2	5	23431.9	0.000127599	Unknown function
1H1WW	2	5	23431.9	0.000127599	Unknown function
2BBYY	8	21	22316.1	6.42355e-29	Unknown function
2HAPE	8	21	22316.1	6.42355e-29	Unknown function
325HH	8	21	22316.1	6.42355e-29	Unknown function
1UB4U	9	24	21967.4	7.04487e-33	Unknown function
1ZK5V	9	24	21967.4	7.04487e-33	Unknown function
29S7V	9	24	21967.4	7.04487e-33	Unknown function
30DCC	9	24	21967.4	7.04487e-33	Unknown function
4IMHE	9	24	21967.4	7.04487e-33	Unknown function
1U9AD	3	8	21967.4	1.21976e-08	Unknown function
1WU43	3	8	21967.4	1.21976e-08	Unknown function
2BGCG	3	8	21967.4	1.21976e-08	Unknown function
32AA6	3	8	21967.4	1.21976e-08	Unknown function
4IJD1	3	8	21967.4	1.21976e-08	Unknown function
1I6XC	3	8	21967.4	1.21976e-08	Unknown function
2ETJM	3	8	21967.4	1.21976e-08	Unknown function
33M3D	3	8	21967.4	1.21976e-08	Unknown function
4NZH0	3	8	21967.4	1.21976e-08	Unknown function
1GAZU	3	8	21967.4	1.21976e-08	Unknown function
2EN0E	3	8	21967.4	1.21976e-08	Unknown function
33FNM	3	8	21967.4	1.21976e-08	Unknown function
4CQUE	438	1181	21725.6	0	Translation, ribosomal structure, and biogenesis
2EF2A	12	33	21301.7	9.50781e-45	Translation, ribosomal structure, and biogenesis
338VC	12	33	21301.7	9.50781e-45	Translation, ribosomal structure, and biogenesis
1GCRK	4	11	21301.7	1.22698e-12	Unknown function
1GZTX	4	11	21301.7	1.22698e-12	Unknown function
1W296	4	11	21301.7	1.22698e-12	Unknown function
2DT36	4	11	21301.7	1.22698e-12	Unknown function
33IHH	4	11	21301.7	1.22698e-12	Unknown function
4HZMN	4	11	21301.7	1.22698e-12	Unknown function
2GI4I	6	17	20675.2	1.34077e-20	Energy production and conversion
29U70	17	50	19917.1	3.82271e-64	Unknown function
4DGN5	3	9	19526.6	1.82964e-08	Unknown function
1FEBG	3	9	19526.6	1.82964e-08	Unknown function
2DSCC	3	9	19526.6	1.82964e-08	Unknown function
33FHB	3	9	19526.6	1.82964e-08	Unknown function
1USTN	2	6	19526.6	0.000191399	Unknown function
25AV6	2	6	19526.6	0.000191399	Unknown function
2BD9B	2	6	19526.6	0.000191399	Unknown function
326XP	2	6	19526.6	0.000191399	Unknown function
4C0FJ	2	6	19526.6	0.000191399	Unknown function
2466U	2	6	19526.6	0.000191399	Other
1JYN1	2	6	19526.6	0.000191399	Replication, recombination, and repair
1PQ5Z	2	6	19526.6	0.000191399	Replication, recombination, and repair
2V2K6	2	6	19526.6	0.000191399	Replication, recombination, and repair
1P8B9	2	6	19526.6	0.000191399	Other
29N1N	2	6	19526.6	0.000191399	Other
2WY3F	2	6	19526.6	0.000191399	Other
308ZD	2	6	19526.6	0.000191399	Other
4327X	2	6	19526.6	0.000191399	Other
43VRN	2	6	19526.6	0.000191399	Other
46JUZ	26	80	19038.4	3.66814e-99	Translation, ribosomal structure, and biogenesis
4Q236	13	40	19038.4	5.50339e-48	Translation, ribosomal structure, and biogenesis
1GPQH	11	34	18952.3	4.49099e-40	Unknown function
1H3P4	11	34	18952.3	4.49099e-40	Unknown function
2BSI4	11	34	18952.3	4.49099e-40	Unknown function
32MKE	11	34	18952.3	4.49099e-40	Unknown function
4PY2N	4	13	18024.5	2.65831e-12	Translation, ribosomal structure, and biogenesis
1NH5Z	12	40	17573.9	1.4969e-43	Unknown function
2VYDU	12	40	17573.9	1.4969e-43	Unknown function
1GRMX	21	71	17326.4	1.80294e-78	Unknown function
1H2CQ	21	71	17326.4	1.80294e-78	Unknown function
2A5PX	21	71	17326.4	1.80294e-78	Unknown function
30UES	21	71	17326.4	1.80294e-78	Unknown function
48TEI	5	17	17229.3	3.92713e-16	Unknown function
3QUH6	26	90	16923	1.38505e-97	Translation, ribosomal structure, and biogenesis
4FHPK	34	119	16737.1	2.30167e-128	Unknown function
421Q3	4	14	16737.1	3.72165e-12	Unknown function
2K96N	4	14	16737.1	3.72165e-12	Replication, recombination, and repair
29YWS	2	7	16737.1	0.000267944	Unknown function
2GYQA	2	7	16737.1	0.000267944	Unknown function
30KTC	2	7	16737.1	0.000267944	Unknown function
2B99B	2	7	16737.1	0.000267944	Unknown function
2HH1F	2	7	16737.1	0.000267944	Unknown function
322KN	2	7	16737.1	0.000267944	Unknown function
4CP1P	2	7	16737.1	0.000267944	Unknown function
23BXC	11	42	15342.3	6.71883e-39	Unknown function
29ZSA	11	42	15342.3	6.71883e-39	Unknown function
2H0Z5	11	42	15342.3	6.71883e-39	Unknown function
30MT9	11	42	15342.3	6.71883e-39	Unknown function
1IZI2	6	23	15281.7	1.0935e-19	Unknown function
2AEY0	6	23	15281.7	1.0935e-19	Unknown function
314VV	6	23	15281.7	1.0935e-19	Unknown function
4PJ4D	6	23	15281.7	1.0935e-19	Unknown function
37U41	6	23	15281.7	1.0935e-19	Other
359SH	13	50	15230.7	1.62268e-46	Translation, ribosomal structure, and biogenesis
arCOG06985	14	54	15187.3	2.53301e-50	Unknown function
2NA5N	32	124	15117.3	5.4242e-119	Transcription
36PP1	16	64	14644.9	1.11082e-57	Other
2BP6M	4	16	14644.9	6.76627e-12	Unknown function
2H61R	4	16	14644.9	6.76627e-12	Unknown function
32HXW	4	16	14644.9	6.76627e-12	Unknown function
41SWG	452	1811	14620.7	0	Unknown function
29W45	33	135	14319.5	6.48212e-122	Unknown function
2GYN5	33	135	14319.5	6.48212e-122	Unknown function
30HP0	33	135	14319.5	6.48212e-122	Unknown function
1N9VW	48	201	13989.2	3.88172e-178	Unknown function
2UG7G	48	201	13989.2	3.88172e-178	Unknown function
30Y97	48	201	13989.2	3.88172e-178	Unknown function
1VP3R	5	21	13947.6	1.29132e-15	Unknown function
24VFW	5	21	13947.6	1.29132e-15	Unknown function
33CHN	5	21	13947.6	1.29132e-15	Unknown function
2NBEG	29	123	13811.5	2.99511e-106	Translation, ribosomal structure, and biogenesis
2Y736	29	123	13811.5	2.99511e-106	Translation, ribosomal structure, and biogenesis
1VNUA	3	13	13518.4	6.22923e-08	Unknown function
24VA9	3	13	13518.4	6.22923e-08	Unknown function
2ET3J	3	13	13518.4	6.22923e-08	Unknown function
33KMR	3	13	13518.4	6.22923e-08	Unknown function
36Q1G	3	13	13518.4	6.22923e-08	Unknown function
2DQDS	3	13	13518.4	6.22923e-08	Unknown function
3366E	3	13	13518.4	6.22923e-08	Unknown function
1W3NP	11	48	13424.5	3.54606e-38	Unknown function
3J929	13	57	13360.3	1.11941e-45	Translation, ribosomal structure, and biogenesis
1NQB4	17	75	13278.1	1.15142e-60	Unknown function
1SHVT	17	75	13278.1	1.15142e-60	Unknown function
2DTJI	17	75	13278.1	1.15142e-60	Unknown function
33KNA	17	75	13278.1	1.15142e-60	Unknown function
1VPKD	2	9	13017.7	0.000459338	Unknown function
2ET86	2	9	13017.7	0.000459338	Unknown function
33KS9	2	9	13017.7	0.000459338	Unknown function
4HSUR	2	9	13017.7	0.000459338	Unknown function
2B7FZ	2	9	13017.7	0.000459338	Unknown function
2IQBZ	2	9	13017.7	0.000459338	Unknown function
320JU	2	9	13017.7	0.000459338	Unknown function
2BGPP	2	9	13017.7	0.000459338	Unknown function
2HB35	2	9	13017.7	0.000459338	Unknown function
32ANJ	2	9	13017.7	0.000459338	Unknown function
481M8	13	59	12907.4	1.85049e-45	Translation, ribosomal structure, and biogenesis
4954P	13	59	12907.4	1.85049e-45	Translation, ribosomal structure, and biogenesis
1IH2K	12	55	12781	1.17524e-41	Unknown function
2AEZF	12	55	12781	1.17524e-41	Unknown function
314XG	12	55	12781	1.17524e-41	Unknown function
3ZSW3	12	55	12781	1.17524e-41	Unknown function
4PJ5Q	12	55	12781	1.17524e-41	Unknown function
4G4TF	8	37	12665.9	1.2184e-26	Unknown function
2KIPF	3	14	12552.8	7.9279e-08	Transcription
2XRFA	4	19	12332.6	1.44096e-11	Translation, ribosomal structure, and biogenesis
1N9WU	23	110	12248.5	2.79545e-82	Unknown function
29EWQ	23	110	12248.5	2.79545e-82	Unknown function
2UJ2S	23	110	12248.5	2.79545e-82	Unknown function
301UF	23	110	12248.5	2.79545e-82	Unknown function
3K1EH	23	110	12248.5	2.79545e-82	Unknown function
1N7IQ	71	341	12197	4.06973e-260	Unknown function
42WGA	68	328	12144.6	7.30831e-249	Unknown function
1JWSS	4	20	11715.9	1.80116e-11	Unknown function
1PNN0	4	20	11715.9	1.80116e-11	Unknown function
2AB7Z	4	20	11715.9	1.80116e-11	Unknown function
2V177	4	20	11715.9	1.80116e-11	Unknown function
310ND	4	20	11715.9	1.80116e-11	Unknown function
1IMF6	3	15	11715.9	9.90961e-08	Unknown function
2A3C4	3	15	11715.9	9.90961e-08	Unknown function
30RUE	3	15	11715.9	9.90961e-08	Unknown function
3VWX9	3	15	11715.9	9.90961e-08	Unknown function
4PE1K	3	15	11715.9	9.90961e-08	Unknown function
2BKTI	3	15	11715.9	9.90961e-08	Unknown function
2GZ0E	3	15	11715.9	9.90961e-08	Unknown function
32F9S	3	15	11715.9	9.90961e-08	Unknown function
1GIAF	2	10	11715.9	0.000574158	Unknown function
1MPDU	2	10	11715.9	0.000574158	Unknown function
2A8KX	2	10	11715.9	0.000574158	Unknown function
30XPB	2	10	11715.9	0.000574158	Unknown function
1JMPC	2	10	11715.9	0.000574158	Unknown function
2HDF9	14	71	11550.9	1.87828e-48	Unknown function
31D1N	14	71	11550.9	1.87828e-48	Unknown function
2EG7C	11	56	11506.7	2.33659e-37	Unknown function
339Z9	11	56	11506.7	2.33659e-37	Unknown function
4DNFF	10	51	11486.2	1.17473e-33	Energy production and conversion
2AT5P	8	41	11430.2	3.01517e-26	Unknown function
2HN2W	8	41	11430.2	3.01517e-26	Unknown function
2NJYT	8	41	11430.2	3.01517e-26	Unknown function
31IMX	8	41	11430.2	3.01517e-26	Unknown function
23R8H	5	26	11265.3	4.17398e-15	Translation, ribosomal structure, and biogenesis
3SMAS	26	137	11117.3	3.36095e-92	Translation, ribosomal structure, and biogenesis
41YX3	26	137	11117.3	3.36095e-92	Translation, ribosomal structure, and biogenesis
1NHYX	3	16	10983.7	1.21965e-07	Unknown function
2AGER	3	16	10983.7	1.21965e-07	Unknown function
2UNCJ	3	16	10983.7	1.21965e-07	Unknown function
316KV	3	16	10983.7	1.21965e-07	Unknown function
3K1WJ	3	16	10983.7	1.21965e-07	Unknown function
291MZ	5	27	10848.1	5.12263e-15	Unknown function
2H0Q9	5	27	10848.1	5.12263e-15	Unknown function
2ZP87	5	27	10848.1	5.12263e-15	Unknown function
1PCGS	2	11	10650.9	0.000701753	Unknown function
2A4CB	2	11	10650.9	0.000701753	Unknown function
2YQMV	2	11	10650.9	0.000701753	Unknown function
30SXZ	2	11	10650.9	0.000701753	Unknown function
42W82	2	11	10650.9	0.000701753	Unknown function
1SF1I	2	11	10650.9	0.000701753	Unknown function
1WZ76	2	11	10650.9	0.000701753	Unknown function
244R2	2	11	10650.9	0.000701753	Transcription
27SJU	2	11	10650.9	0.000701753	Replication, recombination, and repair
1NHTN	2	11	10650.9	0.000701753	Unknown function
2AGCP	2	11	10650.9	0.000701753	Unknown function
2UMB2	2	11	10650.9	0.000701753	Unknown function
316IC	2	11	10650.9	0.000701753	Unknown function
3K28V	2	11	10650.9	0.000701753	Unknown function
2C5IH	2	11	10650.9	0.000701753	Unknown function
2SVSP	2	11	10650.9	0.000701753	Unknown function
3ARCI	2	11	10650.9	0.000701753	Unknown function
3C305	2	11	10650.9	0.000701753	Unknown function
3DIWH	2	11	10650.9	0.000701753	Unknown function
48KNH	2	11	10650.9	0.000701753	Unknown function
49HB8	2	11	10650.9	0.000701753	Unknown function
4A86U	2	11	10650.9	0.000701753	Unknown function
244IT	2	11	10650.9	0.000701753	Replication, recombination, and repair
2Y4MI	2	11	10650.9	0.000701753	Replication, recombination, and repair
23R99	2	11	10650.9	0.000701753	Unknown function
2Y009	2	11	10650.9	0.000701753	Unknown function
3K0XW	31	171	10619.7	7.73659e-110	Unknown function
2BI5H	60	333	10554.9	3.43888e-215	Unknown function
2GRCS	60	333	10554.9	3.43888e-215	Unknown function
32CAS	60	333	10554.9	3.43888e-215	Unknown function
1UQBE	3	17	10337.6	1.48101e-07	Unknown function
25820	3	17	10337.6	1.48101e-07	Unknown function
2BAGD	3	17	10337.6	1.48101e-07	Unknown function
2N8SB	3	17	10337.6	1.48101e-07	Unknown function
323WY	3	17	10337.6	1.48101e-07	Unknown function
247GP	3	17	10337.6	1.48101e-07	Translation, ribosomal structure, and biogenesis
3QYIQ	3	17	10337.6	1.48101e-07	Translation, ribosomal structure, and biogenesis
2GWY1	99	568	10210.2	0	Unknown function
2EGTM	99	583	9947.5	0	Unknown function
33AJR	99	583	9947.5	0	Unknown function
2B7Y0	4	24	9763.29	3.95009e-11	Unknown function
2I267	4	24	9763.29	3.95009e-11	Unknown function
2M63G	4	24	9763.29	3.95009e-11	Unknown function
32153	4	24	9763.29	3.95009e-11	Unknown function
22QXM	3	18	9763.29	1.77711e-07	Unknown function
2BIJ1	3	18	9763.29	1.77711e-07	Unknown function
2HQD4	3	18	9763.29	1.77711e-07	Unknown function
32CRT	3	18	9763.29	1.77711e-07	Unknown function
477EQ	3	18	9763.29	1.77711e-07	Unknown function
1IHCE	2	12	9763.29	0.000842083	Unknown function
29D0H	2	12	9763.29	0.000842083	Unknown function
2ZZYI	2	12	9763.29	0.000842083	Unknown function
3ZTXE	2	12	9763.29	0.000842083	Unknown function
4PGIG	2	12	9763.29	0.000842083	Unknown function
arCOG11805	2	12	9763.29	0.000842083	Unknown function
2XZS7	35	211	9717.02	6.38947e-123	Translation, ribosomal structure, and biogenesis
223N0	19	117	9512.95	3.91121e-65	Unknown function
1U8K3	11	68	9476.13	2.40522e-36	Unknown function
29QSI	11	68	9476.13	2.40522e-36	Unknown function
30BSD	11	68	9476.13	2.40522e-36	Unknown function
3FB2I	11	68	9476.13	2.40522e-36	Unknown function
4III2	11	68	9476.13	2.40522e-36	Unknown function
2E3A4	3	19	9249.43	2.11033e-07	Unknown function
2SADZ	3	19	9249.43	2.11033e-07	Unknown function
2JWPM	3	19	9249.43	2.11033e-07	Replication, recombination, and repair
1QBJ5	3	19	9249.43	2.11033e-07	Unknown function
1T74S	3	19	9249.43	2.11033e-07	Unknown function
1X8S3	3	19	9249.43	2.11033e-07	Unknown function
2AP7P	3	19	9249.43	2.11033e-07	Unknown function
31E9I	3	19	9249.43	2.11033e-07	Unknown function
1NBK3	3	19	9249.43	2.11033e-07	Other
1SEVV	3	19	9249.43	2.11033e-07	Other
1WZEY	3	19	9249.43	2.11033e-07	Other
2MD8P	8	52	9012.27	2.37437e-25	Transcription
3VTK5	2	13	9012.27	0.000995194	Unknown function
2Y6XW	15	100	8786.96	3.37276e-50	Translation, ribosomal structure, and biogenesis
3F2UA	15	100	8786.96	3.37276e-50	Translation, ribosomal structure, and biogenesis
1TXJW	4	27	8678.48	6.52367e-11	Unknown function
29I58	4	27	8678.48	6.52367e-11	Unknown function
3052A	4	27	8678.48	6.52367e-11	Unknown function
3WF5D	4	27	8678.48	6.52367e-11	Unknown function
4I6JH	4	27	8678.48	6.52367e-11	Unknown function
23B6T	4	27	8678.48	6.52367e-11	Unknown function
2BMED	4	27	8678.48	6.52367e-11	Unknown function
2I01S	4	27	8678.48	6.52367e-11	Unknown function
32FYW	4	27	8678.48	6.52367e-11	Unknown function
42HIA	33	225	8591.69	8.20534e-114	Unknown function
2W1VY	7	48	8542.88	1.36096e-21	Transcription
2A8Y0	7	48	8542.88	1.36096e-21	Unknown function
2FZDD	7	48	8542.88	1.36096e-21	Unknown function
30Y1M	7	48	8542.88	1.36096e-21	Unknown function
4PBR3	7	48	8542.88	1.36096e-21	Unknown function
2DFTT	8	56	8368.53	4.48149e-25	Unknown function
2ZT45	8	56	8368.53	4.48149e-25	Unknown function
37CIA	8	56	8368.53	4.48149e-25	Unknown function
arCOG06573	4	28	8368.53	7.6112e-11	Unknown function
1IHDW	3	21	8368.53	2.89647e-07	Unknown function
311R6	3	21	8368.53	2.89647e-07	Unknown function
3ZU1H	3	21	8368.53	2.89647e-07	Unknown function
4PGKE	3	21	8368.53	2.89647e-07	Unknown function
1U1QD	2	14	8368.53	0.00116103	Unknown function
273T2	2	14	8368.53	0.00116103	Unknown function
2DJVT	2	14	8368.53	0.00116103	Unknown function
307HU	2	14	8368.53	0.00116103	Unknown function
4IB6T	2	14	8368.53	0.00116103	Unknown function
1P8W4	2	14	8368.53	0.00116103	Unknown function
1SUGN	2	14	8368.53	0.00116103	Unknown function
294HG	2	14	8368.53	0.00116103	Unknown function
2ZRX6	2	14	8368.53	0.00116103	Unknown function
1NHHM	2	14	8368.53	0.00116103	Replication, recombination, and repair
2UJMT	2	14	8368.53	0.00116103	Replication, recombination, and repair
4E5S2	2	14	8368.53	0.00116103	Replication, recombination, and repair
2HS0S	2	14	8368.53	0.00116103	Replication, recombination, and repair
2NMJF	2	14	8368.53	0.00116103	Replication, recombination, and repair
2Y0DZ	4	29	8079.96	8.82849e-11	Other
1MJ9X	3	22	7988.14	3.35371e-07	Unknown function
290A5	3	22	7988.14	3.35371e-07	Unknown function
2R756	3	22	7988.14	3.35371e-07	Unknown function
1GBMY	3	22	7988.14	3.35371e-07	Other
1JI7S	3	22	7988.14	3.35371e-07	Other
2DT5M	5	37	7916.18	2.76551e-14	Unknown function
33ITW	5	37	7916.18	2.76551e-14	Unknown function
1W44R	25	187	7831.51	2.09782e-84	Other
24UEA	25	187	7831.51	2.09782e-84	Other
244PU	2	15	7810.63	0.00133966	Transcription
2Y5B4	2	15	7810.63	0.00133966	Transcription
1IKQ0	2	15	7810.63	0.00133966	Other
2NXMJ	2	15	7810.63	0.00133966	Other
1VIPQ	2	15	7810.63	0.00133966	Replication, recombination, and repair
4HNQW	2	15	7810.63	0.00133966	Replication, recombination, and repair
1NKK0	2	15	7810.63	0.00133966	Unknown function
2AHFA	2	15	7810.63	0.00133966	Unknown function
2UKVZ	2	15	7810.63	0.00133966	Unknown function
317SJ	2	15	7810.63	0.00133966	Unknown function
3K1VZ	2	15	7810.63	0.00133966	Unknown function
2EDRN	13	98	7770.78	2.45543e-42	Unknown function
1VKZJ	33	250	7732.52	3.43741e-112	Other
24VQV	33	250	7732.52	3.43741e-112	Other
1PS5D	5	38	7707.86	3.18453e-14	Unknown function
2ADKT	5	38	7707.86	3.18453e-14	Unknown function
2V4CH	5	38	7707.86	3.18453e-14	Unknown function
313BG	5	38	7707.86	3.18453e-14	Unknown function
4BKH9	5	38	7707.86	3.18453e-14	Unknown function
1W2A0	3	23	7640.83	3.85679e-07	Unknown function
22IZB	3	23	7640.83	3.85679e-07	Unknown function
255RM	3	23	7640.83	3.85679e-07	Unknown function
2FKP5	3	23	7640.83	3.85679e-07	Unknown function
34C9Y	3	23	7640.83	3.85679e-07	Unknown function
43VG7	34	263	7573.04	2.36949e-115	Unknown function
1ZJZ3	10	78	7510.22	1.15633e-31	Unknown function
4IMEM	10	78	7510.22	1.15633e-31	Unknown function
4CNBM	11	88	7322.47	5.0199e-35	Translation, ribosomal structure, and biogenesis
1W6H2	10	80	7322.47	1.51304e-31	Unknown function
2XX6X	2	16	7322.47	0.001531	Other
2BG07	36	289	7297.13	1.07797e-121	Unknown function
2GPAK	36	289	7297.13	1.07797e-121	Unknown function
329W6	36	289	7297.13	1.07797e-121	Unknown function
arCOG07442	950	7694	7233	0	Unknown function
2BMG4	8	66	7100.57	1.81179e-24	Unknown function
2H148	8	66	7100.57	1.81179e-24	Unknown function
32G0U	8	66	7100.57	1.81179e-24	Unknown function
2WS2U	34	289	6891.73	7.1991e-114	Unknown function
2PT9R	6	51	6891.73	1.9501e-17	Unknown function
arCOG05492	4	34	6891.73	1.72371e-10	Unknown function
1UU21	2	17	6891.73	0.00173514	Unknown function
25582	2	17	6891.73	0.00173514	Unknown function
2BEDH	2	17	6891.73	0.00173514	Unknown function
3284P	2	17	6891.73	0.00173514	Unknown function
36TY9	2	17	6891.73	0.00173514	Unknown function
3HKRR	2	17	6891.73	0.00173514	Unknown function
1U34Z	2	17	6891.73	0.00173514	Unknown function
2BUIY	2	17	6891.73	0.00173514	Unknown function
32PVB	2	17	6891.73	0.00173514	Unknown function
4B5JF	2	17	6891.73	0.00173514	Unknown function
4ICVW	2	17	6891.73	0.00173514	Unknown function
1P0CD	2	17	6891.73	0.00173514	Unknown function
2FG65	2	17	6891.73	0.00173514	Unknown function
3482K	2	17	6891.73	0.00173514	Unknown function
1MIFZ	2	17	6891.73	0.00173514	Unknown function
2F29K	2	17	6891.73	0.00173514	Unknown function
2T37P	2	17	6891.73	0.00173514	Unknown function
1P84R	17	146	6820.93	2.57391e-55	Unknown function
28R6A	17	146	6820.93	2.57391e-55	Unknown function
2ZDKB	17	146	6820.93	2.57391e-55	Unknown function
2U8PC	5	43	6811.6	6.10684e-14	Unknown function
1P0IM	70	605	6777.82	5.35608e-237	Unknown function
2FCG8	70	605	6777.82	5.35608e-237	Unknown function
344JP	70	605	6777.82	5.35608e-237	Unknown function
2HPMD	3	26	6759.2	5.66169e-07	Other
4EQHD	3	26	6759.2	5.66169e-07	Other
2CFUT	11	96	6712.26	1.38302e-34	Unknown function
33MAF	11	96	6712.26	1.38302e-34	Unknown function
1QEUG	6	53	6631.67	2.48582e-17	Unknown function
1TBQX	6	53	6631.67	2.48582e-17	Unknown function
2ARTW	6	53	6631.67	2.48582e-17	Unknown function
2QD2B	6	53	6631.67	2.48582e-17	Unknown function
31H5D	6	53	6631.67	2.48582e-17	Unknown function
4Q604	42	375	6560.93	2.07351e-140	Other
2BFMH	3	27	6508.86	6.36963e-07	Unknown function
2HIQI	3	27	6508.86	6.36963e-07	Unknown function
329FU	3	27	6508.86	6.36963e-07	Unknown function
4G4J2	3	27	6508.86	6.36963e-07	Unknown function
2X6NF	3	27	6508.86	6.36963e-07	Unknown function
43B93	3	27	6508.86	6.36963e-07	Unknown function
1I73U	2	18	6508.86	0.00195193	Unknown function
1W60K	2	18	6508.86	0.00195193	Unknown function
28VX8	2	18	6508.86	0.00195193	Unknown function
2ZHYJ	2	18	6508.86	0.00195193	Unknown function
2UV1G	66	599	6454.53	8.30421e-222	Unknown function
46VKT	13	118	6453.7	3.17756e-41	Unknown function
28XC6	8	73	6419.7	4.23967e-24	Unknown function
2GY17	8	73	6419.7	4.23967e-24	Unknown function
2ZJA2	8	73	6419.7	4.23967e-24	Unknown function
1HGGM	3	28	6276.4	7.13401e-07	Unknown function
2XZUD	33	312	6195.93	8.10484e-109	Transcription
4BJSU	2	19	6166.29	0.00218165	Unknown function
246I6	4	39	6008.18	3.05699e-10	Translation, ribosomal structure, and biogenesis
2Y11U	4	39	6008.18	3.05699e-10	Translation, ribosomal structure, and biogenesis
4AJM7	6	59	5957.26	4.87827e-17	Unknown function
2FC04	4	40	5857.97	3.39656e-10	Unknown function
3444C	4	40	5857.97	3.39656e-10	Unknown function
2GWJB	32	325	5767.85	2.21181e-104	Unknown function
1QKM7	9	92	5730.63	4.67585e-27	Unknown function
1TIRM	9	92	5730.63	4.67585e-27	Unknown function
1XZIJ	9	92	5730.63	4.67585e-27	Unknown function
31NXV	9	92	5730.63	4.67585e-27	Unknown function
1Q7RG	11	114	5652.43	1.0088e-33	Unknown function
2AKZM	11	114	5652.43	1.0088e-33	Unknown function
2VDX0	11	114	5652.43	1.0088e-33	Unknown function
31BT9	11	114	5652.43	1.0088e-33	Unknown function
43MDJ	11	114	5652.43	1.0088e-33	Unknown function
2Y5VN	7	73	5617.23	3.01048e-20	Transcription
2Y1P0	2	21	5579.02	0.00267908	Transcription
244P7	2	21	5579.02	0.00267908	Transcription
2Y5NT	2	21	5579.02	0.00267908	Transcription
1KBCV	2	21	5579.02	0.00267908	Unknown function
1PYVX	2	21	5579.02	0.00267908	Unknown function
2AH8P	2	21	5579.02	0.00267908	Unknown function
2WE0F	2	21	5579.02	0.00267908	Unknown function
317IR	2	21	5579.02	0.00267908	Unknown function
3KIXY	2	21	5579.02	0.00267908	Unknown function
2MJV6	13	138	5518.38	2.69453e-40	Energy production and conversion
2YTMJ	3	32	5491.85	1.08004e-06	Replication, recombination, and repair
2EJ7M	32	347	5402.16	1.99392e-103	Unknown function
33CYT	32	347	5402.16	1.99392e-103	Unknown function
1JZ9F	31	337	5388.64	4.58179e-100	Replication, recombination, and repair
4JNSM	8	87	5386.64	1.84266e-23	Other
1JY1W	2	22	5325.43	0.00294701	Replication, recombination, and repair
2V4ZJ	2	22	5325.43	0.00294701	Replication, recombination, and repair
35JGS	2	22	5325.43	0.00294701	Translation, ribosomal structure, and biogenesis
1HHJ0	2	22	5325.43	0.00294701	Transcription
arCOG07349	2	22	5325.43	0.00294701	Unknown function
arCOG00740	2	22	5325.43	0.00294701	Unknown function
37PTM	29	322	5275.81	3.89264e-93	Other
1QPKP	4	45	5207.09	5.53725e-10	Unknown function
2KJJA	4	45	5207.09	5.53725e-10	Unknown function
2V65W	4	45	5207.09	5.53725e-10	Unknown function
1I5QY	3	34	5168.8	1.30299e-06	Unknown function
2DQG4	3	34	5168.8	1.30299e-06	Unknown function
336N5	3	34	5168.8	1.30299e-06	Unknown function
4NVD9	3	34	5168.8	1.30299e-06	Unknown function
2NK09	23	262	5142.49	5.71848e-73	Unknown function
2WQJD	8	92	5093.89	2.935e-23	Transcription
42UU2	8	92	5093.89	2.935e-23	Transcription
1HDB5	2	23	5093.89	0.00322759	Unknown function
3JGHY	2	23	5093.89	0.00322759	Translation, ribosomal structure, and biogenesis
1PW9Y	5	58	5049.98	2.90628e-13	Energy production and conversion
42XH0	5	58	5049.98	2.90628e-13	Energy production and conversion
4F4QV	5	58	5049.98	2.90628e-13	Other
2AWZY	9	105	5021.12	1.61713e-26	Unknown function
1VQBQ	6	70	5021.12	1.4193e-16	Unknown function
24VJW	6	70	5021.12	1.4193e-16	Unknown function
2EIRU	6	70	5021.12	1.4193e-16	Unknown function
33CH7	6	70	5021.12	1.4193e-16	Unknown function
2AC71	3	35	5021.12	1.4251e-06	Unknown function
1NGZC	20	236	4964.38	9.92665e-63	Unknown function
2AG5T	20	236	4964.38	9.92665e-63	Unknown function
2UJZK	20	236	4964.38	9.92665e-63	Unknown function
316AM	20	236	4964.38	9.92665e-63	Unknown function
3K1VG	20	236	4964.38	9.92665e-63	Unknown function
3Y6DN	6	72	4881.64	1.6912e-16	Other
1UE5V	5	60	4881.64	3.46396e-13	Unknown function
223KH	5	60	4881.64	3.46396e-13	Unknown function
25J0U	5	60	4881.64	3.46396e-13	Unknown function
30FK0	5	60	4881.64	3.46396e-13	Unknown function
1WTP9	4	48	4881.64	7.23078e-10	Transcription
2K7CP	4	48	4881.64	7.23078e-10	Unknown function
1Q78H	4	48	4881.64	7.23078e-10	Unknown function
2AKMC	4	48	4881.64	7.23078e-10	Unknown function
2UT82	4	48	4881.64	7.23078e-10	Unknown function
31BDU	4	48	4881.64	7.23078e-10	Unknown function
1IBRJ	2	24	4881.64	0.00352092	Unknown function
2DG02	2	24	4881.64	0.00352092	Unknown function
2ZTWM	2	24	4881.64	0.00352092	Unknown function
4P8YB	2	24	4881.64	0.00352092	Unknown function
1NBPB	2	24	4881.64	0.00352092	Unknown function
333B1	2	24	4881.64	0.00352092	Unknown function
3BSKJ	2	24	4881.64	0.00352092	Other
3D9G1	2	24	4881.64	0.00352092	Other
1NJ1K	2	24	4881.64	0.00352092	Unknown function
2BG00	2	24	4881.64	0.00352092	Unknown function
2UMGQ	2	24	4881.64	0.00352092	Unknown function
329VZ	2	24	4881.64	0.00352092	Unknown function
3K22P	2	24	4881.64	0.00352092	Unknown function
1KTC2	2	24	4881.64	0.00352092	Unknown function
2MNXZ	2	24	4881.64	0.00352092	Other
1NN9P	2	24	4881.64	0.00352092	Unknown function
2ESF6	2	24	4881.64	0.00352092	Unknown function
2UKYB	2	24	4881.64	0.00352092	Unknown function
33JZV	2	24	4881.64	0.00352092	Unknown function
35DY0	42	508	4843.21	1.35463e-134	Other
1NB8P	4	49	4782.02	7.87378e-10	Unknown function
1GPS5	5	62	4724.17	4.104e-13	Unknown function
1H3S0	5	62	4724.17	4.104e-13	Unknown function
2A6MM	5	62	4724.17	4.104e-13	Unknown function
30VFF	5	62	4724.17	4.104e-13	Unknown function
2KA3B	4	50	4686.38	8.55823e-10	Replication, recombination, and repair
3VIKT	2	25	4686.38	0.00382711	Replication, recombination, and repair
1UBGA	2	25	4686.38	0.00382711	Unknown function
1ZKWE	2	25	4686.38	0.00382711	Unknown function
2BFBD	2	25	4686.38	0.00382711	Unknown function
3294G	2	25	4686.38	0.00382711	Unknown function
4IMV1	2	25	4686.38	0.00382711	Unknown function
2K808	15	190	4624.72	8.75185e-46	Unknown function
2B21Y	53	676	4592.79	2.45195e-169	Unknown function
223KY	17	218	4568.14	3.25479e-52	Unknown function
arCOG01989	126	1633	4519.93	0	Translation, ribosomal structure, and biogenesis
1GAGK	12	156	4506.13	7.51532e-36	Unknown function
2EHIF	12	156	4506.13	7.51532e-36	Unknown function
33BAD	12	156	4506.13	7.51532e-36	Unknown function
2UM3P	3	39	4506.13	1.98983e-06	Unknown function
1G4Z3	3	39	4506.13	1.98983e-06	Other
1QIFF	2	26	4506.13	0.00414594	Unknown function
1TG9S	2	26	4506.13	0.00414594	Unknown function
2AUWP	2	26	4506.13	0.00414594	Unknown function
31KK4	2	26	4506.13	0.00414594	Unknown function
3W1I1	2	26	4506.13	0.00414594	Unknown function
241J7	2	26	4506.13	0.00414594	Unknown function
23C69	8	105	4463.22	8.78997e-23	Unknown function
2B63B	8	105	4463.22	8.78997e-23	Unknown function
2H1HJ	8	105	4463.22	8.78997e-23	Unknown function
31Z02	8	105	4463.22	8.78997e-23	Unknown function
1VKW4	6	79	4449.09	3.00848e-16	Unknown function
24WQB	6	79	4449.09	3.00848e-16	Unknown function
25ZAT	6	79	4449.09	3.00848e-16	Unknown function
2EUT1	6	79	4449.09	3.00848e-16	Unknown function
33N8K	6	79	4449.09	3.00848e-16	Unknown function
2EMKC	6	80	4393.48	3.25242e-16	Unknown function
33F8T	6	80	4393.48	3.25242e-16	Unknown function
2PM7U	3	40	4393.48	2.15111e-06	Replication, recombination, and repair
1INHR	24	322	4366.19	1.68544e-74	Unknown function
2AN84	24	322	4366.19	1.68544e-74	Unknown function
2NZPI	24	322	4366.19	1.68544e-74	Unknown function
31D65	24	322	4366.19	1.68544e-74	Unknown function
4PA1X	24	322	4366.19	1.68544e-74	Unknown function
2GHYP	2	27	4339.24	0.00447764	Unknown function
1RGN3	13	181	4207.38	1.05487e-38	Energy production and conversion
2WNKZ	13	181	4207.38	1.05487e-38	Energy production and conversion
42S4Q	13	181	4207.38	1.05487e-38	Energy production and conversion
2U381	34	475	4193.08	3.50925e-106	Replication, recombination, and repair
2PYUD	2	28	4184.27	0.0048221	Unknown function
1HNM8	2	28	4184.27	0.0048221	Unknown function
3K868	3	43	4086.96	2.68688e-06	Other
46V32	3	43	4086.96	2.68688e-06	Other
1US8H	5	72	4068.04	8.87254e-13	Unknown function
24UME	5	72	4068.04	8.87254e-13	Unknown function
2DNGJ	5	72	4068.04	8.87254e-13	Unknown function
32XDR	5	72	4068.04	8.87254e-13	Unknown function
36T95	5	72	4068.04	8.87254e-13	Unknown function
1GPRJ	5	72	4068.04	8.87254e-13	Unknown function
1H3QU	5	72	4068.04	8.87254e-13	Unknown function
2BBAM	5	72	4068.04	8.87254e-13	Unknown function
324TC	5	72	4068.04	8.87254e-13	Unknown function
4G53W	6	87	4039.98	5.46502e-16	Unknown function
1ESXK	2	29	4039.98	0.00517916	Unknown function
3N9QS	3	44	3994.07	2.88341e-06	Energy production and conversion
1W46E	17	252	3951.81	4.17535e-51	Unknown function
2577S	17	252	3951.81	4.17535e-51	Unknown function
29APZ	17	252	3951.81	4.17535e-51	Unknown function
2ZXPS	17	252	3951.81	4.17535e-51	Unknown function
2Y04R	31	461	3939.2	1.11808e-95	Translation, ribosomal structure, and biogenesis
1QA04	2	30	3905.32	0.00554913	Unknown function
2AN1X	2	30	3905.32	0.00554913	Unknown function
2ME51	2	30	3905.32	0.00554913	Unknown function
2X13J	2	30	3905.32	0.00554913	Unknown function
31CZG	2	30	3905.32	0.00554913	Unknown function
43EN1	2	30	3905.32	0.00554913	Unknown function
1VJ1B	2	30	3905.32	0.00554913	Unknown function
4HQPR	2	30	3905.32	0.00554913	Unknown function
48E4R	2	30	3905.32	0.00554913	Translation, ribosomal structure, and biogenesis
49AUZ	2	30	3905.32	0.00554913	Translation, ribosomal structure, and biogenesis
1P7YE	4	62	3779.34	2.0726e-09	Unknown function
2WY5G	4	62	3779.34	2.0726e-09	Unknown function
432QQ	4	62	3779.34	2.0726e-09	Unknown function
43VR5	4	62	3779.34	2.0726e-09	Unknown function
3D67K	26	408	3733.02	3.93077e-79	Translation, ribosomal structure, and biogenesis
1GNGS	10	158	3707.58	1.83362e-28	Unknown function
1MPDN	10	158	3707.58	1.83362e-28	Unknown function
2B9GJ	10	158	3707.58	1.83362e-28	Unknown function
322UJ	10	158	3707.58	1.83362e-28	Unknown function
2E9C7	4	64	3661.23	2.36067e-09	Unknown function
333JX	4	64	3661.23	2.36067e-09	Unknown function
2B542	4	64	3661.23	2.36067e-09	Unknown function
2HZHK	4	64	3661.23	2.36067e-09	Unknown function
31XXJ	4	64	3661.23	2.36067e-09	Unknown function
4DSU8	4	64	3661.23	2.36067e-09	Unknown function
3JZBF	3	48	3661.23	3.76542e-06	Unknown function
278UG	2	32	3661.23	0.00632697	Other
arCOG10720	2	32	3661.23	0.00632697	Unknown function
2G9D2	2	32	3661.23	0.00632697	Other
377W0	2	32	3661.23	0.00632697	Other
3J915	42	679	3623.49	4.14536e-129	Other
1G825	3	49	3586.51	4.01101e-06	Unknown function
2E14K	3	49	3586.51	4.01101e-06	Unknown function
32WJQ	3	49	3586.51	4.01101e-06	Unknown function
2B4E3	2	33	3550.29	0.00673521	Unknown function
2GYG3	2	33	3550.29	0.00673521	Unknown function
31X5N	2	33	3550.29	0.00673521	Unknown function
4E7QX	2	33	3550.29	0.00673521	Unknown function
2Y15C	5	83	3528.9	1.8409e-12	Unknown function
1REJN	3	50	3514.78	4.26692e-06	Unknown function
2U7TV	3	50	3514.78	4.26692e-06	Unknown function
1VKBK	244	4072	3510.18	0	Unknown function
2C6KI	244	4072	3510.18	0	Unknown function
33J10	244	4072	3510.18	0	Unknown function
24UUY	243	4064	3502.68	0	Unknown function
2Y68V	4	67	3497.3	2.84754e-09	Translation, ribosomal structure, and biogenesis
3F2V3	4	67	3497.3	2.84754e-09	Translation, ribosomal structure, and biogenesis
22PJQ	9	151	3491.51	4.74336e-25	Unknown function
291T2	5	84	3486.89	1.95729e-12	Unknown function
1I5BV	3	51	3445.87	4.53348e-06	Unknown function
334NX	3	51	3445.87	4.53348e-06	Unknown function
4NWMB	3	51	3445.87	4.53348e-06	Unknown function
2D04E	3	51	3445.87	4.53348e-06	Unknown function
2SCRY	3	51	3445.87	4.53348e-06	Unknown function
arCOG06946	2	34	3445.87	0.00715598	Unknown function
3CRMR	13	223	3414.96	1.72922e-37	Translation, ribosomal structure, and biogenesis
1VJC3	6	104	3379.6	1.64171e-15	Unknown function
2EBPN	6	104	3379.6	1.64171e-15	Unknown function
335PR	6	104	3379.6	1.64171e-15	Unknown function
4HPKR	6	104	3379.6	1.64171e-15	Unknown function
27Q8P	103	1790	3370.79	1.925483e-317	Unknown function
2AS2Y	2	35	3347.41	0.00758949	Unknown function
2I0F5	2	35	3347.41	0.00758949	Unknown function
31HFN	2	35	3347.41	0.00758949	Unknown function
4GGK6	2	35	3347.41	0.00758949	Unknown function
1KP1J	2	35	3347.41	0.00758949	Unknown function
4FHMV	2	35	3347.41	0.00758949	Unknown function
1HDQP	2	35	3347.41	0.00758949	Unknown function
2GI2S	2	35	3347.41	0.00758949	Translation, ribosomal structure, and biogenesis
1KKI6	5	90	3254.43	2.78619e-12	Other
36ZRU	5	90	3254.43	2.78619e-12	Replication, recombination, and repair
2HP8P	3	54	3254.43	5.39943e-06	Other
2NJMK	3	54	3254.43	5.39943e-06	Other
1PE1Y	3	54	3254.43	5.39943e-06	Replication, recombination, and repair
2UF4J	3	54	3254.43	5.39943e-06	Replication, recombination, and repair
3F1X3	3	54	3254.43	5.39943e-06	Replication, recombination, and repair
1JWIW	2	36	3254.43	0.00803622	Unknown function
1QQZC	2	36	3254.43	0.00803622	Unknown function
2V107	2	36	3254.43	0.00803622	Unknown function
31T9K	2	36	3254.43	0.00803622	Unknown function
2458X	2	36	3254.43	0.00803622	Transcription
2Y6V6	2	36	3254.43	0.00803622	Transcription
1WY5Y	2	36	3254.43	0.00803622	Other
arCOG10838	2	36	3254.43	0.00803622	Unknown function
2NA39	35	635	3228.8	2.70748e-105	Unknown function
3BEU4	13	240	3173.07	4.60986e-37	Translation, ribosomal structure, and biogenesis
1PZ0T	17	314	3171.51	1.96086e-49	Replication, recombination, and repair
2XA24	17	314	3171.51	1.96086e-49	Replication, recombination, and repair
437000	17	314	3171.51	1.96086e-49	Replication, recombination, and repair
43VVP	17	314	3171.51	1.96086e-49	Replication, recombination, and repair
4NYQS	2	37	3166.47	0.00849496	Other
1H9F9	5	93	3149.45	3.29468e-12	Energy production and conversion
2EAK8	3	56	3138.2	6.03406e-06	Unknown function
4FQIH	4	75	3124.25	4.51508e-09	Unknown function
3K8IE	5	94	3115.94	3.47978e-12	Energy production and conversion
46UN7	5	94	3115.94	3.47978e-12	Energy production and conversion
2A1H6	6	113	3110.43	2.73331e-15	Unknown function
2HMXI	6	113	3110.43	2.73331e-15	Unknown function
30PQV	6	113	3110.43	2.73331e-15	Unknown function
4D7PJ	6	113	3110.43	2.73331e-15	Unknown function
1U90K	7	133	3083.14	2.2965e-18	Unknown function
30C1Q	7	133	3083.14	2.2965e-18	Unknown function
3IYY5	7	133	3083.14	2.2965e-18	Unknown function
4IJ0H	7	133	3083.14	2.2965e-18	Unknown function
2A13P	2	38	3083.14	0.00896695	Unknown function
2GPNB	2	38	3083.14	0.00896695	Unknown function
30P9J	2	38	3083.14	0.00896695	Unknown function
1HW0F	15	286	3072.36	4.89509e-43	Unknown function
2UKP9	15	288	3051.03	5.44851e-43	Unknown function
3BPCG	26	501	3040.07	9.53172e-77	Translation, ribosomal structure, and biogenesis
3TANK	2	39	3004.09	0.00945142	Other
4DM2M	2	39	3004.09	0.00945142	Other
1NXXA	2	39	3004.09	0.00945142	Replication, recombination, and repair
2UTS1	2	39	3004.09	0.00945142	Replication, recombination, and repair
1XC9R	2	39	3004.09	0.00945142	Transcription
2A5VU	7	137	2993.12	2.8391e-18	Unknown function
2HRRK	7	137	2993.12	2.8391e-18	Unknown function
30UMP	7	137	2993.12	2.8391e-18	Unknown function
4CTU7	7	137	2993.12	2.8391e-18	Unknown function
2ANY1	3	59	2978.63	7.0764e-06	Unknown function
2HHIK	3	59	2978.63	7.0764e-06	Unknown function
31DYY	3	59	2978.63	7.0764e-06	Unknown function
4FD5F	3	59	2978.63	7.0764e-06	Unknown function
43KZA	9	178	2961.9	2.16349e-24	Unknown function
3N7AG	2	40	2928.99	0.00994892	Other
27PQ7	41	822	2921.86	5.01858e-122	Unknown function
2Y1VM	41	826	2907.71	6.15407e-122	Unknown function
1NPMC	15	303	2899.99	1.18864e-42	Unknown function
2DYB7	15	303	2899.99	1.18864e-42	Unknown function
3490U	15	303	2899.99	1.18864e-42	Unknown function
2AN3Y	40	814	2878.61	1.03273e-118	Unknown function
43Q8T	2	41	2857.55	0.0104589	Unknown function
1PUHA	7	144	2847.63	4.05491e-18	Unknown function
2VVAK	7	144	2847.63	4.05491e-18	Unknown function
3S55C	2	42	2789.51	0.0109819	Other
1P9G6	2	42	2789.51	0.0109819	Unknown function
290A1	2	42	2789.51	0.0109819	Unknown function
2ZMZN	2	42	2789.51	0.0109819	Unknown function
2K6Y2	4	85	2756.69	7.52065e-09	Unknown function
1GNEP	6	128	2745.92	5.86584e-15	Unknown function
1MPAH	6	128	2745.92	5.86584e-15	Unknown function
2B9E7	6	128	2745.92	5.86584e-15	Unknown function
322S2	6	128	2745.92	5.86584e-15	Unknown function
3P20Z	26	556	2739.34	1.5267e-75	Translation, ribosomal structure, and biogenesis
3K3VZ	2	43	2724.64	0.0115173	Transcription
3VKBM	2	43	2724.64	0.0115173	Translation, ribosomal structure, and biogenesis
3BRFZ	2	43	2724.64	0.0115173	Translation, ribosomal structure, and biogenesis
3D8IS	2	43	2724.64	0.0115173	Translation, ribosomal structure, and biogenesis
2H2QB	6	130	2703.68	6.44988e-15	Replication, recombination, and repair
4DH3Y	6	130	2703.68	6.44988e-15	Replication, recombination, and repair
1U8EM	3	65	2703.68	9.50684e-06	Unknown function
2BTJ0	3	65	2703.68	9.50684e-06	Unknown function
32NRI	3	65	2703.68	9.50684e-06	Unknown function
3FAWD	3	65	2703.68	9.50684e-06	Unknown function
4IICG	3	65	2703.68	9.50684e-06	Unknown function
1YADD	3	65	2703.68	9.50684e-06	Replication, recombination, and repair
27AF7	7	153	2680.12	6.25265e-18	Other
2TWVM	2	44	2662.71	0.0120658	Transcription
1NJTE	3	67	2622.97	1.04262e-05	Unknown function
2WSR9	3	67	2622.97	1.04262e-05	Unknown function
42WY3	3	67	2622.97	1.04262e-05	Unknown function
2E91V	2	45	2603.54	0.0126271	Unknown function
47RM8	2	45	2603.54	0.0126271	Unknown function
2W4J8	2	45	2603.54	0.0126271	Unknown function
1G5XR	2	45	2603.54	0.0126271	Transcription
1PWEC	4	91	2574.93	9.92608e-09	Replication, recombination, and repair
1T8V3	4	91	2574.93	9.92608e-09	Replication, recombination, and repair
1XBA0	4	91	2574.93	9.92608e-09	Replication, recombination, and repair
1PUKJ	2	46	2546.94	0.0132003	Other
2UJS0	2	46	2546.94	0.0132003	Other
3K6JW	2	46	2546.94	0.0132003	Unknown function
2KHEW	3	70	2510.56	1.19136e-05	Replication, recombination, and repair
2YNJ9	2	47	2492.75	0.0137875	Other
1HDGV	2	47	2492.75	0.0137875	Other
1PPXD	2	47	2492.75	0.0137875	Other
2V2C6	2	47	2492.75	0.0137875	Other
4BI58	2	47	2492.75	0.0137875	Other
1WZNA	2	47	2492.75	0.0137875	Translation, ribosomal structure, and biogenesis
2J0Y6	3	71	2475.2	1.24388e-05	Unknown function
2PXU4	5	119	2461.33	1.1574e-11	Replication, recombination, and repair
495KV	42	1003	2452.99	8.23229e-122	Other
1QDSF	9	215	2452.17	1.2265e-23	Unknown function
1T9VP	9	215	2452.17	1.2265e-23	Unknown function
1Z3NF	9	215	2452.17	1.2265e-23	Unknown function
29ZAC	9	215	2452.17	1.2265e-23	Unknown function
30M8Q	9	215	2452.17	1.2265e-23	Unknown function
2671Y	3	72	2440.82	1.29797e-05	Unknown function
484F0	42	1016	2421.6	1.42966e-121	Other
1P4DJ	4	97	2415.66	1.28672e-08	Unknown function
2ADEB	4	97	2415.66	1.28672e-08	Unknown function
2UYCA	4	97	2415.66	1.28672e-08	Unknown function
31347	4	97	2415.66	1.28672e-08	Unknown function
2VAAU	3	73	2407.39	1.35356e-05	Other
3NCUE	3	73	2407.39	1.35356e-05	Other
244PP	3	73	2407.39	1.35356e-05	Translation, ribosomal structure, and biogenesis
2Y6IW	3	73	2407.39	1.35356e-05	Translation, ribosomal structure, and biogenesis
1XM5Z	3	73	2407.39	1.35356e-05	Unknown function
1HB2U	3	73	2407.39	1.35356e-05	Unknown function
2B9XK	2	49	2391.01	0.0149984	Unknown function
2H7XZ	2	49	2391.01	0.0149984	Unknown function
323AX	2	49	2391.01	0.0149984	Unknown function
1NMH4	2	49	2391.01	0.0149984	Unknown function
2UJI8	2	49	2391.01	0.0149984	Unknown function
303Z9	2	49	2391.01	0.0149984	Unknown function
3K1WI	2	49	2391.01	0.0149984	Unknown function
1IH15	2	49	2391.01	0.0149984	Unknown function
2ABVT	2	49	2391.01	0.0149984	Unknown function
311CT	2	49	2391.01	0.0149984	Unknown function
3ZSS6	2	49	2391.01	0.0149984	Unknown function
4PG5P	2	49	2391.01	0.0149984	Unknown function
3N7C3	3	74	2374.85	1.41076e-05	Unknown function
2DQN1	3	74	2374.85	1.41076e-05	Unknown function
337Q5	3	74	2374.85	1.41076e-05	Unknown function
4QB3Q	3	74	2374.85	1.41076e-05	Unknown function
4QKZA	3	74	2374.85	1.41076e-05	Unknown function
4QS74	3	74	2374.85	1.41076e-05	Unknown function
4QWCN	3	74	2374.85	1.41076e-05	Unknown function
arCOG08750	130	3248	2344.63	0	Unknown function
1U917	3	75	2343.19	1.4695e-05	Unknown function
29R13	3	75	2343.19	1.4695e-05	Unknown function
30C28	3	75	2343.19	1.4695e-05	Unknown function
3IYY3	3	75	2343.19	1.4695e-05	Unknown function
4IJ18	3	75	2343.19	1.4695e-05	Unknown function
3N7CF	3	75	2343.19	1.4695e-05	Unknown function
1QK86	2	50	2343.19	0.0156229	Unknown function
1TIBK	2	50	2343.19	0.0156229	Unknown function
1XGX8	2	50	2343.19	0.0156229	Unknown function
2AWKM	2	50	2343.19	0.0156229	Unknown function
31NHD	2	50	2343.19	0.0156229	Unknown function
1IBW7	4	101	2319.99	1.51614e-08	Unknown function
32Q5I	4	101	2319.99	1.51614e-08	Unknown function
3VXFX	4	101	2319.99	1.51614e-08	Unknown function
4P797	4	101	2319.99	1.51614e-08	Unknown function
46BKC	25	632	2317.24	1.15062e-70	Replication, recombination, and repair
20C9Z	2	51	2297.24	0.0162607	Other
1P0RH	2	51	2297.24	0.0162607	Unknown function
2FG29	2	51	2297.24	0.0162607	Unknown function
2UVIP	2	51	2297.24	0.0162607	Unknown function
347YY	2	51	2297.24	0.0162607	Unknown function
3731X	2	51	2297.24	0.0162607	Other
1W38M	19	485	2294.88	6.90697e-53	Unknown function
25572	19	485	2294.88	6.90697e-53	Unknown function
28Q5U	19	485	2294.88	6.90697e-53	Unknown function
2ZCNT	19	485	2294.88	6.90697e-53	Unknown function
1P9DB	3	77	2282.33	1.59193e-05	Unknown function
35MKZ	4	104	2253.07	1.70742e-08	Translation, ribosomal structure, and biogenesis
2JU0Z	2	52	2253.07	0.0169107	Replication, recombination, and repair
1UE4D	2	52	2253.07	0.0169107	Unknown function
25IYX	2	52	2253.07	0.0169107	Unknown function
27SZE	2	52	2253.07	0.0169107	Unknown function
29U91	2	52	2253.07	0.0169107	Unknown function
30FJ2	2	52	2253.07	0.0169107	Unknown function
1UEV2	2	52	2253.07	0.0169107	Unknown function
223KN	2	52	2253.07	0.0169107	Unknown function
25JUK	2	52	2253.07	0.0169107	Unknown function
29UKV	2	52	2253.07	0.0169107	Unknown function
30FYA	2	52	2253.07	0.0169107	Unknown function
2G4X5	2	52	2253.07	0.0169107	Unknown function
1GAPY	2	52	2253.07	0.0169107	Unknown function
24Z35	4	105	2231.61	1.77499e-08	Energy production and conversion
263MU	4	105	2231.61	1.77499e-08	Energy production and conversion
3Y842	2	53	2210.56	0.017574	Unknown function
4JPPN	2	53	2210.56	0.017574	Other
3BRQ5	2	53	2210.56	0.017574	Translation, ribosomal structure, and biogenesis
3D8GG	2	53	2210.56	0.017574	Translation, ribosomal structure, and biogenesis
2KHQT	6	160	2196.74	2.29112e-14	Replication, recombination, and repair
2DEPM	8	216	2169.62	3.24402e-20	Unknown function
2G9FN	8	216	2169.62	3.24402e-20	Unknown function
2ZNRD	8	216	2169.62	3.24402e-20	Unknown function
2J2PJ	4	108	2169.62	1.98989e-08	Unknown function
4PY8N	2	54	2169.62	0.0182494	Translation, ribosomal structure, and biogenesis
2BM6E	2	54	2169.62	0.0182494	Unknown function
2HR4A	2	54	2169.62	0.0182494	Unknown function
32FQ1	2	54	2169.62	0.0182494	Unknown function
4CSZQ	2	54	2169.62	0.0182494	Unknown function
2H4SU	2	54	2169.62	0.0182494	Replication, recombination, and repair
4DIZ3	2	54	2169.62	0.0182494	Replication, recombination, and repair
4PTPU	2	54	2169.62	0.0182494	Translation, ribosomal structure, and biogenesis
2YQNV	9	247	2134.48	4.36929e-23	Unknown function
2P3QZ	2	55	2130.17	0.0189382	Replication, recombination, and repair
2F1QF	2	55	2130.17	0.0189382	Unknown function
33UQN	2	55	2130.17	0.0189382	Unknown function
2BBC8	2	55	2130.17	0.0189382	Unknown function
2H9UN	2	55	2130.17	0.0189382	Unknown function
324VA	2	55	2130.17	0.0189382	Unknown function
28ZS9	2	55	2130.17	0.0189382	Unknown function
2R6KX	2	55	2130.17	0.0189382	Unknown function
3878K	2	55	2130.17	0.0189382	Unknown function
3GV84	2	55	2130.17	0.0189382	Unknown function
3INCB	2	55	2130.17	0.0189382	Unknown function
3M57G	2	55	2130.17	0.0189382	Unknown function
4BYQA	2	55	2130.17	0.0189382	Other
23QSA	2	56	2092.13	0.0196385	Translation, ribosomal structure, and biogenesis
3Y93Z	12	338	2079.75	1.01593e-31	Replication, recombination, and repair
1JW2Y	5	141	2077.3	2.73862e-11	Replication, recombination, and repair
39ZWD	26	739	2060.99	2.88304e-72	Translation, ribosomal structure, and biogenesis
4E40G	2	57	2055.43	0.0203528	Other
3JZ0M	2	57	2055.43	0.0203528	Energy production and conversion
1G411	2	57	2055.43	0.0203528	Unknown function
2WGVU	2	57	2055.43	0.0203528	Replication, recombination, and repair
1GPS4	2	57	2055.43	0.0203528	Unknown function
1H3RT	2	57	2055.43	0.0203528	Unknown function
2BT5H	2	57	2055.43	0.0203528	Unknown function
32NAD	2	57	2055.43	0.0203528	Unknown function
1P3U1	26	743	2049.9	3.3252e-72	Unknown function
2ZJV9	26	743	2049.9	3.3252e-72	Unknown function
43PYG	5	145	2019.99	3.15579e-11	Unknown function
1T0GR	3	87	2019.99	2.3064e-05	Transcription
1XD0I	3	87	2019.99	2.3064e-05	Transcription
2KXNX	12	350	2008.45	1.55447e-31	Replication, recombination, and repair
2PDV9	11	321	2007.4	1.22757e-28	Other
1N5JA	4	117	2002.73	2.75246e-08	Other
47EXS	12	354	1985.75	1.78531e-31	Replication, recombination, and repair
2K7VH	4	118	1985.75	2.84896e-08	Unknown function
1GIA4	2	59	1985.75	0.0218182	Other
3VNCF	2	59	1985.75	0.0218182	Other
1QNR7	2	59	1985.75	0.0218182	Other
1TMC3	2	59	1985.75	0.0218182	Other
1YZEI	2	59	1985.75	0.0218182	Other
4FGZT	2	59	1985.75	0.0218182	Other
373MI	3	89	1974.6	2.47104e-05	Unknown function
34RGG	3	89	1974.6	2.47104e-05	Translation, ribosomal structure, and biogenesis
arCOG03272	100	3000	1952.66	7.06518e-284	Unknown function
35ED7	2	60	1952.66	0.0225707	Translation, ribosomal structure, and biogenesis
1JMG9	2	60	1952.66	0.0225707	Other
43JQ6	4	122	1920.65	3.26063e-08	Replication, recombination, and repair
274QI	2	61	1920.65	0.0233352	Other
1Q93E	2	61	1920.65	0.0233352	Unknown function
2VV83	2	61	1920.65	0.0233352	Unknown function
1P9UY	2	61	1920.65	0.0233352	Unknown function
2MPAZ	3	92	1910.21	2.73228e-05	Unknown function
2UBRQ	4	123	1905.03	3.37025e-08	Energy production and conversion
3G7AS	8	248	1889.67	9.96049e-20	Other
3J77X	2	62	1889.67	0.0241132	Translation, ribosomal structure, and biogenesis
1IM9Q	2	62	1889.67	0.0241132	Unknown function
2A2GX	2	62	1889.67	0.0241132	Unknown function
30QUA	2	62	1889.67	0.0241132	Unknown function
3VWU2	2	62	1889.67	0.0241132	Unknown function
4PH0I	2	62	1889.67	0.0241132	Unknown function
4EAZW	2	62	1889.67	0.0241132	Other
2TZ92	2	62	1889.67	0.0241132	Other
4BFVC	2	62	1889.67	0.0241132	Other
2N7X3	2	62	1889.67	0.0241132	Translation, ribosomal structure, and biogenesis
1KKG7	3	94	1869.57	2.91646e-05	Other
1JVSQ	3	94	1869.57	2.91646e-05	Unknown function
arCOG02147	10	314	1865.6	2.03409e-25	Unknown function
3871A	2	63	1859.67	0.0249032	Replication, recombination, and repair
3GEVK	2	63	1859.67	0.0249032	Replication, recombination, and repair
2DRGQ	17	536	1857.94	2.08466e-45	Unknown function
33BNQ	17	536	1857.94	2.08466e-45	Unknown function
41TA2	15	475	1849.89	1.14438e-39	Unknown function
42WYJ	10	317	1847.94	2.23997e-25	Unknown function
26350	4	127	1845.03	3.83633e-08	Unknown function
1JX8E	3	96	1830.62	3.10864e-05	Replication, recombination, and repair
485K5	2	64	1830.62	0.0257067	Translation, ribosomal structure, and biogenesis
4990N	2	64	1830.62	0.0257067	Translation, ribosomal structure, and biogenesis
1P8SJ	2	64	1830.62	0.0257067	Other
42XTX	2	64	1830.62	0.0257067	Other
2W47I	2	64	1830.62	0.0257067	Transcription
242Z9	2	64	1830.62	0.0257067	Unknown function
arCOG04341	56	1801	1821.47	5.15472e-156	Transcription
1JZ9Q	5	161	1819.25	5.36226e-11	Replication, recombination, and repair
4H5VQ	6	194	1811.74	7.39965e-14	Unknown function
2DG6A	3	97	1811.74	3.20777e-05	Unknown function
2ZUQ0	3	97	1811.74	3.20777e-05	Unknown function
3Y8Y2	3	97	1811.74	3.20777e-05	Unknown function
arCOG03886	14	460	1782.86	1.38356e-36	Unknown function
2K3KK	19	625	1780.82	9.24785e-51	Replication, recombination, and repair
1PWNC	4	132	1775.14	4.48507e-08	Unknown function
2W5X4	4	132	1775.14	4.48507e-08	Unknown function
374D5	4	132	1775.14	4.48507e-08	Unknown function
1RIXZ	3	99	1775.14	3.4124e-05	Unknown function
2A9F3	3	99	1775.14	3.4124e-05	Unknown function
2UAMJ	3	99	1775.14	3.4124e-05	Unknown function
30YKK	3	99	1775.14	3.4124e-05	Unknown function
3JZXG	3	99	1775.14	3.4124e-05	Unknown function
2Y8AK	3	99	1775.14	3.4124e-05	Unknown function
1HI9T	2	66	1775.14	0.027351	Replication, recombination, and repair
2EXXD	6	199	1766.22	8.6369e-14	Unknown function
2H2IR	6	199	1766.22	8.6369e-14	Unknown function
33R6G	6	199	1766.22	8.6369e-14	Unknown function
42GXF	3	100	1757.39	3.51795e-05	Replication, recombination, and repair
2EI4B	4	134	1748.65	4.76616e-08	Unknown function
33BVP	4	134	1748.65	4.76616e-08	Unknown function
4F65M	2	67	1748.65	0.0281911	Other
36NS8	2	67	1748.65	0.0281911	Unknown function
2VGG6	5	168	1743.44	6.65088e-11	Transcription
1TWNC	3	101	1739.99	3.62544e-05	Other
43GMG	3	101	1739.99	3.62544e-05	Other
4I5G6	3	101	1739.99	3.62544e-05	Other
2AUWB	4	135	1735.7	4.91171e-08	Unknown function
22R3Z	7	237	1730.2	1.40459e-16	Unknown function
2AW11	7	237	1730.2	1.40459e-16	Unknown function
2HQIJ	7	237	1730.2	1.40459e-16	Unknown function
31MVK	7	237	1730.2	1.40459e-16	Unknown function
2XR6N	2	68	1722.93	0.0290455	Translation, ribosomal structure, and biogenesis
3JTUB	2	68	1722.93	0.0290455	Other
2KXKB	2	68	1722.93	0.0290455	Translation, ribosomal structure, and biogenesis
3J212	4	137	1710.36	5.21246e-08	Translation, ribosomal structure, and biogenesis
2HI1N	5	172	1702.9	7.49121e-11	Replication, recombination, and repair
4G2A3	5	172	1702.9	7.49121e-11	Replication, recombination, and repair
2NXQI	5	172	1702.9	7.49121e-11	Unknown function
45CHG	2	69	1697.96	0.0299127	Energy production and conversion
1NJ8F	2	69	1697.96	0.0299127	Unknown function
2UM0Z	2	69	1697.96	0.0299127	Unknown function
3176Y	2	69	1697.96	0.0299127	Unknown function
3K2AA	2	69	1697.96	0.0299127	Unknown function
2NXFI	5	173	1693.06	7.71395e-11	Unknown function
2DH5M	6	208	1689.8	1.12981e-13	Unknown function
2FVU1	6	208	1689.8	1.12981e-13	Unknown function
2ZYFW	6	208	1689.8	1.12981e-13	Unknown function
4PD6P	6	208	1689.8	1.12981e-13	Unknown function
1KIMG	3	104	1689.8	3.96157e-05	Transcription
3CXIG	42	1462	1682.86	8.03868e-115	Other
2NXJW	6	210	1673.71	1.19738e-13	Unknown function
2PXIV	2	70	1673.71	0.0307917	Unknown function
2GCCU	2	70	1673.71	0.0307917	Other
1G710	2	70	1673.71	0.0307917	Unknown function
2ABF6	7	246	1666.9	1.82908e-16	Unknown function
310W3	7	246	1666.9	1.82908e-16	Unknown function
4NYJ8	7	246	1666.9	1.82908e-16	Unknown function
1XXFU	2	71	1650.13	0.0316834	Other
1QKPC	4	143	1638.59	6.19849e-08	Unknown function
1TITQ	4	143	1638.59	6.19849e-08	Unknown function
1XZMV	4	143	1638.59	6.19849e-08	Unknown function
2AX1V	4	143	1638.59	6.19849e-08	Unknown function
31P04	4	143	1638.59	6.19849e-08	Unknown function
arCOG08397	7	251	1633.7	2.10921e-16	Unknown function
4C0FI	3	108	1627.21	4.4411e-05	Translation, ribosomal structure, and biogenesis
2QC5X	3	108	1627.21	4.4411e-05	Translation, ribosomal structure, and biogenesis
3A8AD	2	72	1627.21	0.0325899	Other
3N86N	2	72	1627.21	0.0325899	Unknown function
1GPRX	2	72	1627.21	0.0325899	Unknown function
1H3RG	2	72	1627.21	0.0325899	Unknown function
2BBB2	2	72	1627.21	0.0325899	Unknown function
324TX	2	72	1627.21	0.0325899	Unknown function
2PXV7	2	72	1627.21	0.0325899	Unknown function
3IXNT	7	254	1614.4	2.29431e-16	Unknown function
1VGP9	7	254	1614.4	2.29431e-16	Other
4HQ3V	7	254	1614.4	2.29431e-16	Other
1G9IH	3	109	1612.29	4.56667e-05	Unknown function
1JF8A	3	109	1612.29	4.56667e-05	Unknown function
1T7D7	3	109	1612.29	4.56667e-05	Unknown function
2J1JN	4	146	1604.92	6.741e-08	Other
4EZY5	2	73	1604.92	0.033506	Translation, ribosomal structure, and biogenesis
1RU27	2	73	1604.92	0.033506	Unknown function
3X7ZP	2	73	1604.92	0.033506	Unknown function
4H7T3	2	73	1604.92	0.033506	Unknown function
2FBY6	2	74	1583.24	0.034437	Unknown function
2FYJJ	2	74	1583.24	0.034437	Unknown function
3442J	2	74	1583.24	0.034437	Unknown function
4P530	2	74	1583.24	0.034437	Unknown function
2UA2W	2	74	1583.24	0.034437	Other
2I1EB	2	74	1583.24	0.034437	Unknown function
4FJQV	2	74	1583.24	0.034437	Unknown function
arCOG13525	2	74	1583.24	0.034437	Unknown function
1YKZV	5	186	1574.72	1.11255e-10	Other
1P44D	3	112	1569.1	4.95783e-05	Unknown function
1QFH0	16	599	1564.73	2.418e-41	Unknown function
1TCRI	16	599	1564.73	2.418e-41	Unknown function
2AJ39	16	599	1564.73	2.418e-41	Unknown function
319MN	16	599	1564.73	2.418e-41	Unknown function
3NPS0	16	599	1564.73	2.418e-41	Unknown function
1KHJN	2	75	1562.13	0.0353796	Unknown function
22P84	2	75	1562.13	0.0353796	Unknown function
2HSS9	2	75	1562.13	0.0353796	Unknown function
32N9Z	2	75	1562.13	0.0353796	Unknown function
2ASGD	4	152	1541.57	7.93157e-08	Unknown function
2HMEP	4	152	1541.57	7.93157e-08	Unknown function
31HWI	4	152	1541.57	7.93157e-08	Unknown function
4D6VU	4	152	1541.57	7.93157e-08	Unknown function
2V6GS	3	114	1541.57	5.23042e-05	Unknown function
4BGSA	3	114	1541.57	5.23042e-05	Unknown function
arCOG08078	2	76	1541.57	0.036336	Unknown function
38A1V	2	76	1541.57	0.036336	Translation, ribosomal structure, and biogenesis
3GYZY	2	76	1541.57	0.036336	Translation, ribosomal structure, and biogenesis
3I3EJ	2	76	1541.57	0.036336	Translation, ribosomal structure, and biogenesis
3M5GH	2	76	1541.57	0.036336	Translation, ribosomal structure, and biogenesis
3VVCB	6	230	1528.17	2.07917e-13	Other
39ZU5	27	1036	1526.69	1.35931e-71	Translation, ribosomal structure, and biogenesis
1J3AB	2	77	1521.55	0.0373051	Unknown function
1PAR1	2	77	1521.55	0.0373051	Unknown function
2DC5F	2	77	1521.55	0.0373051	Unknown function
2UXP5	2	77	1521.55	0.0373051	Unknown function
2ZCYQ	2	77	1521.55	0.0373051	Unknown function
2ISPB	2	77	1521.55	0.0373051	Unknown function
2J0QE	5	195	1502.04	1.41243e-10	Translation, ribosomal structure, and biogenesis
23P8G	5	195	1502.04	1.41243e-10	Translation, ribosomal structure, and biogenesis
1HN4P	2	78	1502.04	0.0382847	Other
1PUJD	3	118	1489.32	5.80553e-05	Unknown function
2KZHN	3	118	1489.32	5.80553e-05	Unknown function
2WAUE	3	118	1489.32	5.80553e-05	Unknown function
2KRM5	2	79	1483.03	0.0392806	Energy production and conversion
47UVB	27	1068	1480.95	3.12084e-71	Unknown function
4P3DQ	27	1068	1480.95	3.12084e-71	Unknown function
34EZ1	3	119	1476.8	5.9557e-05	Unknown function
25Y0G	14	557	1472.38	2.08414e-35	Unknown function
1KMDW	5	199	1471.85	1.56492e-10	Other
1VF78	15	599	1466.94	3.88112e-38	Unknown function
24TA3	15	599	1466.94	3.88112e-38	Unknown function
3B9NC	42	1678	1466.24	2.82242e-112	Other
4EBY6	5	200	1464.49	1.60505e-10	Replication, recombination, and repair
48WYW	4	160	1464.49	9.75649e-08	Translation, ribosomal structure, and biogenesis
2JT7X	2	80	1464.49	0.0402868	Unknown function
4BIAQ	2	80	1464.49	0.0402868	Other
2MHZG	10	405	1446.41	2.67454e-24	Other
4BDVU	2	81	1446.41	0.0413056	Transcription
3K0P1	2	81	1446.41	0.0413056	Unknown function
1J775	2	81	1446.41	0.0413056	Translation, ribosomal structure, and biogenesis
1HF3V	3	122	1440.49	6.42111e-05	Replication, recombination, and repair
1I76B	3	123	1428.77	6.58187e-05	Unknown function
2NWK6	3	123	1428.77	6.58187e-05	Unknown function
1HA4P	2	82	1428.77	0.0423372	Other
3JCXC	2	82	1428.77	0.0423372	Translation, ribosomal structure, and biogenesis
2XRYA	2	82	1428.77	0.0423372	Replication, recombination, and repair
4801T	2	83	1411.56	0.0433842	Translation, ribosomal structure, and biogenesis
49171	2	83	1411.56	0.0433842	Translation, ribosomal structure, and biogenesis
1SW7N	2	83	1411.56	0.0433842	Unknown function
373FS	2	83	1411.56	0.0433842	Replication, recombination, and repair
1UU97	2	84	1394.76	0.0444399	Replication, recombination, and repair
255ZA	2	84	1394.76	0.0444399	Replication, recombination, and repair
3ZX43	2	84	1394.76	0.0444399	Other
2AYAQ	2	84	1394.76	0.0444399	Unknown function
4FKCG	2	84	1394.76	0.0444399	Other
1QZ0R	2	84	1394.76	0.0444399	Other
3K22C	2	84	1394.76	0.0444399	Unknown function
1NMHW	2	85	1378.35	0.045511	Unknown function
2AHNK	2	85	1378.35	0.045511	Unknown function
2UK2F	2	85	1378.35	0.045511	Unknown function
3180J	2	85	1378.35	0.045511	Unknown function
3K29W	2	85	1378.35	0.045511	Unknown function
4G38D	2	85	1378.35	0.045511	Transcription
1Q9ZV	2	85	1378.35	0.045511	Unknown function
2BS5K	2	85	1378.35	0.045511	Unknown function
2VDXK	2	85	1378.35	0.045511	Unknown function
32M6K	2	85	1378.35	0.045511	Unknown function
43MF4	2	85	1378.35	0.045511	Unknown function
2UBQJ	2	85	1378.35	0.045511	Unknown function
2JUJQ	2	85	1378.35	0.045511	Replication, recombination, and repair
4NWBD	3	128	1372.96	7.42403e-05	Unknown function
1NI43	10	430	1362.32	4.89851e-24	Unknown function
2EJJB	8	344	1362.32	1.40746e-18	Unknown function
2UGWE	7	301	1362.32	7.62391e-16	Replication, recombination, and repair
1JSCH	2	86	1362.32	0.0465948	Other
1UPCQ	2	86	1362.32	0.0465948	Unknown function
2DUCK	2	86	1362.32	0.0465948	Unknown function
33PZD	2	86	1362.32	0.0465948	Unknown function
29QBR	4	174	1346.66	1.36857e-07	Unknown function
2HAWK	4	174	1346.66	1.36857e-07	Unknown function
30BAY	4	174	1346.66	1.36857e-07	Unknown function
4FJAV	2	87	1346.66	0.04769	Replication, recombination, and repair
23YCD	2	87	1346.66	0.04769	Unknown function
2Y18A	2	87	1346.66	0.04769	Unknown function
4ETBD	2	87	1346.66	0.04769	Transcription
244PG	2	87	1346.66	0.04769	Translation, ribosomal structure, and biogenesis
1N6YB	7	305	1344.45	8.36909e-16	Replication, recombination, and repair
47SJP	3	131	1341.52	7.96255e-05	Unknown function
4DD18	12	525	1338.97	2.14424e-29	Replication, recombination, and repair
4CR7Y	8	351	1335.15	1.65613e-18	Other
247F3	2	88	1331.36	0.0487978	Unknown function
2Y55J	2	88	1331.36	0.0487978	Unknown function
1R1KN	3	133	1321.35	8.33556e-05	Other
2JNTE	3	133	1321.35	8.33556e-05	Transcription
3Y94B	3	133	1321.35	8.33556e-05	Transcription
337M7	2	89	1316.4	0.0499199	Unknown function
1NSR6	2	89	1316.4	0.0499199	Unknown function
2AJ03	2	89	1316.4	0.0499199	Unknown function
2UR2W	2	89	1316.4	0.0499199	Unknown function
319I4	2	89	1316.4	0.0499199	Unknown function
3K3BF	2	89	1316.4	0.0499199	Unknown function
1KMSK	3	134	1311.49	8.52649e-05	Translation, ribosomal structure, and biogenesis
2CIC8	12	538	1306.61	2.88404e-29	Unknown function
33JK4	12	538	1306.61	2.88404e-29	Unknown function
1U4MD	3	135	1301.77	8.72005e-05	Unknown function
25N9S	3	135	1301.77	8.72005e-05	Unknown function
2N7T3	3	135	1301.77	8.72005e-05	Unknown function
317VV	3	135	1301.77	8.72005e-05	Unknown function
2EM7W	3	135	1301.77	8.72005e-05	Unknown function
33EX0	3	135	1301.77	8.72005e-05	Unknown function
4BA6V	45	2031	1297.93	4.28019e-118	Replication, recombination, and repair
43IEI	5	226	1296.01	2.97337e-10	Other
48B6G	4	182	1287.47	1.64047e-07	Translation, ribosomal structure, and biogenesis
1I6IK	7	322	1273.47	1.22763e-15	Unknown function
4BNFK	6	276	1273.47	6.27315e-13	Unknown function
4D8QP	4	184	1273.47	1.71431e-07	Other
1NMT6	3	138	1273.47	9.31879e-05	Unknown function
2EQSX	3	138	1273.47	9.31879e-05	Unknown function
2WT05	3	138	1273.47	9.31879e-05	Unknown function
33ICQ	3	138	1273.47	9.31879e-05	Unknown function
42XF7	3	138	1273.47	9.31879e-05	Unknown function
1K1T4	11	507	1270.96	1.99112e-26	Replication, recombination, and repair
1NF3M	4	185	1266.59	1.75225e-07	Unknown function
2BBFK	4	185	1266.59	1.75225e-07	Unknown function
2UIN4	4	185	1266.59	1.75225e-07	Unknown function
324YV	4	185	1266.59	1.75225e-07	Unknown function
23AZB	4	187	1253.04	1.82981e-07	Replication, recombination, and repair
1MD6Y	5	235	1246.38	3.62023e-10	Unknown function
2RWD6	5	235	1246.38	3.62023e-10	Unknown function
2UBYT	9	430	1226.09	6.81691e-21	Unknown function
4NXZP	7	338	1213.19	1.72887e-15	Unknown function
arCOG00782	42	2037	1207.83	1.05747e-108	Translation, ribosomal structure, and biogenesis
1JSIM	5	247	1185.82	4.65264e-10	Unknown function
1P1ND	13	643	1184.35	2.06793e-31	Unknown function
2DRVE	13	643	1184.35	2.06793e-31	Unknown function
33D8G	13	643	1184.35	2.06793e-31	Unknown function
2I9RW	49	2429	1181.72	7.7867e-127	Replication, recombination, and repair
1JRAW	5	248	1181.04	4.74839e-10	Energy production and conversion
3Y5V7	5	249	1176.3	4.84556e-10	Other
KOG1749	26	1305	1167.11	9.1474e-66	Translation, ribosomal structure, and biogenesis
2XR9V	3	152	1156.18	0.000124753	Unknown function
1NYRY	3	152	1156.18	0.000124753	Unknown function
2FAD4	3	152	1156.18	0.000124753	Unknown function
342MG	3	152	1156.18	0.000124753	Unknown function
2JJET	3	152	1156.18	0.000124753	Unknown function
3Y4YQ	3	152	1156.18	0.000124753	Unknown function
4ABKX	4	203	1154.28	2.54706e-07	Replication, recombination, and repair
2VXBI	3	153	1148.62	0.000127245	Unknown function
2GQNU	443	22721	1142.15	0	Translation, ribosomal structure, and biogenesis
4H629	7	363	1129.64	2.86029e-15	Translation, ribosomal structure, and biogenesis
2W6B0	3	156	1126.53	0.000134923	Unknown function
3JUDN	158	8255	1121.21	0	Replication, recombination, and repair
1RI49	3	158	1112.27	0.000140206	Other
2H37T	6	318	1105.28	1.47728e-12	Unknown function
4AAR4	3	160	1098.37	0.000145634	Replication, recombination, and repair
1I511	21	1122	1096.41	5.8887e-52	Unknown function
1TYK3	3	161	1091.55	0.000148396	Unknown function
26X6P	3	161	1091.55	0.000148396	Unknown function
4I7QK	3	161	1091.55	0.000148396	Unknown function
2MT6T	4	216	1084.81	3.27013e-07	Other
1G9Z7	3	162	1084.81	0.000151196	Other
4BYZ9	4	217	1079.81	3.33165e-07	Other
23QEY	3	163	1078.15	0.000154032	Other
1JMMZ	10	547	1070.93	5.55036e-23	Unknown function
2WU8Q	3	165	1065.09	0.000159799	Other
2Z30I	3	165	1065.09	0.000159799	Other
42YVS	3	165	1065.09	0.000159799	Other
3JTGR	49	2701	1062.72	1.47768e-124	Replication, recombination, and repair
2VG1C	6	331	1061.87	1.88199e-12	Unknown function
2ITBX	5	277	1057.4	8.28613e-10	Other
261D3	4	224	1046.07	3.78561e-07	Replication, recombination, and repair
2CFGF	5	282	1038.65	9.06719e-10	Unknown function
4ADJK	4	226	1036.81	3.92348e-07	Other
3AARI	4	228	1027.71	4.06508e-07	Unknown function
3BTYV	4	228	1027.71	4.06508e-07	Unknown function
3DBCA	4	228	1027.71	4.06508e-07	Unknown function
1KQQ6	3	172	1021.74	0.000181131	Unknown function
4BC16	3	172	1021.74	0.000181131	Unknown function
2C1VV	4	231	1014.37	4.28468e-07	Unknown function
2ZHFU	4	231	1014.37	4.28468e-07	Unknown function
4NUT8	27	1565	1010.64	1.04031e-66	Unknown function
3G7XW	33	1926	1003.7	4.22533e-82	Other
4FN6R	3	176	998.518	0.000194133	Unknown function
39ZV8	13	768	991.584	2.11979e-30	Translation, ribosomal structure, and biogenesis
41SSB	16	948	988.687	4.01437e-38	Unknown function
3EYKY	9	534	987.299	4.86091e-20	Energy production and conversion
3CYJW	4	238	984.533	4.83108e-07	Translation, ribosomal structure, and biogenesis
3JQTA	18	1078	978.14	3.41094e-43	Other
1IUKX	3	180	976.329	0.000207743	Unknown function
1G6DP	3	181	970.935	0.000211245	Replication, recombination, and repair
3A8IQ	5	305	960.323	1.34506e-09	Translation, ribosomal structure, and biogenesis
2PB9K	4	244	960.323	5.33995e-07	Unknown function
3BBA9	4	244	960.323	5.33995e-07	Translation, ribosomal structure, and biogenesis
2HVAJ	8	489	958.36	2.39931e-17	Replication, recombination, and repair
4CWJS	8	489	958.36	2.39931e-17	Replication, recombination, and repair
4BRM2	7	433	947.016	9.91137e-15	Replication, recombination, and repair
47FV9	3	186	944.834	0.00022932	Replication, recombination, and repair
2NWQ1	4	249	941.04	5.79392e-07	Translation, ribosomal structure, and biogenesis
2DS4Z	6	374	939.782	3.93453e-12	Unknown function
33EJ0	6	374	939.782	3.93453e-12	Unknown function
1W5G2	3	188	934.783	0.00023684	Unknown function
2ZQ80	3	188	934.783	0.00023684	Unknown function
4I0R1	3	188	934.783	0.00023684	Unknown function
1I6RS	5	315	929.837	1.58197e-09	Unknown function
33G5P	5	315	929.837	1.58197e-09	Unknown function
4NYX4	5	315	929.837	1.58197e-09	Unknown function
2HPB2	5	316	926.894	1.60736e-09	Replication, recombination, and repair
4CQPA	5	316	926.894	1.60736e-09	Replication, recombination, and repair
2JTPN	3	190	924.943	0.000244508	Unknown function
2MCK0	3	191	920.1	0.000248411	Replication, recombination, and repair
2IEIR	3	191	920.1	0.000248411	Other
4DBVM	3	191	920.1	0.000248411	Other
2EHXZ	4	255	918.898	6.37588e-07	Unknown function
4HRKE	4	256	915.308	6.47711e-07	Unknown function
1Q94A	3	192	915.308	0.000252347	Unknown function
29E7V	3	192	915.308	0.000252347	Unknown function
2YS5V	3	192	915.308	0.000252347	Unknown function
3015W	3	192	915.308	0.000252347	Unknown function
43214	3	192	915.308	0.000252347	Unknown function
2TV1C	3	192	915.308	0.000252347	Unknown function
37K87	33	2116	913.578	9.63025e-81	Other
2U8E5	6	385	912.931	4.6865e-12	Other
3JYTW	6	385	912.931	4.6865e-12	Other
1NCP0	3	193	910.566	0.000256333	Unknown function
2UIHH	3	193	910.566	0.000256333	Unknown function
1GFWN	10	650	901.227	3.15214e-22	Unknown function
28UR4	10	650	901.227	3.15214e-22	Unknown function
2ZGVF	10	650	901.227	3.15214e-22	Unknown function
4FV7E	4	262	894.347	7.10915e-07	Replication, recombination, and repair
24VIP	4	262	894.347	7.10915e-07	Unknown function
2UG8Q	12	792	887.572	3.09652e-27	Unknown function
28PWR	8	528	887.572	4.44935e-17	Unknown function
2ZCGZ	8	528	887.572	4.44935e-17	Unknown function
1VMY6	5	330	887.572	1.9987e-09	Unknown function
2EQ35	5	330	887.572	1.9987e-09	Unknown function
33HPH	5	330	887.572	1.9987e-09	Unknown function
2BK9R	3	198	887.572	0.000276874	Unknown function
2GXHM	3	198	887.572	0.000276874	Unknown function
32EPX	3	198	887.572	0.000276874	Unknown function
4HRBN	4	265	884.222	7.44219e-07	Unknown function
1ZSUE	9	600	878.696	1.39643e-19	Unknown function
330JR	3	200	878.696	0.000285378	Unknown function
2VV6N	3	200	878.696	0.000285378	Unknown function
1SP82	3	201	874.324	0.000289694	Unknown function
2VP5E	3	201	874.324	0.000289694	Other
1QV27	10	671	873.021	4.33999e-22	Transcription
4ABMX	24	1611	872.696	2.0239e-57	Other
arCOG08100	6	404	869.996	6.26687e-12	Unknown function
2C300	3	203	865.71	0.000298466	Unknown function
2GX2Y	3	203	865.71	0.000298466	Other
1NJQN	3	203	865.71	0.000298466	Unknown function
1SHH9	3	203	865.71	0.000298466	Unknown function
2DS85	3	203	865.71	0.000298466	Unknown function
33EYM	3	203	865.71	0.000298466	Unknown function
4AFV9	4	274	855.178	8.51123e-07	Translation, ribosomal structure, and biogenesis
1WKNE	3	206	853.103	0.000311957	Unknown function
2KUI2	4	276	848.982	8.76366e-07	Unknown function
27RR9	3	208	844.9	0.00032116	Other
1XFTF	3	209	840.857	0.000325838	Replication, recombination, and repair
arCOG02239	3	210	836.853	0.000330562	Transcription
49ADZ	9	636	828.958	2.36604e-19	Unknown function
2KVCB	3	212	828.958	0.000340136	Energy production and conversion
2Z157	4	283	827.982	9.69113e-07	Other
3K67T	3	214	821.211	0.000349882	Other
2DF3V	6	430	817.392	9.12876e-12	Unknown function
2S5RJ	6	430	817.392	9.12876e-12	Unknown function
3WHSI	5	360	813.607	3.09463e-09	Other
4E3CW	3	217	809.858	0.000364868	Other
2E5CT	31	2244	809.256	5.01539e-74	Unknown function
3304V	31	2244	809.256	5.01539e-74	Unknown function
22HPS	18	1305	807.996	1.08633e-41	Replication, recombination, and repair
4ET3J	7	508	807.201	3.05072e-14	Replication, recombination, and repair
2I3FX	9	658	801.242	3.21831e-19	Transcription
2TS7B	83	6180	786.75	4.78611e-202	Replication, recombination, and repair
1G61R	3	224	784.55	0.000401455	Unknown function
28MYW	4	299	783.675	1.20873e-06	Unknown function
2ZB5R	4	299	783.675	1.20873e-06	Unknown function
4EGXW	3	225	781.063	0.000406882	Other
1W3RH	14	1052	779.578	1.64268e-31	Unknown function
29524	14	1052	779.578	1.64268e-31	Unknown function
2ZSEX	14	1052	779.578	1.64268e-31	Unknown function
4B49H	14	1052	779.578	1.64268e-31	Unknown function
4I25F	14	1052	779.578	1.64268e-31	Unknown function
1ZU0C	5	376	778.986	3.85017e-09	Translation, ribosomal structure, and biogenesis
2IWIA	3	226	777.607	0.000412345	Other
1U63F	4	302	775.89	1.25816e-06	Transcription
3F6Y5	4	302	775.89	1.25816e-06	Transcription
4IFSU	4	302	775.89	1.25816e-06	Transcription
1P5TP	3	227	774.181	0.000417869	Unknown function
2TSGZ	258	19547	773.191	0	Replication, recombination, and repair
2JHWT	18	1367	771.35	2.51599e-41	Other
1VPPR	4	304	770.786	1.292e-06	Unknown function
arCOG07584	4	304	770.786	1.292e-06	Unknown function
3K1D0	3	228	770.786	0.000423429	Other
29HSK	3	228	770.786	0.000423429	Unknown function
2KJ5C	3	231	760.776	0.000440433	Replication, recombination, and repair
47GCH	13	1006	756.994	7.2322e-29	Unknown function
23A92	3	234	751.022	0.000457885	Unknown function
2DS42	6	471	746.239	1.58045e-11	Unknown function
33EEN	6	471	746.239	1.58045e-11	Unknown function
2G6XD	8	632	741.516	1.88843e-16	Other
1NVM0	3	237	741.516	0.000475748	Unknown function
2F4YR	3	237	741.516	0.000475748	Unknown function
33XKK	3	237	741.516	0.000475748	Unknown function
1N7I5	3	237	741.516	0.000475748	Unknown function
2EFGB	3	237	741.516	0.000475748	Unknown function
2VWTQ	3	237	741.516	0.000475748	Unknown function
33990	3	237	741.516	0.000475748	Unknown function
2BXJK	3	237	741.516	0.000475748	Unknown function
2IQ9X	4	318	736.852	1.54796e-06	Unknown function
2Y080	12	960	732.247	3.15258e-26	Energy production and conversion
4AFWS	9	720	732.247	7.26473e-19	Replication, recombination, and repair
48TKB	3	240	732.247	0.000494114	Unknown function
36X3D	3	241	729.208	0.000500329	Replication, recombination, and repair
2UC1Q	15	1209	726.796	1.57982e-33	Unknown function
2P9NF	3	242	726.195	0.000506612	Replication, recombination, and repair
2PRWJ	5	407	719.653	5.73041e-09	Other
47FHR	3	246	714.387	0.000532235	Translation, ribosomal structure, and biogenesis
474Q9	10	823	711.783	3.37813e-21	Other
2YYMR	4	330	710.057	1.7961e-06	Energy production and conversion
1TX4F	4	330	710.057	1.7961e-06	Unknown function
1WQ93	4	330	710.057	1.7961e-06	Unknown function
2DJ5R	4	330	710.057	1.7961e-06	Unknown function
304SY	4	330	710.057	1.7961e-06	Unknown function
4I60K	4	330	710.057	1.7961e-06	Unknown function
3JU3W	10	826	709.198	3.50392e-21	Unknown function
2VURJ	3	249	705.78	0.000552001	Unknown function
2WVYS	4	333	703.66	1.86258e-06	Other
430NN	4	333	703.66	1.86258e-06	Other
2VNSU	5	417	702.395	6.47288e-09	Transcription
1IZKT	20	1672	700.714	2.01042e-45	Unknown function
2JV5E	9	754	699.227	1.10234e-18	Replication, recombination, and repair
3ZRCW	3	252	697.378	0.000572249	Other
2DNCN	84	7065	696.489	4.78321e-200	Unknown function
32WTD	84	7065	696.489	4.78321e-200	Unknown function
2U37I	3	254	691.887	0.000586025	Transcription
2ASF9	18	1529	689.624	1.9066e-40	Unknown function
2H1I0	18	1529	689.624	1.9066e-40	Unknown function
31HV5	18	1529	689.624	1.9066e-40	Unknown function
4D6TX	18	1529	689.624	1.9066e-40	Unknown function
2FGHJ	4	340	689.173	2.02482e-06	Unknown function
2H8WZ	4	340	689.173	2.02482e-06	Unknown function
348DG	4	340	689.173	2.02482e-06	Unknown function
2DDXM	3	255	689.173	0.000593004	Unknown function
2ZJQE	3	255	689.173	0.000593004	Unknown function
4AHUB	8	681	688.161	3.44038e-16	Replication, recombination, and repair
4NVIP	20	1704	687.555	2.94203e-45	Unknown function
1T2Q1	5	428	684.343	7.37632e-09	Other
1J4KT	19	1637	679.911	9.51877e-43	Other
39T8B	11	948	679.723	2.0326e-23	Other
30U67	8	690	679.185	3.82283e-16	Unknown function
1R29N	3	259	678.53	0.000621436	Unknown function
28J1Q	3	259	678.53	0.000621436	Unknown function
2Z8YK	3	259	678.53	0.000621436	Unknown function
2DUVD	9	782	674.191	1.53251e-18	Translation, ribosomal structure, and biogenesis
2H1X0	9	782	674.191	1.53251e-18	Translation, ribosomal structure, and biogenesis
33SHM	9	782	674.191	1.53251e-18	Translation, ribosomal structure, and biogenesis
47SPY	3	261	673.33	0.000635967	Unknown function
1KJCN	3	261	673.33	0.000635967	Replication, recombination, and repair
1G25X	3	261	673.33	0.000635967	Replication, recombination, and repair
KOG0898	13	1132	672.735	3.37601e-28	Translation, ribosomal structure, and biogenesis
2UI60	4	349	671.401	2.2485e-06	Unknown function
3K5WC	4	349	671.401	2.2485e-06	Unknown function
1NNUX	3	262	670.76	0.000643317	Unknown function
33IDA	3	262	670.76	0.000643317	Unknown function
3P6SS	3	262	670.76	0.000643317	Translation, ribosomal structure, and biogenesis
1GN6M	8	700	669.483	4.29126e-16	Unknown function
1H0G5	8	700	669.483	4.29126e-16	Unknown function
2A3HW	8	700	669.483	4.29126e-16	Unknown function
30S0U	8	700	669.483	4.29126e-16	Unknown function
4P4J5	4	350	669.483	2.27457e-06	Unknown function
2F1XM	3	263	668.21	0.000650743	Unknown function
32Y2U	9	790	667.364	1.68014e-18	Unknown function
2ADHU	3	264	665.679	0.000658205	Unknown function
1JUU1	3	265	663.167	0.000665745	Other
476TV	3	265	663.167	0.000665745	Other
1Q52Z	5	442	662.667	8.66896e-09	Unknown function
2AJKP	5	442	662.667	8.66896e-09	Unknown function
2YS0J	5	442	662.667	8.66896e-09	Unknown function
31A7U	5	442	662.667	8.66896e-09	Unknown function
430F9	5	442	662.667	8.66896e-09	Unknown function
1VPQ1	12	1064	660.674	1.08879e-25	Unknown function
24VQZ	12	1064	660.674	1.08879e-25	Unknown function
2EV0W	12	1064	660.674	1.08879e-25	Unknown function
33NG0	12	1064	660.674	1.08879e-25	Unknown function
2UNNR	7	621	660.319	1.25187e-13	Unknown function
37GX5	5	444	659.682	8.86757e-09	Replication, recombination, and repair
3Y7Q5	5	444	659.682	8.86757e-09	Unknown function
381AJ	3	268	655.743	0.000688687	Unknown function
3GR1G	3	268	655.743	0.000688687	Unknown function
4JVF4	3	268	655.743	0.000688687	Unknown function
arCOG04507	32	2864	654.522	1.51075e-73	Other
4EAVH	5	449	652.335	9.3796e-09	Replication, recombination, and repair
2D3ZV	3	270	650.886	0.000704264	Unknown function
2STDG	3	270	650.886	0.000704264	Unknown function
4DPQN	5	456	642.322	1.01367e-08	Other
25FVK	3	275	639.052	0.000744196	Other
2JNID	37	3407	636.175	4.81263e-85	Replication, recombination, and repair
3JZSI	5	461	635.355	1.07065e-08	Replication, recombination, and repair
3K8FH	4	369	635.011	2.81191e-06	Unknown function
2K5WT	4	369	635.011	2.81191e-06	Replication, recombination, and repair
1PA6K	3	278	632.155	0.000768895	Unknown function
1SVZM	3	278	632.155	0.000768895	Unknown function
28UFS	3	278	632.155	0.000768895	Unknown function
2ZGKP	3	278	632.155	0.000768895	Unknown function
41T3V	3	279	629.89	0.000777232	Unknown function
1KEZQ	3	279	629.89	0.000777232	Unknown function
2WA35	3	279	629.89	0.000777232	Unknown function
2C1SS	9	838	629.138	2.86231e-18	Unknown function
32YN6	9	838	629.138	2.86231e-18	Unknown function
1WA2K	4	374	626.521	2.96787e-06	Other
1RIG6	6	562	625.406	4.57878e-11	Unknown function
2IQX4	8	750	624.85	7.46667e-16	Unknown function
arCOG10807	28	2632	623.189	2.21831e-63	Unknown function
4B818	4	379	618.256	3.13022e-06	Unknown function
2DSQH	15	1422	617.93	1.81925e-32	Unknown function
33H1Z	15	1422	617.93	1.81925e-32	Unknown function
46TBQ	15	1422	617.93	1.81925e-32	Unknown function
1VEB8	68	6448	617.776	7.48331e-158	Unknown function
2U7E3	64	6082	616.426	2.43855e-148	Replication, recombination, and repair
38ECC	44	4188	615.451	4.71072e-101	Other
4HRXB	3	288	610.205	0.000855092	Unknown function
3K0XF	9	865	609.5	3.81141e-18	Unknown function
4ADXG	3	289	608.094	0.000864065	Energy production and conversion
2II0B	3	289	608.094	0.000864065	Unknown function
2J93D	10	965	607.044	1.66919e-20	Unknown function
2Y1HX	13	1257	605.836	1.32406e-27	Translation, ribosomal structure, and biogenesis
3JUAM	14	1356	604.805	5.82593e-30	Other
1JSN6	3	292	601.846	0.000891307	Other
1URAQ	4	393	596.231	3.62045e-06	Unknown function
24WEM	4	393	596.231	3.62045e-06	Unknown function
2BBNZ	4	393	596.231	3.62045e-06	Unknown function
3256Z	4	393	596.231	3.62045e-06	Unknown function
1W1NG	4	394	594.718	3.65748e-06	Unknown function
295RD	4	394	594.718	3.65748e-06	Unknown function
2ZT2R	4	394	594.718	3.65748e-06	Unknown function
4E93K	4	398	588.741	3.8087e-06	Replication, recombination, and repair
2A5G6	8	801	585.066	1.26592e-15	Unknown function
2IQEJ	12	1205	583.367	4.87186e-25	Unknown function
3K7HT	13	1309	581.77	2.24632e-27	Other
24NK7	64	6446	581.617	1.01921e-146	Unknown function
2K0TU	16	1612	581.436	2.04516e-34	Other
2U8Y0	5	505	579.997	1.69107e-08	Unknown function
33N15	4	406	577.14	4.125e-06	Unknown function
43GRH	4	408	574.311	4.20721e-06	Other
2HAC0	4	408	574.311	4.20721e-06	Unknown function
2NU9R	3	306	574.311	0.00102608	Unknown function
3FDR1	6	616	570.582	7.95241e-11	Energy production and conversion
1QMSB	6	616	570.582	7.95241e-11	Unknown function
2UE5S	6	616	570.582	7.95241e-11	Unknown function
1JUPF	6	617	569.657	8.03052e-11	Unknown function
4DPHK	3	309	568.735	0.00105661	Other
4D58A	3	311	565.078	0.00107727	Replication, recombination, and repair
1NDHN	4	415	564.624	4.504e-06	Energy production and conversion
1SSDG	4	416	563.267	4.54775e-06	Transcription
1GFQ9	3	312	563.267	0.00108773	Unknown function
1H1IS	3	312	563.267	0.00108773	Unknown function
2DXTM	3	312	563.267	0.00108773	Unknown function
346GY	3	312	563.267	0.00108773	Unknown function
36J8X	4	421	556.577	4.77083e-06	Unknown function
2EPX9	5	527	555.785	2.09398e-08	Unknown function
33HHS	5	527	555.785	2.09398e-08	Unknown function
1N5YD	3	318	552.639	0.0011518	Unknown function
4E2P0	3	318	552.639	0.0011518	Replication, recombination, and repair
1RD7R	5	530	552.639	2.15445e-08	Unknown function
24VWG	49	5205	551.471	1.59629e-110	Unknown function
2JP3W	6	638	550.907	9.82132e-11	Transcription
1H905	5	534	548.499	2.23719e-08	Replication, recombination, and repair
2UGVN	4	428	547.474	5.09698e-06	Unknown function
4FI4J	3	321	547.474	0.00118479	Unknown function
41T4E	7	750	546.744	4.71038e-13	Transcription
43P3V	6	643	546.623	1.02937e-10	Replication, recombination, and repair
2JQR2	17	1843	540.345	3.21525e-36	Replication, recombination, and repair
37KZP	8	868	539.905	2.41121e-15	Other
1NDRD	3	326	539.077	0.00124111	Unknown function
3Y8J8	3	326	539.077	0.00124111	Unknown function
arCOG09888	13	1413	538.95	6.08584e-27	Unknown function
2UDN3	7	762	538.134	5.26529e-13	Transcription
4EK2G	3	329	534.162	0.00127578	Translation, ribosomal structure, and biogenesis
2G4BU	3	330	532.543	0.00128741	Other
1KP5K	3	334	526.165	0.00133492	Transcription
4AEJY	3	335	524.595	0.00134695	Other
2K4HG	12	1341	524.203	1.76398e-24	Replication, recombination, and repair
2M6YN	3	337	521.481	0.00137126	Other
22I7Q	3	337	521.481	0.00137126	Energy production and conversion
2WX2X	4	451	519.554	6.28625e-06	Other
431QU	4	451	519.554	6.28625e-06	Other
4CQ35	10	1128	519.324	7.98336e-20	Translation, ribosomal structure, and biogenesis
2KUHC	3	339	518.405	0.00139586	Other
2TSEH	3	339	518.405	0.00139586	Transcription
23KVN	37	4196	516.551	1.09623e-81	Unknown function
1VKGH	49	5562	516.075	4.15482e-109	Unknown function
2DRWB	49	5562	516.075	4.15482e-109	Unknown function
33DDT	49	5562	516.075	4.15482e-109	Unknown function
2JTFN	3	341	515.364	0.00142076	Other
1NFH1	3	341	515.364	0.00142076	Other
237N5	3	342	513.857	0.00143334	Other
1SK6N	4	458	511.613	6.68662e-06	Replication, recombination, and repair
arCOG00906	17	1949	510.957	8.33873e-36	Translation, ribosomal structure, and biogenesis
1RKR5	3	344	510.87	0.00145863	Unknown function
2D679	3	344	510.87	0.00145863	Unknown function
2U9JX	3	344	510.87	0.00145863	Unknown function
32TKN	3	344	510.87	0.00145863	Unknown function
3JZV5	3	344	510.87	0.00145863	Unknown function
3JVHX	48	5517	509.666	1.4637e-106	Replication, recombination, and repair
1ZTS0	4	460	509.389	6.80421e-06	Other
3JRZ6	3	346	507.917	0.00148426	Unknown function
3Y3N9	18	2104	501.157	6.07659e-38	Other
arCOG04480	4	468	500.681	7.29098e-06	Unknown function
4AEIA	4	468	500.681	7.29098e-06	Energy production and conversion
4E6JP	3	351	500.681	0.00154962	Translation, ribosomal structure, and biogenesis
4BAXH	5	587	498.976	3.59402e-08	Unknown function
2B1H5	40	4701	498.445	6.29966e-88	Unknown function
2HVB5	40	4701	498.445	6.29966e-88	Unknown function
31TY3	40	4701	498.445	6.29966e-88	Unknown function
4CWKS	40	4701	498.445	6.29966e-88	Unknown function
2AAA8	14	1647	497.945	8.92493e-29	Unknown function
2FZ5C	14	1647	497.945	8.92493e-29	Unknown function
30ZJW	14	1647	497.945	8.92493e-29	Unknown function
4PDW7	14	1647	497.945	8.92493e-29	Unknown function
3ZP05	4	472	496.438	7.54392e-06	Other
1NC2Y	4	472	496.438	7.54392e-06	Unknown function
3305P	4	472	496.438	7.54392e-06	Unknown function
41T7V	3	354	496.438	0.00158974	Other
2K4I6	12	1423	493.996	3.60149e-24	Translation, ribosomal structure, and biogenesis
47RUP	9	1074	490.892	2.68602e-17	Unknown function
2J0KI	3	358	490.892	0.00164432	Translation, ribosomal structure, and biogenesis
2GFI3	3	359	489.524	0.00165824	Other
33AUC	15	1797	488.979	6.14833e-31	Unknown function
2EH2E	15	1809	485.736	6.79511e-31	Unknown function
47GRN	5	605	484.13	4.18111e-08	Replication, recombination, and repair
1HYDK	3	365	481.477	0.00174285	Unknown function
24W86	7	855	479.6	1.18088e-12	Unknown function
4FNRI	6	734	478.853	2.2812e-10	Translation, ribosomal structure, and biogenesis
1Q6T6	9	1103	477.985	3.41542e-17	Unknown function
1T7NG	9	1103	477.985	3.41542e-17	Unknown function
1X9GU	9	1103	477.985	3.41542e-17	Unknown function
2Y1MF	3	368	477.552	0.00178616	Unknown function
1VKWC	7	859	477.367	1.22018e-12	Unknown function
33FHK	7	859	477.367	1.22018e-12	Unknown function
3K0CI	12	1480	474.971	5.775e-24	Other
1ZTZP	3	370	474.971	0.00181553	Other
2MKH5	5	621	471.656	4.76495e-08	Translation, ribosomal structure, and biogenesis
3ZHP5	6	750	468.638	2.59675e-10	Other
1RDDI	64	8023	467.294	1.27816e-140	Replication, recombination, and repair
4AJH7	5	630	464.918	5.12093e-08	Replication, recombination, and repair
2JSZB	3	378	464.918	0.00193603	Unknown function
2UBEA	3	378	464.918	0.00193603	Replication, recombination, and repair
2EMVC	7	884	463.867	1.49207e-12	Unknown function
23P9H	7	884	463.867	1.49207e-12	Translation, ribosomal structure, and biogenesis
2Y78G	7	884	463.867	1.49207e-12	Translation, ribosomal structure, and biogenesis
2K4NE	4	506	463.081	9.96788e-06	Replication, recombination, and repair
4CQF0	15	1910	460.05	1.53727e-30	Translation, ribosomal structure, and biogenesis
2GHEJ	8	1020	459.449	8.78949e-15	Other
3F2VM	5	638	459.089	5.45481e-08	Translation, ribosomal structure, and biogenesis
3Y8N9	37	4730	458.235	9.30749e-80	Replication, recombination, and repair
2VTV2	4	512	457.654	1.04495e-05	Other
47S7U	3	384	457.654	0.00202981	Unknown function
2NA60	3	384	457.654	0.00202981	Translation, ribosomal structure, and biogenesis
2E32K	9	1155	456.465	5.1735e-17	Unknown function
4ACII	3	386	455.283	0.00206166	Other
3FCGS	4	515	454.988	1.06971e-05	Other
23D5P	11	1418	454.427	1.72513e-21	Transcription
4AR9E	10	1290	454.106	3.06255e-19	Unknown function
24UU6	3	387	454.106	0.00207772	Unknown function
2F8FX	10	1302	449.921	3.36009e-19	Unknown function
2FT2R	10	1302	449.921	3.36009e-19	Unknown function
340UM	10	1302	449.921	3.36009e-19	Unknown function
4P4H5	10	1302	449.921	3.36009e-19	Unknown function
2K3NU	13	1696	449.019	6.56256e-26	Replication, recombination, and repair
3K1Q3	6	784	448.314	3.38949e-10	Unknown function
1Q79X	4	523	448.028	1.13781e-05	Unknown function
2UWHC	4	523	448.028	1.13781e-05	Unknown function
1NE3W	4	524	447.173	1.14656e-05	Replication, recombination, and repair
2USC2	4	524	447.173	1.14656e-05	Replication, recombination, and repair
1PWG2	6	787	446.605	3.46813e-10	Transcription
1VMDA	4	528	443.786	1.18202e-05	Unknown function
2VWYN	25	3330	439.788	1.79692e-52	Replication, recombination, and repair
1ZHZG	15	2001	439.128	3.09333e-30	Unknown function
2EUJ6	6	803	437.707	3.91384e-10	Unknown function
1RKRX	4	536	437.162	1.25536e-05	Other
2UHFG	3	402	437.162	0.00232905	Other
2N9E5	3	402	437.162	0.00232905	Energy production and conversion
4AB6J	3	403	436.077	0.00234653	Unknown function
3ND04	6	809	434.46	4.09275e-10	Replication, recombination, and repair
1JV8N	3	406	432.855	0.00239934	Replication, recombination, and repair
3JXIF	4	542	432.323	1.31259e-05	Other
2DX7X	3	408	430.733	0.00243501	Unknown function
32V2Y	3	408	430.733	0.00243501	Unknown function
2K7QX	3	409	429.68	0.00245301	Unknown function
KOG0070	29	3960	428.993	4.89079e-61	Other
3ZXMP	6	820	428.632	4.43862e-10	Other
2KFV1	4	547	428.371	1.36178e-05	Other
3Y69P	49	6704	428.163	3.98144e-105	Transcription
3K2YB	6	822	427.589	4.50406e-10	Replication, recombination, and repair
1R8I0	4	548	427.589	1.37171e-05	Unknown function
2A6HJ	4	548	427.589	1.37171e-05	Unknown function
30VAV	4	548	427.589	1.37171e-05	Unknown function
1ITIC	5	686	426.966	7.84291e-08	Unknown function
KOG0003	28	3868	424.052	1.09356e-58	Translation, ribosomal structure, and biogenesis
39ZZ4	4	555	422.196	1.44326e-05	Translation, ribosomal structure, and biogenesis
2FFIU	13	1814	419.811	1.57513e-25	Unknown function
347G9	13	1814	419.811	1.57513e-25	Unknown function
2XZZ0	21	2931	419.711	3.67543e-43	Translation, ribosomal structure, and biogenesis
3NJJA	3	419	419.425	0.00263739	Replication, recombination, and repair
1UE0B	5	699	419.025	8.6153e-08	Other
24JUB	5	699	419.025	8.6153e-08	Other
1G9HK	3	420	418.427	0.00265646	Unknown function
42WS8	3	422	416.444	0.00269454	Other
4HSYY	3	422	416.444	0.00269454	Unknown function
1H0HJ	4	567	413.261	1.57228e-05	Translation, ribosomal structure, and biogenesis
1N3W6	3	426	412.533	0.00277187	Unknown function
2UD62	3	426	412.533	0.00277187	Unknown function
31UIT	3	426	412.533	0.00277187	Unknown function
3K027	3	426	412.533	0.00277187	Unknown function
arCOG11735	4	570	411.086	1.60588e-05	Unknown function
1WPZ3	3	430	408.696	0.00285075	Replication, recombination, and repair
1MW0N	157	22530	408.212	0	Replication, recombination, and repair
2PABJ	3	435	403.998	0.00295138	Transcription
29Z4T	4	581	403.303	1.73357e-05	Unknown function
2FVMD	4	581	403.303	1.73357e-05	Unknown function
30M2F	4	581	403.303	1.73357e-05	Unknown function
4ASP2	4	581	403.303	1.73357e-05	Unknown function
4P9WA	4	581	403.303	1.73357e-05	Unknown function
4ADNP	3	437	402.149	0.00299231	Unknown function
3Y6C9	11	1603	401.982	6.65795e-21	Unknown function
31B89	6	877	400.773	6.64534e-10	Unknown function
2GRCI	3	439	400.317	0.00303361	Unknown function
2VTB0	7	1026	399.667	4.23787e-12	Other
KOG0001	81	11880	399.407	3.44106e-173	Other
1WYA5	3	440	399.407	0.00305426	Other
2DMJ8	83	12214	398.077	2.05076e-177	Unknown function
32RY9	83	12214	398.077	2.05076e-177	Unknown function
2A9T6	6	883	398.05	6.92311e-10	Unknown function
2FVSA	6	883	398.05	6.92311e-10	Unknown function
30Z0W	6	883	398.05	6.92311e-10	Unknown function
4ASV4	6	883	398.05	6.92311e-10	Unknown function
4PD1H	6	883	398.05	6.92311e-10	Unknown function
4FCYD	4	589	397.825	1.83107e-05	Translation, ribosomal structure, and biogenesis
1N8P7	3	442	397.6	0.00309632	Unknown function
2EBIQ	3	442	397.6	0.00309632	Unknown function
2VX7H	3	442	397.6	0.00309632	Unknown function
335J5	3	442	397.6	0.00309632	Unknown function
4AFDY	3	442	397.6	0.00309632	Unknown function
2NX39	3	443	396.702	0.00311725	Unknown function
41T7N	6	887	396.255	7.1136e-10	Replication, recombination, and repair
2TUGE	126	18710	394.497	2.94939e-270	Replication, recombination, and repair
2MKX6	3	446	394.034	0.0031811	Other
1N3ZB	10	1488	393.681	1.27909e-18	Unknown function
2AHTW	10	1488	393.681	1.27909e-18	Unknown function
3186H	10	1488	393.681	1.27909e-18	Unknown function
2EAY8	3	447	393.153	0.00320251	Unknown function
334Z8	3	447	393.153	0.00320251	Unknown function
1I693	5	746	392.626	1.19312e-07	Unknown function
33EZM	5	746	392.626	1.19312e-07	Unknown function
4NXGW	5	746	392.626	1.19312e-07	Unknown function
arCOG04183	27	4046	390.918	1.57557e-55	Translation, ribosomal structure, and biogenesis
2EJXF	7	1051	390.16	5.01647e-12	Unknown function
33DN2	7	1051	390.16	5.01647e-12	Unknown function
3JZTU	3	452	388.803	0.0033112	Unknown function
1H0FH	3	453	387.945	0.00333328	Translation, ribosomal structure, and biogenesis
22PGW	12	1816	387.091	6.74687e-23	Unknown function
2HN2I	12	1816	387.091	6.74687e-23	Unknown function
2ZNPS	12	1816	387.091	6.74687e-23	Unknown function
1NBUR	4	608	385.393	2.07911e-05	Transcription
1JTFN	3	457	384.55	0.00342231	Other
27UG0	3	457	384.55	0.00342231	Other
1HZ4W	18	2759	382.18	8.04045e-36	Other
2ME2G	3	460	382.042	0.00349024	Unknown function
2U9M6	8	1228	381.627	3.8853e-14	Replication, recombination, and repair
1J46G	3	464	378.748	0.00358213	Replication, recombination, and repair
3JUPR	5	774	378.422	1.43464e-07	Unknown function
3K6B7	3	467	376.315	0.00365215	Unknown function
3JV73	4	623	376.114	2.29211e-05	Transcription
4NHVC	5	779	375.993	1.48155e-07	Unknown function
3Y40F	11	1714	375.949	1.3913e-20	Energy production and conversion
1P7K8	3	468	375.511	0.0036755	Unknown function
2ASXE	3	468	375.511	0.0036755	Unknown function
2WYJE	3	468	375.511	0.0036755	Unknown function
31ICZ	3	468	375.511	0.0036755	Unknown function
433HM	3	468	375.511	0.0036755	Unknown function
KOG1270	11	1718	375.074	1.42746e-20	Other
2VSPC	20	3134	373.834	5.93441e-40	Other
4CZ24	107	16804	373.008	1.72876e-226	Other
1I4E1	3	474	370.758	0.00381874	Other
KOG0009	10	1582	370.289	2.36093e-18	Translation, ribosomal structure, and biogenesis
4ADXI	5	794	368.89	1.6299e-07	Other
2VQ6Y	5	799	366.582	1.68188e-07	Unknown function
2DXS1	6	962	365.362	1.15793e-09	Unknown function
32V40	6	962	365.362	1.15793e-09	Unknown function
2JQI5	15	2410	364.604	5.04679e-29	Replication, recombination, and repair
4AF37	3	482	364.604	0.00401545	Transcription
2EMAM	5	804	364.302	1.73517e-07	Unknown function
4ERBS	3	483	363.849	0.00404044	Unknown function
2KFMG	3	485	362.349	0.00409086	Energy production and conversion
1R680	17	2760	360.817	3.11185e-33	Transcription
2IIAY	13	2121	359.046	1.20412e-24	Replication, recombination, and repair
2HZRW	3	491	357.921	0.00424448	Unknown function
4FQ4B	3	491	357.921	0.00424448	Unknown function
1V08Y	3	492	357.193	0.00427067	Energy production and conversion
24DPB	3	492	357.193	0.00427067	Energy production and conversion
1RGGF	6	986	356.469	1.34245e-09	Unknown function
3Y280	14	2307	355.49	1.00434e-26	Transcription
2WRE7	3	495	355.029	0.00434909	Replication, recombination, and repair
42W21	3	495	355.029	0.00434909	Replication, recombination, and repair
1PU5T	7	1162	352.89	1.01329e-11	Unknown function
2DI3S	7	1162	352.89	1.01329e-11	Unknown function
2V5XM	7	1162	352.89	1.01329e-11	Unknown function
301Y3	7	1162	352.89	1.01329e-11	Unknown function
47GES	7	1162	352.89	1.01329e-11	Unknown function
3Y4AC	8	1331	352.095	7.40221e-14	Other
2KGKZ	3	500	351.478	0.00448231	Transcription
3JX5I	49	8193	350.349	7.4384e-101	Replication, recombination, and repair
2U8ZE	11	1840	350.205	3.03663e-20	Transcription
2JPN6	3	502	350.078	0.00453618	Other
3JXB7	3	502	350.078	0.00453618	Other
4CQE5	3	503	349.382	0.00456356	Energy production and conversion
COG1998	27	4606	343.39	5.22482e-54	Translation, ribosomal structure, and biogenesis
2TVDG	12	2048	343.241	2.85678e-22	Unknown function
2GQXY	7	1196	342.858	1.23998e-11	Unknown function
26CC4	3	517	339.921	0.00495505	Unknown function
1G10J	10	1724	339.79	5.57794e-18	Replication, recombination, and repair
2E479	7	1210	338.891	1.34521e-11	Unknown function
32Z35	7	1210	338.891	1.34521e-11	Unknown function
1K9ZR	10	1733	338.025	5.87606e-18	Replication, recombination, and repair
1QWHI	10	1733	338.025	5.87606e-18	Replication, recombination, and repair
2WH0J	10	1733	338.025	5.87606e-18	Replication, recombination, and repair
2TRXG	87	15087	337.803	6.82074e-180	Replication, recombination, and repair
46456	7	1219	336.389	1.41682e-11	Other
2AKGE	6	1048	335.38	1.93559e-09	Unknown function
2EKZT	8	1398	335.22	1.09641e-13	Unknown function
1GHMS	4	701	334.264	3.67403e-05	Replication, recombination, and repair
2G6BH	3	526	334.105	0.00521828	Unknown function
2UG7D	9	1584	332.839	8.89535e-16	Unknown function
1N8GQ	9	1588	332.001	9.09988e-16	Unknown function
33A7M	9	1591	331.375	9.25565e-16	Unknown function
4HPD2	18	3183	331.271	1.05458e-34	Unknown function
2U8YZ	12	2123	331.115	4.39858e-22	Other
1GI72	5	888	329.841	2.8518e-07	Unknown function
1MMKG	5	888	329.841	2.8518e-07	Unknown function
30VRY	5	888	329.841	2.8518e-07	Unknown function
2U4DE	3	533	329.717	0.00542948	Replication, recombination, and repair
1X5TY	6	1071	328.178	2.2048e-09	Transcription
2UAQH	4	716	327.261	3.99868e-05	Other
2EGFM	9	1616	326.248	1.06496e-15	Unknown function
2VU0R	3	541	324.841	0.00567745	Other
2CEAQ	12	2165	324.691	5.56386e-22	Unknown function
1NGKC	6	1086	323.645	2.39665e-09	Other
43IR2	3	543	323.645	0.00574064	Replication, recombination, and repair
2MJ57	3	544	323.05	0.00577232	Energy production and conversion
2HWEV	6	1089	322.753	2.43669e-09	Replication, recombination, and repair
4CYBE	6	1089	322.753	2.43669e-09	Replication, recombination, and repair
3WASW	3	549	320.108	0.00593283	Other
2HMJZ	3	550	319.526	0.00596558	Other
4CQCV	3	550	319.526	0.00596558	Other
1ZTCX	7	1286	318.863	2.06034e-11	Transcription
3Y69I	13	2401	317.175	6.035e-24	Transcription
[truncated: 1,793 more rows]
