# Supplementary material for: Computational exploration of the global microbiome for antibiotic discovery
Source: bioRxiv. 2023 Sep 11:2023.08.31.555663. Originally published 2023 Aug 31. Preprint. [Version 2] doi: 10.1101/2023.08.31.555663 (PMC10491242; doi:10.1101/2023.08.31.555663)
Supplement: Supplement 6 [file media-6.xlsx]

## Sheet: Table SI6
KEGG ortholog group	Description	AMPs assigned	AMPs with conserved gene neighborhood	AMPs with gene neighborhoods containing genes annotated to the same KO
K02956	RP-S15, MRPS15, rpsO; small subunit ribosomal protein S15	2882	60	9
K03106	SRP54, ffh; signal recognition particle subunit SRP54 [EC:3.6.5.4]	2312	132	65
K01998	livM; branched-chain amino acid transport system permease protein	1518	380	185
K02026	ABC.MS.P1; multiple sugar transport system permease protein	1337	181	67
K09117	K09117; uncharacterized protein	1100	64	34
K02965	RP-S19, rpsS; small subunit ribosomal protein S19	981	194	1
K07090	K07090; uncharacterized protein	811	158	17
K07486	K07486; transposase	798	155	116
K03530	hupB; DNA-binding protein HU-beta	798	119	0
K02887	RP-L20, MRPL20, rplT; large subunit ribosomal protein L20	760	70	1
K06960	K06960; uncharacterized protein	757	59	0
K03671	trxA; thioredoxin 1	755	169	10
K00426	cydB; cytochrome bd ubiquinol oxidase subunit II [EC:7.1.1.7]	716	81	32
K02050	ABC.SN.P; NitT/TauT family transport system permease protein	702	79	16
K01409	KAE1, tsaD, QRI7; N6-L-threonylcarbamoyladenine synthase [EC:2.3.1.234]	699	91	28
K02933	RP-L6, MRPL6, rplF; large subunit ribosomal protein L6	691	146	1
K02902	RP-L28, MRPL28, rpmB; large subunit ribosomal protein L28	643	79	0
K02434	gatB, PET112; aspartyl-tRNA(Asn)/glutamyl-tRNA(Gln) amidotransferase subunit B [EC:6.3.5.6 6.3.5.7]	598	15	1
K00324	pntA; H+-translocating NAD(P) transhydrogenase subunit alpha [EC:1.6.1.2 7.1.1.1]	594	124	49
K01494	dcd; dCTP deaminase [EC:3.5.4.13]	568	46	0
K01992	ABC-2.P; ABC-2 type transport system permease protein	539	356	1
K02895	RP-L24, MRPL24, rplX; large subunit ribosomal protein L24	527	87	31
K07568	queA; S-adenosylmethionine:tRNA ribosyltransferase-isomerase [EC:2.4.99.17]	522	36	2
K06173	truA, PUS1; tRNA pseudouridine38-40 synthase [EC:5.4.99.12]	507	60	5
K02072	metI; D-methionine transport system permease protein	502	218	25
K02881	RP-L18, MRPL18, rplR; large subunit ribosomal protein L18	497	579	0
K00605	gcvT, AMT; aminomethyltransferase [EC:2.1.2.10]	478	54	0
K03564	BCP, PRXQ, DOT5; thioredoxin-dependent peroxiredoxin [EC:1.11.1.24]	471	113	12
K02863	RP-L1, MRPL1, rplA; large subunit ribosomal protein L1	464	38	3
K02906	RP-L3, MRPL3, rplC; large subunit ribosomal protein L3	464	31	7
K02035	ABC.PE.S; peptide/nickel transport system substrate-binding protein	444	144	19
K01933	purM; phosphoribosylformylglycinamidine cyclo-ligase [EC:6.3.3.1]	417	117	41
K06153	bacA; undecaprenyl-diphosphatase [EC:3.6.1.27]	412	71	16
K03088	rpoE; RNA polymerase sigma-70 factor, ECF subfamily	409	572	3
K00666	K00666; fatty-acyl-CoA synthase [EC:6.2.1.-]	409	126	16
K01869	LARS, leuS; leucyl-tRNA synthetase [EC:6.1.1.4]	386	67	16
K00133	asd; aspartate-semialdehyde dehydrogenase [EC:1.2.1.11]	378	83	0
K01999	livK; branched-chain amino acid transport system substrate-binding protein	372	405	4
K00626	ACAT, atoB; acetyl-CoA C-acetyltransferase [EC:2.3.1.9]	356	71	2
K03070	secA; preprotein translocase subunit SecA [EC:7.4.2.8]	351	37	1
K02025	ABC.MS.P; multiple sugar transport system permease protein	340	143	1
K01534	zntA; Zn2+/Cd2+-exporting ATPase [EC:7.2.2.12 7.2.2.21]	339	29	5
K03657	uvrD, pcrA; DNA helicase II / ATP-dependent DNA helicase PcrA [EC:3.6.4.12]	334	193	12
K10440	rbsC; ribose transport system permease protein	332	53	25
K10914	crp; CRP/FNR family transcriptional regulator, cyclic AMP receptor protein	330	33	1
K02004	ABC.CD.P; putative ABC transport system permease protein	327	156	6
K10119	msmG; raffinose/stachyose/melibiose transport system permease protein	320	29	0
K01897	ACSL, fadD; long-chain acyl-CoA synthetase [EC:6.2.1.3]	306	184	5
K02033	ABC.PE.P; peptide/nickel transport system permease protein	303	117	5
K00344	qor, CRYZ; NADPH:quinone reductase [EC:1.6.5.5]	303	85	1
K03568	tldD; TldD protein	303	16	4
K07052	K07052; uncharacterized protein	289	58	1
K01997	livH; branched-chain amino acid transport system permease protein	288	228	2
K03076	secY; preprotein translocase subunit SecY	284	81	2
K02291	crtB; 15-cis-phytoene synthase [EC:2.5.1.32]	281	19	4
K02030	ABC.PA.S; polar amino acid transport system substrate-binding protein	269	166	6
K02029	ABC.PA.P; polar amino acid transport system permease protein	269	118	11
K03550	ruvA; holliday junction DNA helicase RuvA [EC:3.6.4.12]	269	63	2
K03072	secD; preprotein translocase subunit SecD	269	52	6
K03885	ndh; NADH:ubiquinone reductase (H+-translocating) [EC:7.1.1.2]	260	82	39
K06379	spoIIAB; stage II sporulation protein AB (anti-sigma F factor) [EC:2.7.11.1]	260	4	0
K10547	ABC.GGU.P, gguB; putative multiple sugar transport system permease protein	246	4	3
K17686	copA, ctpA, ATP7; P-type Cu+ transporter [EC:7.2.2.8]	241	55	1
K01912	paaK; phenylacetate-CoA ligase [EC:6.2.1.30]	240	161	0
K02968	RP-S20, rpsT; small subunit ribosomal protein S20	239	43	0
K03406	mcp; methyl-accepting chemotaxis protein	236	134	3
K01945	purD; phosphoribosylamine---glycine ligase [EC:6.3.4.13]	236	104	2
K03498	trkH, trkG, ktrB; trk system potassium uptake protein	233	54	5
K02195	ccmC; heme exporter protein C	224	140	0
K00074	paaH, hbd, fadB, mmgB; 3-hydroxybutyryl-CoA dehydrogenase [EC:1.1.1.157]	222	30	2
K00339	nuoJ; NADH-quinone oxidoreductase subunit J [EC:7.1.1.2]	220	103	0
K07302	iorA; isoquinoline 1-oxidoreductase subunit alpha [EC:1.3.99.16]	219	59	0
K17320	lplC; putative aldouronate transport system permease protein	217	10	0
K00147	proA; glutamate-5-semialdehyde dehydrogenase [EC:1.2.1.41]	215	25	0
K08591	plsY; acyl phosphate:glycerol-3-phosphate acyltransferase [EC:2.3.1.275]	214	42	0
K02057	ABC.SS.P; simple sugar transport system permease protein	213	79	21
K03925	mraZ; MraZ protein	212	35	0
K01866	YARS, tyrS; tyrosyl-tRNA synthetase [EC:6.1.1.1]	211	39	11
K03149	thiG; thiazole synthase [EC:2.8.1.10]	211	34	4
K06409	spoVB; stage V sporulation protein B	207	5	0
K01962	accA; acetyl-CoA carboxylase carboxyl transferase subunit alpha [EC:6.4.1.2 2.1.3.15]	203	29	0
K04101	ligB; protocatechuate 4,5-dioxygenase, beta chain [EC:1.13.11.8]	203	0	0
K00215	dapB; 4-hydroxy-tetrahydrodipicolinate reductase [EC:1.17.1.8]	202	52	1
K07481	K07481; transposase, IS5 family	197	29	5
K02871	RP-L13, MRPL13, rplM; large subunit ribosomal protein L13	194	34	2
K03077	araD, ulaF, sgaE, sgbE; L-ribulose-5-phosphate 4-epimerase [EC:5.1.3.4]	194	14	4
K03310	TC.AGCS; alanine or glycine:cation symporter, AGCS family	193	63	3
K02892	RP-L23, MRPL23, rplW; large subunit ribosomal protein L23	190	282	7
K02959	RP-S16, MRPS16, rpsP; small subunit ribosomal protein S16	190	229	0
K21071	pfk, pfp; ATP-dependent phosphofructokinase / diphosphate-dependent phosphofructokinase [EC:2.7.1.11 2.7.1.90]	189	74	1
K03116	tatA; sec-independent protein translocase protein TatA	181	69	1
K00413	CYC1, CYT1, petC; ubiquinol-cytochrome c reductase cytochrome c1 subunit	181	31	5
K01462	PDF, def; peptide deformylase [EC:3.5.1.88]	180	59	8
K15552	tauC; taurine transport system permease protein	175	4	1
K03294	TC.APA; basic amino acid/polyamine antiporter, APA family	173	39	5
K02950	RP-S12, MRPS12, rpsL; small subunit ribosomal protein S12	172	54	0
K00128	ALDH; aldehyde dehydrogenase (NAD+) [EC:1.2.1.3]	170	113	28
K03590	ftsA; cell division protein FtsA	169	29	0
K02864	RP-L10, MRPL10, rplJ; large subunit ribosomal protein L10	168	224	0
K13795	citB, tcuB; citrate/tricarballylate utilization protein	168	44	0
K00340	nuoK; NADH-quinone oxidoreductase subunit K [EC:7.1.1.2]	167	296	0
K02954	RP-S14, MRPS14, rpsN; small subunit ribosomal protein S14	167	122	0
K00790	murA; UDP-N-acetylglucosamine 1-carboxyvinyltransferase [EC:2.5.1.7]	167	93	0
K02037	pstC; phosphate transport system permease protein	167	48	0
K11645	fbaB; fructose-bisphosphate aldolase, class I [EC:4.1.2.13]	167	7	0
K17317	gtsC, glcG; glucose/mannose transport system permease protein	166	6	0
K00347	nqrB; Na+-transporting NADH:ubiquinone oxidoreductase subunit B [EC:7.2.1.1]	163	20	10
K14652	ribBA; 3,4-dihydroxy 2-butanone 4-phosphate synthase / GTP cyclohydrolase II [EC:4.1.99.12 3.5.4.25]	161	64	0
K02876	RP-L15, MRPL15, rplO; large subunit ribosomal protein L15	156	112	0
K02003	ABC.CD.A; putative ABC transport system ATP-binding protein	155	209	6
K03705	hrcA; heat-inducible transcriptional repressor	155	56	3
K00615	E2.2.1.1, tktA, tktB; transketolase [EC:2.2.1.1]	154	116	6
K01883	CARS, cysS; cysteinyl-tRNA synthetase [EC:6.1.1.16]	154	67	1
K00800	aroA; 3-phosphoshikimate 1-carboxyvinyltransferase [EC:2.5.1.19]	154	66	4
K03086	rpoD; RNA polymerase primary sigma factor	152	127	0
K00799	GST, gst; glutathione S-transferase [EC:2.5.1.18]	151	193	3
K05815	ugpE; sn-glycerol 3-phosphate transport system permease protein	151	18	3
K00831	serC, PSAT1; phosphoserine aminotransferase [EC:2.6.1.52]	150	45	0
K02014	TC.FEV.OM; iron complex outermembrane recepter protein	148	156	5
K01420	fnr; CRP/FNR family transcriptional regulator, anaerobic regulatory protein	147	104	0
K01266	dmpA, dap; D-aminopeptidase [EC:3.4.11.19]	147	4	0
K00134	GAPDH, gapA; glyceraldehyde 3-phosphate dehydrogenase [EC:1.2.1.12]	146	64	4
K00850	pfkA, PFK; 6-phosphofructokinase 1 [EC:2.7.1.11]	145	36	4
K03502	umuC; DNA polymerase V	145	22	0
K21471	cwlO; peptidoglycan DL-endopeptidase CwlO [EC:3.4.-.-]	144	67	1
K02899	RP-L27, MRPL27, rpmA; large subunit ribosomal protein L27	143	64	0
K00240	sdhB, frdB; succinate dehydrogenase / fumarate reductase, iron-sulfur subunit [EC:1.3.5.1 1.3.5.4]	143	61	2
K12262	cybB; superoxide oxidase [EC:1.10.3.17]	140	10	0
K03091	sigH; RNA polymerase sporulation-specific sigma factor	139	136	0
K07124	K07124; uncharacterized protein	139	61	2
K07305	msrB; peptide-methionine (R)-S-oxide reductase [EC:1.8.4.12]	136	40	0
K13796	cobZ, tcuA; tricarballylate dehydrogenase	135	1	0
K00640	cysE; serine O-acetyltransferase [EC:2.3.1.30]	134	123	6
K00845	glk; glucokinase [EC:2.7.1.2]	134	75	0
K02994	RP-S8, rpsH; small subunit ribosomal protein S8	133	158	2
K00104	glcD; glycolate oxidase [EC:1.1.3.15]	133	77	0
K00873	PK, pyk; pyruvate kinase [EC:2.7.1.40]	132	29	1
K02034	ABC.PE.P1; peptide/nickel transport system permease protein	131	229	0
K02886	RP-L2, MRPL2, rplB; large subunit ribosomal protein L2	130	324	0
K03556	malT; LuxR family transcriptional regulator, maltose regulon positive regulatory protein	130	18	0
K03614	rnfD; Na+-translocating ferredoxin:NAD+ oxidoreductase subunit D [EC:7.2.1.2]	130	15	0
K00261	GLUD1_2, gdhA; glutamate dehydrogenase (NAD(P)+) [EC:1.4.1.3]	128	42	5
K07497	K07497; putative transposase	127	98	2
K17218	sqr; sulfide:quinone oxidoreductase [EC:1.8.5.4]	127	24	4
K00616	E2.2.1.2, talA, talB; transaldolase [EC:2.2.1.2]	123	74	26
K03296	TC.HAE1; hydrophobic/amphiphilic exporter-1 (mainly G- bacteria), HAE1 family	123	46	0
K02909	RP-L31, rpmE; large subunit ribosomal protein L31	122	69	0
K02858	ribB, RIB3; 3,4-dihydroxy 2-butanone 4-phosphate synthase [EC:4.1.99.12]	122	27	0
K07580	K07580; Zn-ribbon RNA-binding protein	122	0	0
K00330	nuoA; NADH-quinone oxidoreductase subunit A [EC:7.1.1.2]	121	35	0
K13953	adhP; alcohol dehydrogenase, propanol-preferring [EC:1.1.1.1]	121	19	0
K06890	K06890; uncharacterized protein	120	21	2
K14977	ylbA, UGHY; (S)-ureidoglycine aminohydrolase [EC:3.5.3.26]	120	6	1
K12510	tadB; tight adherence protein B	118	69	1
K01533	copB; P-type Cu2+ transporter [EC:7.2.2.9]	118	36	0
K07487	K07487; transposase	118	15	0
K01647	CS, gltA; citrate synthase [EC:2.3.3.1]	117	85	21
K20534	gtrB, csbB; polyisoprenyl-phosphate glycosyltransferase [EC:2.4.-.-]	117	33	0
K02109	ATPF0B, atpF; F-type H+-transporting ATPase subunit b	116	16	0
K10439	rbsB; ribose transport system substrate-binding protein	115	85	3
K03595	era, ERAL1; GTPase	113	23	2
K03823	pat, bar; phosphinothricin acetyltransferase [EC:2.3.1.183]	112	30	0
K03413	cheY; two-component system, chemotaxis family, chemotaxis protein CheY	111	37	0
K00639	kbl, GCAT; glycine C-acetyltransferase [EC:2.3.1.29]	111	23	0
K06988	fno; 8-hydroxy-5-deazaflavin:NADPH oxidoreductase [EC:1.5.1.40]	109	71	47
K02042	phnE; phosphonate transport system permease protein	109	25	0
K07240	chrA; chromate transporter	108	50	0
K03664	smpB; SsrA-binding protein	108	47	2
K11177	yagR; xanthine dehydrogenase YagR molybdenum-binding subunit [EC:1.17.1.4]	106	38	0
K00059	fabG, OAR1; 3-oxoacyl-[acyl-carrier protein] reductase [EC:1.1.1.100]	104	148	1
K01652	E2.2.1.6L, ilvB, ilvG, ilvI; acetolactate synthase I/II/III large subunit [EC:2.2.1.6]	104	100	0
K03977	engA, der; GTPase	103	41	1
K07114	yfbK; Ca-activated chloride channel homolog	103	30	0
K01868	TARS, thrS; threonyl-tRNA synthetase [EC:6.1.1.3]	102	33	1
K01754	E4.3.1.19, ilvA, tdcB; threonine dehydratase [EC:4.3.1.19]	101	66	1
K00294	E1.2.1.88; 1-pyrroline-5-carboxylate dehydrogenase [EC:1.2.1.88]	101	14	3
K10234	aglG, ggtD; alpha-glucoside transport system permease protein	101	3	0
K00548	metH, MTR; 5-methyltetrahydrofolate--homocysteine methyltransferase [EC:2.1.1.13]	100	91	10
K00574	cfa; cyclopropane-fatty-acyl-phospholipid synthase [EC:2.1.1.79]	100	74	1
K01695	trpA; tryptophan synthase alpha chain [EC:4.2.1.20]	100	47	1
K00995	pgsA, PGS1; CDP-diacylglycerol---glycerol-3-phosphate 3-phosphatidyltransferase [EC:2.7.8.5]	100	32	0
K12257	secDF; SecD/SecF fusion protein	100	31	1
K00661	maa; maltose O-acetyltransferase [EC:2.3.1.79]	99	65	3
K07483	K07483; transposase	99	59	0
K07712	glnG, ntrC; two-component system, NtrC family, nitrogen regulation response regulator GlnG	98	17	0
K02474	wbpO; UDP-N-acetyl-D-glucosamine/UDP-N-acetyl-D-galactosamine dehydrogenase [EC:1.1.1.136 1.1.1.-]	98	14	0
K12542	lapC; membrane fusion protein, adhesin transport system	97	42	28
K03169	topB; DNA topoisomerase III [EC:5.6.2.1]	97	19	2
K01448	amiABC; N-acetylmuramoyl-L-alanine amidase [EC:3.5.1.28]	96	112	17
K01914	asnA; aspartate--ammonia ligase [EC:6.3.1.1]	96	19	0
K01433	purU; formyltetrahydrofolate deformylase [EC:3.5.1.10]	96	18	0
K16926	htsT; energy-coupling factor transport system substrate-specific component	96	3	3
K02992	RP-S7, MRPS7, rpsG; small subunit ribosomal protein S7	95	201	0
K01876	DARS2, aspS; aspartyl-tRNA synthetase [EC:6.1.1.12]	95	68	0
K06901	pbuG, azgA, ghxP, ghxQ, adeQ; adenine/guanine/hypoxanthine permease	95	34	7
K12132	prkC, stkP; eukaryotic-like serine/threonine-protein kinase [EC:2.7.11.1]	94	214	4
K08998	K08998; uncharacterized protein	94	41	0
K07119	PTGR3, ZADH2; prostaglandin reductase 3 [EC:1.3.1.48]	94	19	2
K10118	msmF; raffinose/stachyose/melibiose transport system permease protein	94	17	0
K02058	ABC.SS.S; simple sugar transport system substrate-binding protein	94	16	0
K02182	caiC; carnitine-CoA ligase [EC:6.2.1.48]	94	15	7
K07120	K07120; uncharacterized protein	94	3	0
K00783	rlmH; 23S rRNA (pseudouridine1915-N3)-methyltransferase [EC:2.1.1.177]	93	44	0
K02038	pstA; phosphate transport system permease protein	92	93	0
K03100	lepB; signal peptidase I [EC:3.4.21.89]	92	57	6
K01687	ilvD; dihydroxy-acid dehydratase [EC:4.2.1.9]	92	47	0
K01714	dapA; 4-hydroxy-tetrahydrodipicolinate synthase [EC:4.3.3.7]	90	102	4
K02963	RP-S18, MRPS18, rpsR; small subunit ribosomal protein S18	90	58	0
K05832	K05832; putative tryptophan/tyrosine transport system permease protein	90	33	1
K01658	trpG; anthranilate synthase component II [EC:4.1.3.27]	89	25	2
K06334	cotJC; spore coat protein JC	89	10	0
K01735	aroB; 3-dehydroquinate synthase [EC:4.2.3.4]	88	82	1
K15581	oppB; oligopeptide transport system permease protein	88	52	0
K04771	degP, htrA; serine protease Do [EC:3.4.21.107]	87	80	3
K07713	zraR, hydG; two-component system, NtrC family, response regulator HydG	87	23	0
K11178	yagS; xanthine dehydrogenase YagS FAD-binding subunit [EC:1.17.1.4]	87	22	11
K00001	E1.1.1.1, adh; alcohol dehydrogenase [EC:1.1.1.1]	86	35	2
K02919	RP-L36, MRPL36, rpmJ; large subunit ribosomal protein L36	86	19	0
K00140	mmsA, iolA, ALDH6A1; malonate-semialdehyde dehydrogenase (acetylating) / methylmalonate-semialdehyde dehydrogenase [EC:1.2.1.18 1.2.1.27]	86	15	0
K02520	infC, MTIF3; translation initiation factor IF-3	85	48	0
K02911	RP-L32, MRPL32, rpmF; large subunit ribosomal protein L32	85	31	0
K07485	K07485; transposase	85	5	0
K00102	LDHD, dld; D-lactate dehydrogenase (cytochrome) [EC:1.1.2.4]	84	66	19
K02584	nifA; Nif-specific regulatory protein	84	60	11
K07080	K07080; uncharacterized protein	84	25	0
K03546	sbcC, rad50; DNA repair protein SbcC/Rad50	84	13	0
K02054	ABC.SP.P1; putative spermidine/putrescine transport system permease protein	84	12	0
K00058	serA, PHGDH; D-3-phosphoglycerate dehydrogenase / 2-oxoglutarate reductase [EC:1.1.1.95 1.1.1.399]	83	121	1
K02483	K02483; two-component system, OmpR family, response regulator	83	82	1
K08738	CYC; cytochrome c	83	77	7
K01524	ppx-gppA; exopolyphosphatase / guanosine-5'-triphosphate,3'-diphosphate pyrophosphatase [EC:3.6.1.11 3.6.1.40]	83	45	0
K03980	murJ, mviN; putative peptidoglycan lipid II flippase	83	35	2
K21564	nnrR; CRP/FNR family transcriptional regulator, nitrogen oxide reductase regulator	83	9	0
K09759	aspC, aspS; nondiscriminating aspartyl-tRNA synthetase [EC:6.1.1.23]	83	6	0
K18382	adh1; NAD+-dependent secondary alcohol dehydrogenase Adh1 [EC:1.1.1.-]	83	3	0
K00567	ogt, MGMT; methylated-DNA-[protein]-cysteine S-methyltransferase [EC:2.1.1.63]	82	87	2
K00688	PYG, glgP; glycogen phosphorylase [EC:2.4.1.1]	82	58	1
K00003	hom; homoserine dehydrogenase [EC:1.1.1.3]	82	46	1
K00412	CYTB, petB; ubiquinol-cytochrome c reductase cytochrome b subunit	82	43	6
K03470	rnhB; ribonuclease HII [EC:3.1.26.4]	82	38	0
K01738	cysK; cysteine synthase [EC:2.5.1.47]	81	82	0
K02400	flhA; flagellar biosynthesis protein FlhA	81	7	0
K21561	ntcA; CRP/FNR family transcriptional regulator, global nitrogen regulator	81	0	0
K15977	K15977; putative oxidoreductase	80	52	3
K14261	alaC; alanine-synthesizing transaminase [EC:2.6.1.-]	80	21	0
K21678	hpnD; presqualene diphosphate synthase [EC:2.5.1.103]	80	2	0
K03702	uvrB; excinuclease ABC subunit B	79	44	1
K03217	yidC, spoIIIJ, OXA1, ccfA; YidC/Oxa1 family membrane protein insertase	79	39	0
K05919	dfx; superoxide reductase [EC:1.15.1.2]	79	7	0
K02314	dnaB; replicative DNA helicase [EC:3.6.4.12]	78	81	0
K02888	RP-L21, MRPL21, rplU; large subunit ribosomal protein L21	78	58	5
K06178	rluB; 23S rRNA pseudouridine2605 synthase [EC:5.4.99.22]	78	42	1
K02001	proW; glycine betaine/proline transport system permease protein	78	27	8
K18138	acrB, mexB, adeJ, smeE, mtrD, cmeB; multidrug efflux pump	78	24	0
K00127	fdoI, fdsG; formate dehydrogenase subunit gamma	78	13	0
K00672	ftr; formylmethanofuran--tetrahydromethanopterin N-formyltransferase [EC:2.3.1.101]	78	3	3
K03496	parA, soj; chromosome partitioning protein	76	141	3
K08305	mltB; membrane-bound lytic murein transglycosylase B [EC:4.2.2.-]	76	88	7
K02012	afuA, fbpA; iron(III) transport system substrate-binding protein	76	51	0
K05595	marC; multiple antibiotic resistance protein	76	42	0
K04042	glmU; bifunctional UDP-N-acetylglucosamine pyrophosphorylase / glucosamine-1-phosphate N-acetyltransferase [EC:2.7.7.23 2.3.1.157]	76	35	0
K09990	K09990; uncharacterized protein	76	16	1
K16845	suyA; (2R)-sulfolactate sulfo-lyase subunit alpha [EC:4.4.1.24]	76	2	0
K03624	greA; transcription elongation factor GreA	75	57	0
K00249	ACADM, acd; acyl-CoA dehydrogenase [EC:1.3.8.7]	74	61	0
K00370	narG, narZ, nxrA; nitrate reductase / nitrite oxidoreductase, alpha subunit [EC:1.7.5.1 1.7.99.-]	74	10	1
K01190	lacZ; beta-galactosidase [EC:3.2.1.23]	73	85	0
K02823	pyrDII; dihydroorotate dehydrogenase electron transfer subunit	73	63	0
K07058	K07058; membrane protein	73	51	0
K21029	moeB; molybdopterin-synthase adenylyltransferase [EC:2.7.7.80]	73	43	0
K00830	AGXT; alanine-glyoxylate transaminase / serine-glyoxylate transaminase / serine-pyruvate transaminase [EC:2.6.1.44 2.6.1.45 2.6.1.51]	73	8	0
K01576	mdlC; benzoylformate decarboxylase [EC:4.1.1.7]	73	6	0
K01885	EARS, gltX; glutamyl-tRNA synthetase [EC:6.1.1.17]	72	79	0
K11749	rseP; regulator of sigma E protease [EC:3.4.24.-]	72	36	8
K00537	arsC; arsenate reductase (glutaredoxin) [EC:1.20.4.1]	72	33	0
K08744	CRLS; cardiolipin synthase (CMP-forming) [EC:2.7.8.41]	72	16	0
K12369	dppB; dipeptide transport system permease protein	72	13	0
K03183	ubiE; demethylmenaquinone methyltransferase / 2-methoxy-6-polyprenyl-1,4-benzoquinol methylase [EC:2.1.1.163 2.1.1.201]	71	48	0
K00632	fadA, fadI; acetyl-CoA acyltransferase [EC:2.3.1.16]	71	35	0
K00786	GALT29A; beta-1,6-galactosyltransferase [EC:2.4.1.-]	71	31	7
K09701	K09701; uncharacterized protein	71	4	0
K02977	RP-S27Ae, RPS27A, UBA80; ubiquitin-small subunit ribosomal protein S27Ae	71	3	0
K00544	BHMT; betaine-homocysteine S-methyltransferase [EC:2.1.1.5]	71	1	0
K07456	mutS2; DNA mismatch repair protein MutS2	70	47	6
K10563	mutM, fpg; formamidopyrimidine-DNA glycosylase [EC:3.2.2.23 4.2.99.18]	70	36	7
K07003	K07003; uncharacterized protein	70	36	4
K06958	rapZ; RNase adapter protein RapZ	70	9	0
K15554	ssuC; sulfonate transport system permease protein	70	7	1
K09936	TC.BAT2; bacterial/archaeal transporter family-2 protein	70	6	3
K01867	WARS, trpS; tryptophanyl-tRNA synthetase [EC:6.1.1.2]	69	38	5
K00886	ppgK; polyphosphate glucokinase [EC:2.7.1.63]	69	34	32
K00135	gabD; succinate-semialdehyde dehydrogenase / glutarate-semialdehyde dehydrogenase [EC:1.2.1.16 1.2.1.79 1.2.1.20]	69	33	0
K02051	ABC.SN.S; NitT/TauT family transport system substrate-binding protein	68	224	0
K00342	nuoM; NADH-quinone oxidoreductase subunit M [EC:7.1.1.2]	68	99	0
K00528	fpr; ferredoxin/flavodoxin---NADP+ reductase [EC:1.18.1.2 1.19.1.1]	68	28	1
K12941	abgB; aminobenzoyl-glutamate utilization protein B	68	7	0
K02027	ABC.MS.S; multiple sugar transport system substrate-binding protein	67	283	23
K01887	RARS, argS; arginyl-tRNA synthetase [EC:6.1.1.19]	67	101	0
K07636	phoR; two-component system, OmpR family, phosphate regulon sensor histidine kinase PhoR [EC:2.7.13.3]	67	71	0
K00721	DPM1; dolichol-phosphate mannosyltransferase [EC:2.4.1.83]	67	43	0
K07098	K07098; uncharacterized protein	67	33	0
K03704	cspA; cold shock protein	66	142	0
K00384	trxB, TRR; thioredoxin reductase (NADPH) [EC:1.8.1.9]	66	94	1
K03525	coaX; type III pantothenate kinase [EC:2.7.1.33]	66	81	13
K01810	GPI, pgi; glucose-6-phosphate isomerase [EC:5.3.1.9]	66	37	0
K02020	modA; molybdate transport system substrate-binding protein	66	17	0
K11073	potF; putrescine transport system substrate-binding protein	66	12	0
K03560	tolR; biopolymer transport protein TolR	66	10	0
K02053	ABC.SP.P; putative spermidine/putrescine transport system permease protein	66	8	0
K00604	MTFMT, fmt; methionyl-tRNA formyltransferase [EC:2.1.2.9]	65	158	0
K02529	lacI, galR; LacI family transcriptional regulator	65	123	0
K00954	E2.7.7.3A, coaD, kdtB; pantetheine-phosphate adenylyltransferase [EC:2.7.7.3]	65	62	0
K03523	bioY; biotin transport system substrate-specific component	65	13	0
K01421	yhgE; putative membrane protein	65	7	0
K01996	livF; branched-chain amino acid transport system ATP-binding protein	64	432	0
K01940	argG, ASS1; argininosuccinate synthase [EC:6.3.4.5]	64	60	0
K03118	tatC; sec-independent protein translocase protein TatC	64	48	0
K10541	mglC; methyl-galactoside transport system permease protein	64	47	0
K03613	rnfE; Na+-translocating ferredoxin:NAD+ oxidoreductase subunit E	64	23	0
K07444	ypsC; putative N6-adenine-specific DNA methylase [EC:2.1.1.-]	64	19	0
K03814	mtgA; monofunctional glycosyltransferase [EC:2.4.1.129]	64	16	0
K01664	pabA; para-aminobenzoate synthetase component II [EC:2.6.1.85]	64	12	0
K04099	desB, galA; gallate dioxygenase [EC:1.13.11.57]	64	1	0
K01588	purE; 5-(carboxyamino)imidazole ribonucleotide mutase [EC:5.4.99.18]	63	65	0
K00773	tgt; queuine tRNA-ribosyltransferase [EC:2.4.2.29]	63	61	0
K06152	E1.1.99.3G; gluconate 2-dehydrogenase gamma chain [EC:1.1.99.3]	63	49	0
K11179	tusE, dsrC; tRNA 2-thiouridine synthesizing protein E [EC:2.8.1.-]	63	4	0
K17323	glpQ; glycerol transport system permease protein	63	1	0
K03330	gatE; glutamyl-tRNA(Gln) amidotransferase subunit E [EC:6.3.5.7]	63	1	0
K03119	tauD; taurine dioxygenase [EC:1.14.11.17]	62	37	14
K10229	smoG, mtlG; sorbitol/mannitol transport system permease protein	62	2	0
K03059	rpoP; DNA-directed RNA polymerase subunit P [EC:2.7.7.6]	62	0	0
K05349	bglX; beta-glucosidase [EC:3.2.1.21]	61	94	1
K02884	RP-L19, MRPL19, rplS; large subunit ribosomal protein L19	61	59	0
K01785	galM, GALM; aldose 1-epimerase [EC:5.1.3.3]	61	40	0
K02481	flgR; two-component system, NtrC family, response regulator	61	38	0
K00606	panB; 3-methyl-2-oxobutanoate hydroxymethyltransferase [EC:2.1.2.11]	61	34	3
K01159	ruvC; crossover junction endodeoxyribonuclease RuvC [EC:3.1.22.4]	61	30	1
K09983	K09983; uncharacterized protein	61	7	0
K18687	fadD3; HIP---CoA ligase [EC:6.2.1.41]	61	1	1
K08770	UBC; ubiquitin C	61	0	0
K06147	ABCB-BAC; ATP-binding cassette, subfamily B, bacterial	60	242	4
K03327	TC.MATE, SLC47A, norM, mdtK, dinF; multidrug resistance protein, MATE family	60	46	3
K01464	DPYS, dht, hydA; dihydropyrimidinase [EC:3.5.2.2]	60	12	0
K07133	K07133; uncharacterized protein	59	165	4
K03687	GRPE; molecular chaperone GrpE	59	121	1
K03832	tonB; periplasmic protein TonB	59	90	0
K07258	dacC, dacA, dacD; serine-type D-Ala-D-Ala carboxypeptidase (penicillin-binding protein 5/6) [EC:3.4.16.4]	59	80	0
K03588	ftsW, spoVE; cell division protein FtsW	59	49	0
K03559	exbD; biopolymer transport protein ExbD	59	46	1
K02022	ABC.MR.TX; HlyD family secretion protein	59	36	19
K01928	murE; UDP-N-acetylmuramoyl-L-alanyl-D-glutamate--2,6-diaminopimelate ligase [EC:6.3.2.13]	59	28	0
K06218	relE, stbE; mRNA interferase RelE/StbE	59	17	0
K10553	frcC; fructose transport system permease protein	59	10	0
K10778	ada; AraC family transcriptional regulator, regulatory protein of adaptative response / methylated-DNA-[protein]-cysteine methyltransferase [EC:2.1.1.63]	58	96	1
K01952	PFAS, purL; phosphoribosylformylglycinamidine synthase [EC:6.3.5.3]	58	77	1
K00826	E2.6.1.42, ilvE; branched-chain amino acid aminotransferase [EC:2.6.1.42]	58	62	0
K00973	rfbA, rmlA, rffH; glucose-1-phosphate thymidylyltransferase [EC:2.7.7.24]	58	58	0
K06915	K06915; uncharacterized protein	58	34	1
K00963	UGP2, galU, galF; UTP--glucose-1-phosphate uridylyltransferase [EC:2.7.7.9]	58	22	2
K05795	terD; tellurium resistance protein TerD	58	20	1
K10544	xylH; D-xylose transport system permease protein	58	6	1
K00951	relA; GTP pyrophosphokinase [EC:2.7.6.5]	57	56	0
K05396	dcyD; D-cysteine desulfhydrase [EC:4.4.1.15]	57	6	2
K21688	rpfB; resuscitation-promoting factor RpfB	57	2	0
K18902	bpeF; multidrug efflux pump	57	1	0
K00847	E2.7.1.4, scrK; fructokinase [EC:2.7.1.4]	56	59	0
K03518	coxS; aerobic carbon-monoxide dehydrogenase small subunit [EC:1.2.5.3]	56	30	0
K00410	fbcH; ubiquinol-cytochrome c reductase cytochrome b/c1 subunit	56	28	0
K08191	exuT; MFS transporter, ACS family, hexuronate transporter	56	6	0
K02113	ATPF1D, atpH; F-type H+-transporting ATPase subunit delta	55	110	0
K03655	recG; ATP-dependent DNA helicase RecG [EC:3.6.4.12]	55	69	0
K01520	dut, DUT; dUTP pyrophosphatase [EC:3.6.1.23]	55	58	0
K01875	SARS, serS; seryl-tRNA synthetase [EC:6.1.1.11]	55	52	0
K03630	radC; DNA repair protein RadC	55	34	0
K11068	hlyIII; hemolysin III	55	23	1
K13015	wbpA; UDP-N-acetyl-D-glucosamine dehydrogenase [EC:1.1.1.136]	55	21	5
K00789	metK; S-adenosylmethionine synthetase [EC:2.5.1.6]	55	14	0
K00634	ptb; phosphate butyryltransferase [EC:2.3.1.19]	55	12	0
K02123	ATPVI, ntpI, atpI; V/A-type H+/Na+-transporting ATPase subunit I	55	7	0
K02408	fliE; flagellar hook-basal body complex protein FliE	55	7	0
K15577	nrtB, nasE, cynB; nitrate/nitrite transport system permease protein	55	6	0
K02257	COX10, ctaB, cyoE; heme o synthase [EC:2.5.1.141]	54	115	0
K01784	galE, GALE; UDP-glucose 4-epimerase [EC:5.1.3.2]	54	85	1
K00796	folP; dihydropteroate synthase [EC:2.5.1.15]	54	40	2
K04567	KARS, lysS; lysyl-tRNA synthetase, class II [EC:6.1.1.6]	54	32	0
K18828	mvpA, vapC; tRNA(fMet)-specific endonuclease VapC [EC:3.1.-.-]	54	26	2
K04749	rsbV; anti-sigma B factor antagonist	54	26	0
K06281	hyaB, hybC; hydrogenase large subunit [EC:1.12.99.6]	54	23	0
K06182	rluF; 23S rRNA pseudouridine2604 synthase [EC:5.4.99.21]	54	11	0
K15011	regB, regS, actS; two-component system, sensor histidine kinase RegB [EC:2.7.13.3]	54	10	0
K09803	K09803; uncharacterized protein	54	8	0
K08289	purT; phosphoribosylglycinamide formyltransferase 2 [EC:2.1.2.2]	54	6	0
K06408	spoVAF; stage V sporulation protein AF	54	4	0
K05340	glcU; glucose uptake protein	54	2	0
K20978	hsbA; HptB-dependent secretion and biofilm anti anti-sigma factor	54	0	0
K02357	tsf, TSFM; elongation factor Ts	53	28	0
K01286	E3.4.16.4; D-alanyl-D-alanine carboxypeptidase [EC:3.4.16.4]	53	28	0
K02358	tuf, TUFM; elongation factor Tu	53	23	0
K01495	GCH1, folE; GTP cyclohydrolase IA [EC:3.5.4.16]	53	22	1
K01613	psd, PISD; phosphatidylserine decarboxylase [EC:4.1.1.65]	53	20	0
K00809	DHPS, dys; deoxyhypusine synthase [EC:2.5.1.46]	53	16	0
K01872	AARS, alaS; alanyl-tRNA synthetase [EC:6.1.1.7]	52	142	0
K00971	manC, cpsB; mannose-1-phosphate guanylyltransferase [EC:2.7.7.13]	52	84	5
K03644	lipA, LIAS, LIP1, LIP5; lipoyl synthase [EC:2.8.1.8]	52	40	0
K02768	fruB; fructose PTS system EIIA component [EC:2.7.1.202]	52	21	0
K01893	NARS, asnS; asparaginyl-tRNA synthetase [EC:6.1.1.22]	52	15	0
K03322	mntH; manganese transport protein	52	9	0
K07015	K07015; uncharacterized protein	52	2	0
K09976	K09976; uncharacterized protein	52	2	0
K19594	gesB, mexQ; gold/copper resistance efflux pump	52	0	0
K02503	HINT1, hinT, hit; histidine triad (HIT) family protein	51	174	1
K00820	glmS, GFPT; glutamine---fructose-6-phosphate transaminase (isomerizing) [EC:2.6.1.16]	51	57	1
K21929	udg; uracil-DNA glycosylase [EC:3.2.2.27]	51	45	0
K07149	K07149; uncharacterized protein	51	43	0
K03786	aroQ, qutE; 3-dehydroquinate dehydratase II [EC:4.2.1.10]	51	31	0
K01716	fabA; 3-hydroxyacyl-[acyl-carrier protein] dehydratase / trans-2-decenoyl-[acyl-carrier protein] isomerase [EC:4.2.1.59 5.3.3.14]	51	3	0
K02040	pstS; phosphate transport system substrate-binding protein	50	95	0
K07301	yrbG; cation:H+ antiporter	50	51	0
K02621	parC; topoisomerase IV subunit A [EC:5.6.2.2]	50	48	0
K18682	rny; ribonucrease Y [EC:3.1.-.-]	50	30	0
K03621	plsX; phosphate acyltransferase [EC:2.3.1.274]	50	24	0
K02011	afuB, fbpB; iron(III) transport system permease protein	50	21	0
K02536	lpxD; UDP-3-O-[3-hydroxymyristoyl] glucosamine N-acyltransferase [EC:2.3.1.191]	50	16	0
K07263	pqqL; zinc protease [EC:3.4.24.-]	49	147	0
K12574	rnj; ribonuclease J [EC:3.1.-.-]	49	68	5
K01955	carB, CPA2; carbamoyl-phosphate synthase large subunit [EC:6.3.5.5]	49	48	0
K12573	rnr, vacB; ribonuclease R [EC:3.1.13.1]	49	35	0
K17331	dasC; N,N'-diacetylchitobiose transport system permease protein	49	33	33
K00248	ACADS, bcd; butyryl-CoA dehydrogenase [EC:1.3.8.1]	49	31	0
K02653	pilC; type IV pilus assembly protein PilC	49	26	0
K01990	ABC-2.A; ABC-2 type transport system ATP-binding protein	48	413	3
K07484	K07484; transposase	48	68	2
K01937	pyrG, CTPS; CTP synthase [EC:6.3.4.2]	48	41	1
K12541	lapB; ATP-binding cassette, subfamily C, bacterial LapB	48	30	1
K07091	lptF; lipopolysaccharide export system permease protein	48	26	1
K00797	speE, SRM, SPE3; spermidine synthase [EC:2.5.1.16]	48	26	0
K04767	acuB; acetoin utilization protein AcuB	48	24	1
K09951	cas2; CRISPR-associated protein Cas2	48	24	0
K06381	spoIID; stage II sporulation protein D	48	22	0
K09747	ebfC; nucleoid-associated protein EbfC	48	17	1
K18661	matB; malonyl-CoA/methylmalonyl-CoA synthetase [EC:6.2.1.-]	48	8	0
K07062	fitB; toxin FitB [EC:3.1.-.-]	48	5	0
K10012	arnC, pmrF; undecaprenyl-phosphate 4-deoxy-4-formamido-L-arabinose transferase [EC:2.4.2.53]	48	1	0
K17050	serA, clrA; selenate/chlorate reductase subunit alpha [EC:1.97.1.9 1.97.1.1]	48	1	0
K00012	UGDH, ugd; UDPglucose 6-dehydrogenase [EC:1.1.1.22]	47	72	0
K07491	K07491; putative transposase	47	55	0
K03561	exbB; biopolymer transport protein ExbB	47	46	2
K01808	rpiB; ribose 5-phosphate isomerase B [EC:5.3.1.6]	47	46	1
K00549	metE; 5-methyltetrahydropteroyltriglutamate--homocysteine methyltransferase [EC:2.1.1.14]	47	41	3
K02282	cpaE, tadZ; pilus assembly protein CpaE	47	37	0
K07667	kdpE; two-component system, OmpR family, KDP operon response regulator KdpE	47	34	1
K07498	K07498; putative transposase	47	15	1
K05946	tagA, tarA; N-acetylglucosaminyldiphosphoundecaprenol N-acetyl-beta-D-mannosaminyltransferase [EC:2.4.1.187]	47	14	0
K00451	HGD, hmgA; homogentisate 1,2-dioxygenase [EC:1.13.11.5]	47	8	0
K10002	gltK, aatM; glutamate/aspartate transport system permease protein	47	7	1
K00177	korC, oorC; 2-oxoglutarate ferredoxin oxidoreductase subunit gamma [EC:1.2.7.3]	47	2	0
K00525	E1.17.4.1A, nrdA, nrdE; ribonucleoside-diphosphate reductase alpha chain [EC:1.17.4.1]	46	153	0
K03799	htpX; heat shock protein HtpX [EC:3.4.24.-]	46	56	1
K07646	kdpD; two-component system, OmpR family, sensor histidine kinase KdpD [EC:2.7.13.3]	46	55	0
K22278	pgdA; peptidoglycan-N-acetylglucosamine deacetylase [EC:3.5.1.104]	46	50	1
K21636	nrdD; ribonucleoside-triphosphate reductase (formate) [EC:1.1.98.6]	46	46	0
K07045	K07045; uncharacterized protein	46	34	0
K17758	nnrD; ADP-dependent NAD(P)H-hydrate dehydratase [EC:4.2.1.136]	46	23	0
K03637	moaC, CNX3; cyclic pyranopterin monophosphate synthase [EC:4.6.1.17]	46	19	0
K01628	fucA; L-fuculose-phosphate aldolase [EC:4.1.2.17]	46	16	0
K09973	K09973; uncharacterized protein	46	15	0
K01782	fadJ; 3-hydroxyacyl-CoA dehydrogenase / enoyl-CoA hydratase / 3-hydroxybutyryl-CoA epimerase [EC:1.1.1.35 4.2.1.17 5.1.2.3]	46	12	0
K07035	K07035; uncharacterized protein	46	8	0
K02927	RP-L40e, RPL40, UBA52; ubiquitin-large subunit ribosomal protein L40e	46	3	0
K06942	ychF; ribosome-binding ATPase	45	103	0
K00931	proB; glutamate 5-kinase [EC:2.7.2.11]	45	39	0
K07496	K07496; putative transposase	45	30	1
K00163	aceE; pyruvate dehydrogenase E1 component [EC:1.2.4.1]	45	30	0
K03672	trxC; thioredoxin 2 [EC:1.8.1.8]	45	11	0
K00674	dapD; 2,3,4,5-tetrahydropyridine-2,6-dicarboxylate N-succinyltransferase [EC:2.3.1.117]	45	10	0
K09940	K09940; uncharacterized protein	45	6	3
K10408	DNAH; dynein heavy chain, axonemal	45	1	1
K01465	URA4, pyrC; dihydroorotase [EC:3.5.2.3]	44	81	1
K00817	hisC; histidinol-phosphate aminotransferase [EC:2.6.1.9]	44	66	0
K00766	trpD; anthranilate phosphoribosyltransferase [EC:2.4.2.18]	44	44	0
K06897	K06897; 7,8-dihydropterin-6-yl-methyl-4-(beta-D-ribofuranosyl)aminobenzene 5'-phosphate synthase [EC:2.5.1.105]	44	22	0
K05539	dusA; tRNA-dihydrouridine synthase A [EC:1.-.-.-]	44	15	1
K02907	RP-L30, MRPL30, rpmD; large subunit ribosomal protein L30	43	260	0
K03499	trkA, ktrA; trk system potassium uptake protein	43	132	2
K01989	K01989; putative tryptophan/tyrosine transport system substrate-binding protein	43	128	1
K01802	E5.2.1.8; peptidylprolyl isomerase [EC:5.2.1.8]	43	102	0
K03654	recQ; ATP-dependent DNA helicase RecQ [EC:3.6.4.12]	43	49	1
K03292	TC.GPH; glycoside/pentoside/hexuronide:cation symporter, GPH family	43	43	1
K03522	fixB, etfA; electron transfer flavoprotein alpha subunit	43	43	0
K01251	E3.3.1.1, ahcY; adenosylhomocysteinase [EC:3.3.1.1]	43	35	0
K00033	PGD, gnd, gntZ; 6-phosphogluconate dehydrogenase [EC:1.1.1.44 1.1.1.343]	43	31	0
K01537	ATP2C; P-type Ca2+ transporter type 2C [EC:7.2.2.10]	43	30	0
K00020	HIBADH, mmsB; 3-hydroxyisobutyrate dehydrogenase [EC:1.1.1.31]	43	25	0
K02116	atpI; ATP synthase protein I	43	24	1
K06881	nrnA; bifunctional oligoribonuclease and PAP phosphatase NrnA [EC:3.1.3.7 3.1.13.3]	43	23	0
K01246	tag; DNA-3-methyladenine glycosylase I [EC:3.2.2.20]	43	22	0
K00805	hepST; heptaprenyl diphosphate synthase [EC:2.5.1.30]	43	13	1
K00185	dmsC; dimethyl sulfoxide reductase membrane subunit	43	13	0
K01011	TST, MPST, sseA; thiosulfate/3-mercaptopyruvate sulfurtransferase [EC:2.8.1.1 2.8.1.2]	42	101	2
K08884	K08884; serine/threonine protein kinase, bacterial [EC:2.7.11.1]	42	95	0
K19302	bcrC; undecaprenyl-diphosphatase [EC:3.6.1.27]	42	87	1
K00088	IMPDH, guaB; IMP dehydrogenase [EC:1.1.1.205]	42	66	0
K07461	K07461; putative endonuclease	42	55	3
K00262	E1.4.1.4, gdhA; glutamate dehydrogenase (NADP+) [EC:1.4.1.4]	42	55	0
K03282	mscL; large conductance mechanosensitive channel	42	45	4
K17103	CHO1, pssA; CDP-diacylglycerol---serine O-phosphatidyltransferase [EC:2.7.8.8]	42	36	0
K13628	iscA; iron-sulfur cluster assembly protein	42	25	1
K06910	PEBP, TFS1; phosphatidylethanolamine-binding protein	42	23	0
K03305	TC.POT; proton-dependent oligopeptide transporter, POT family	42	18	0
K03146	THI4, THI1; cysteine-dependent adenosine diphosphate thiazole synthase [EC:2.4.2.60]	42	17	0
K01053	gnl, RGN; gluconolactonase [EC:3.1.1.17]	42	17	0
K07720	yesN; two-component system, response regulator YesN	42	16	0
K05838	ybbN; putative thioredoxin	42	11	0
K17319	lplB; putative aldouronate transport system permease protein	42	10	0
K03379	chnB; cyclohexanone monooxygenase [EC:1.14.13.22]	42	10	0
K10725	cdc6A; archaeal cell division control protein 6	42	3	0
K09690	ABC-2.LPSE.P; lipopolysaccharide transport system permease protein	42	2	0
K10202	ABC.NGC.P1; N-acetylglucosamine transport system permease protein	42	1	1
K02890	RP-L22, MRPL22, rplV; large subunit ribosomal protein L22	41	568	0
K04763	xerD; integrase/recombinase XerD	41	84	0
K02428	rdgB; XTP/dITP diphosphohydrolase [EC:3.6.1.66]	41	64	0
K14155	patB, malY; cysteine-S-conjugate beta-lyase [EC:4.4.1.13]	41	61	0
K00029	E1.1.1.40, maeB; malate dehydrogenase (oxaloacetate-decarboxylating)(NADP+) [EC:1.1.1.40]	41	59	0
K01179	E3.2.1.4; endoglucanase [EC:3.2.1.4]	41	58	0
K01733	thrC; threonine synthase [EC:4.2.3.1]	41	40	1
K07027	K07027; glycosyltransferase 2 family protein	41	36	0
K07658	phoB1, phoP; two-component system, OmpR family, alkaline phosphatase synthesis response regulator PhoP	41	24	0
K00568	ubiG; 2-polyprenyl-6-hydroxyphenyl methylase / 3-demethylubiquinone-9 3-methyltransferase [EC:2.1.1.222 2.1.1.64]	41	21	0
K07214	fes; iron(III)-enterobactin esterase [EC:3.1.1.108]	41	20	1
K03306	TC.PIT; inorganic phosphate transporter, PiT family	41	19	0
K02501	hisH; imidazole glycerol-phosphate synthase subunit HisH [EC:4.3.2.10]	41	16	0
K03446	emrB; MFS transporter, DHA2 family, multidrug resistance protein	41	15	0
K00564	rsmC; 16S rRNA (guanine1207-N2)-methyltransferase [EC:2.1.1.172]	41	13	1
K03818	wcaF; putative colanic acid biosynthesis acetyltransferase WcaF [EC:2.3.1.-]	41	2	0
K21802	vdh; vanillin dehydrogenase [EC:1.2.1.67]	41	1	0
K02276	coxC, ctaE; cytochrome c oxidase subunit III [EC:7.1.1.9]	40	125	0
K03701	uvrA; excinuclease ABC subunit A	40	111	3
K03585	acrA, mexA, adeI, smeD, mtrC, cmeA; membrane fusion protein, multidrug efflux system	40	108	0
K00266	gltD; glutamate synthase (NADPH) small chain [EC:1.4.1.13]	40	57	1
K03549	kup; KUP system potassium uptake protein	40	45	0
K00374	narI, narV; nitrate reductase gamma subunit [EC:1.7.5.1 1.7.99.-]	40	38	14
K02067	mlaD, linM; phospholipid/cholesterol/gamma-HCH transport system substrate-binding protein	40	31	0
K02424	fliY, tcyA; L-cystine transport system substrate-binding protein	40	20	0
K00014	aroE; shikimate dehydrogenase [EC:1.1.1.25]	40	20	0
K09969	aapJ, bztA; general L-amino acid transport system substrate-binding protein	40	18	0
K07714	atoC; two-component system, NtrC family, response regulator AtoC	40	17	0
K13497	trpGD; anthranilate synthase/phosphoribosyltransferase [EC:4.1.3.27 2.4.2.18]	40	12	0
K11960	urtB; urea transport system permease protein	40	11	0
K07684	narL; two-component system, NarL family, nitrate/nitrite response regulator NarL	40	10	0
K03272	gmhC, hldE, waaE, rfaE; D-beta-D-heptose 7-phosphate kinase / D-beta-D-heptose 1-phosphate adenosyltransferase [EC:2.7.1.167 2.7.7.70]	40	9	0
K05846	opuBD; osmoprotectant transport system permease protein	40	8	3
K01163	K01163; uncharacterized protein	40	7	0
K06151	E1.1.99.3A; gluconate 2-dehydrogenase alpha chain [EC:1.1.99.3]	40	5	0
K07031	hddA; D-glycero-alpha-D-manno-heptose-7-phosphate kinase [EC:2.7.1.168]	40	2	0
K01904	4CL; 4-coumarate--CoA ligase [EC:6.2.1.12]	40	0	0
K00325	pntB; H+-translocating NAD(P) transhydrogenase subunit beta [EC:1.6.1.2 7.1.1.1]	39	242	2
K00788	thiE; thiamine-phosphate pyrophosphorylase [EC:2.5.1.3]	39	92	0
K16787	ecfA2; energy-coupling factor transport system ATP-binding protein [EC:7.-.-.-]	39	79	2
K02518	infA; translation initiation factor IF-1	39	76	0
K00857	tdk, TK; thymidine kinase [EC:2.7.1.21]	39	29	1
K09001	anmK; anhydro-N-acetylmuramic acid kinase [EC:2.7.1.170]	39	29	0
K01803	TPI, tpiA; triosephosphate isomerase (TIM) [EC:5.3.1.1]	39	25	2
K01902	sucD; succinyl-CoA synthetase alpha subunit [EC:6.2.1.5]	39	23	0
K00433	cpo; non-heme chloroperoxidase [EC:1.11.1.10]	39	23	0
K06183	rsuA; 16S rRNA pseudouridine516 synthase [EC:5.4.99.19]	39	20	1
K00368	nirK; nitrite reductase (NO-forming) [EC:1.7.2.1]	39	14	0
K02510	hpaI, hpcH; 4-hydroxy-2-oxoheptanedioate aldolase [EC:4.1.2.52]	39	9	0
K17239	inoG; inositol-phosphate transport system permease protein	39	0	0
K03686	dnaJ; molecular chaperone DnaJ	38	112	0
K02970	RP-S21, MRPS21, rpsU; small subunit ribosomal protein S21	38	95	0
K03628	rho; transcription termination factor Rho	38	74	0
K00337	nuoH; NADH-quinone oxidoreductase subunit H [EC:7.1.1.2]	38	73	22
K01007	pps, ppsA; pyruvate, water dikinase [EC:2.7.9.2]	38	60	0
K05515	mrdA; penicillin-binding protein 2 [EC:3.4.16.4]	38	56	0
K01950	E6.3.5.1, NADSYN1, QNS1, nadE; NAD+ synthase (glutamine-hydrolysing) [EC:6.3.5.1]	38	33	1
K05576	ndhE; NAD(P)H-quinone oxidoreductase subunit 4L [EC:7.1.1.2]	38	23	0
K00856	E2.7.1.20, ADK; adenosine kinase [EC:2.7.1.20]	38	23	0
K03182	ubiD; 4-hydroxy-3-polyprenylbenzoate decarboxylase [EC:4.1.1.98]	38	22	2
K01139	spoT; GTP diphosphokinase / guanosine-3',5'-bis(diphosphate) 3'-diphosphatase [EC:2.7.6.5 3.1.7.2]	38	21	0
K21344	rfaE1; D-glycero-beta-D-manno-heptose-7-phosphate kinase [EC:2.7.1.167]	38	4	0
K07722	nikR; CopG family transcriptional regulator, nickel-responsive regulator	38	3	0
K03497	parB, spo0J; ParB family transcriptional regulator, chromosome partitioning protein	37	115	5
K07304	msrA; peptide-methionine (S)-S-oxide reductase [EC:1.8.4.11]	37	107	0
K16786	ecfA1; energy-coupling factor transport system ATP-binding protein [EC:7.-.-.-]	37	74	2
K01644	citE; citrate lyase subunit beta / citryl-CoA lyase [EC:4.1.3.34]	37	69	1
K02874	RP-L14, MRPL14, rplN; large subunit ribosomal protein L14	37	58	0
K01681	ACO, acnA; aconitate hydratase [EC:4.2.1.3]	37	45	1
K01447	xlyAB; N-acetylmuramoyl-L-alanine amidase [EC:3.5.1.28]	37	44	0
K01619	deoC, DERA; deoxyribose-phosphate aldolase [EC:4.1.2.4]	37	36	0
K00759	APRT, apt; adenine phosphoribosyltransferase [EC:2.4.2.7]	37	33	0
K01698	hemB, ALAD; porphobilinogen synthase [EC:4.2.1.24]	37	20	1
K01185	E3.2.1.17; lysozyme [EC:3.2.1.17]	37	18	1
K03783	punA, PNP; purine-nucleoside phosphorylase [EC:2.4.2.1]	37	17	0
K06929	K06929; uncharacterized protein	37	15	0
K02804	nagE; N-acetylglucosamine PTS system EIICBA or EIICB component [EC:2.7.1.193]	37	7	0
K02803	nagEb; N-acetylglucosamine PTS system EIIB component [EC:2.7.1.193]	37	6	0
K22187	xylA; alpha-ketoglutaric semialdehyde dehydrogenase [EC:1.2.1.-]	37	6	0
K03187	ureE; urease accessory protein	37	4	0
K17226	soxY; sulfur-oxidizing protein SoxY	37	3	0
K13018	wbpD, wlbB; UDP-2-acetamido-3-amino-2,3-dideoxy-glucuronate N-acetyltransferase [EC:2.3.1.201]	37	3	0
K00962	pnp, PNPT1; polyribonucleotide nucleotidyltransferase [EC:2.7.7.8]	36	533	1
K00077	panE, apbA; 2-dehydropantoate 2-reductase [EC:1.1.1.169]	36	100	1
K01881	PARS, proS; prolyl-tRNA synthetase [EC:6.1.1.15]	36	78	1
K00335	nuoF; NADH-quinone oxidoreductase subunit F [EC:7.1.1.2]	36	67	0
K07303	iorB; isoquinoline 1-oxidoreductase subunit beta [EC:1.3.99.16]	36	61	3
K06997	yggS, PROSC; PLP dependent protein	36	48	4
K04077	groEL, HSPD1; chaperonin GroEL	36	43	1
K03616	rnfB; Na+-translocating ferredoxin:NAD+ oxidoreductase subunit B [EC:7.2.1.2]	36	33	0
K00244	frdA; fumarate reductase flavoprotein subunit [EC:1.3.5.4]	36	29	0
K08309	slt; soluble lytic murein transglycosylase [EC:4.2.2.-]	36	23	0
K06015	E3.5.1.81; N-acyl-D-amino-acid deacylase [EC:3.5.1.81]	36	13	1
K08177	oxlT; MFS transporter, OFA family, oxalate/formate antiporter	36	12	0
K03722	dinG; ATP-dependent DNA helicase DinG [EC:3.6.4.12]	36	12	0
K01625	eda; 2-dehydro-3-deoxyphosphogluconate aldolase / (4S)-4-hydroxy-2-oxoglutarate aldolase [EC:4.1.2.14 4.1.3.42]	36	11	1
K03388	hdrA2; heterodisulfide reductase subunit A2 [EC:1.8.7.3 1.8.98.4 1.8.98.5 1.8.98.6]	36	6	0
K14054	mpaA; murein peptide amidase A	36	2	0
K20337	psmB; phenol-soluble modulin beta	36	0	0
K04759	feoB; ferrous iron transport protein B	35	571	1
K01262	pepP; Xaa-Pro aminopeptidase [EC:3.4.11.9]	35	126	0
K01649	leuA, IMS; 2-isopropylmalate synthase [EC:2.3.3.13]	35	88	4
K00812	aspB; aspartate aminotransferase [EC:2.6.1.1]	35	85	0
K02939	RP-L9, MRPL9, rplI; large subunit ribosomal protein L9	35	52	2
K02769	fruAb; fructose PTS system EIIB component [EC:2.7.1.202]	35	13	0
K16238	eat, eutP; ethanolamine permease	35	6	0
K01505	E3.5.99.7; 1-aminocyclopropane-1-carboxylate deaminase [EC:3.5.99.7]	35	5	0
K17214	K17214; inositol transport system permease protein	35	0	0
K00472	P4HA; prolyl 4-hydroxylase [EC:1.14.11.2]	35	0	0
K00245	frdB; fumarate reductase iron-sulfur subunit [EC:1.3.5.4]	35	0	0
K04758	feoA; ferrous iron transport protein A	34	337	6
K10112	msmX, msmK, malK, sugC, ggtA, msiK; multiple sugar transport system ATP-binding protein	34	149	0
K03768	PPIB, ppiB; peptidyl-prolyl cis-trans isomerase B (cyclophilin B) [EC:5.2.1.8]	34	77	0
K03168	topA; DNA topoisomerase I [EC:5.6.2.1]	34	56	1
K01624	FBA, fbaA; fructose-bisphosphate aldolase, class II [EC:4.1.2.13]	34	35	0
K01929	murF; UDP-N-acetylmuramoyl-tripeptide--D-alanyl-D-alanine ligase [EC:6.3.2.10]	34	31	0
K00259	ald; alanine dehydrogenase [EC:1.4.1.1]	34	25	6
K06994	K06994; putative drug exporter of the RND superfamily	34	24	2
K09810	lolD; lipoprotein-releasing system ATP-binding protein [EC:7.6.2.-]	34	24	0
K03688	ubiB, aarF; ubiquinone biosynthesis protein	34	23	0
K07726	K07726; putative transcriptional regulator	34	20	0
K00117	gcd; quinoprotein glucose dehydrogenase [EC:1.1.5.2]	34	11	0
K21420	bpt; leucyl-tRNA---protein transferase [EC:2.3.2.29]	34	7	0
K02280	cpaC, rcpA; pilus assembly protein CpaC	34	4	0
K03673	dsbA; protein dithiol oxidoreductase (disulfide-forming) [EC:1.8.4.15]	34	2	0
K01455	E3.5.1.49; formamidase [EC:3.5.1.49]	34	1	0
K02973	RP-S23e, RPS23; small subunit ribosomal protein S23e	34	0	0
K03307	TC.SSS; solute:Na+ symporter, SSS family	33	61	0
K02015	ABC.FEV.P; iron complex transport system permease protein	33	40	1
K00625	E2.3.1.8, pta; phosphate acetyltransferase [EC:2.3.1.8]	33	37	0
K01653	E2.2.1.6S, ilvH, ilvN; acetolactate synthase I/III small subunit [EC:2.2.1.6]	33	34	1
K01480	speB; agmatinase [EC:3.5.3.11]	33	30	2
K09761	rsmE; 16S rRNA (uracil1498-N3)-methyltransferase [EC:2.1.1.193]	33	29	0
K02198	ccmF; cytochrome c-type biogenesis protein CcmF	33	21	0
K07793	tctA; putative tricarboxylic transport membrane protein	33	15	0
K03293	TC.AAT; amino acid transporter, AAT family	33	10	1
K07574	yhbY; RNA-binding protein	33	6	0
K11936	pgaC, icaA; poly-beta-1,6-N-acetyl-D-glucosamine synthase [EC:2.4.1.-]	33	6	0
K09386	K09386; uncharacterized protein	33	6	0
K07046	K07046; L-fuconolactonase [EC:3.1.1.-]	33	5	0
K00322	sthA, udhA; NAD(P) transhydrogenase [EC:1.6.1.1]	33	4	0
K18588	COQ10; coenzyme Q-binding protein COQ10	33	2	0
K07538	had; 6-hydroxycyclohex-1-ene-1-carbonyl-CoA dehydrogenase [EC:1.1.1.368]	33	1	0
K00960		33	1	0
K02878	RP-L16, MRPL16, rplP; large subunit ribosomal protein L16	32	180	1
K00941	thiD; hydroxymethylpyrimidine/phosphomethylpyrimidine kinase [EC:2.7.1.49 2.7.4.7]	32	84	0
K02078	acpP; acyl carrier protein	32	79	0
K00297	metF, MTHFR; methylenetetrahydrofolate reductase (NADPH) [EC:1.5.1.20]	32	56	0
K07056	rsmI; 16S rRNA (cytidine1402-2'-O)-methyltransferase [EC:2.1.1.198]	32	49	0
K03685	rnc, DROSHA, RNT1; ribonuclease III [EC:3.1.26.3]	32	48	0
K00648	fabH; 3-oxoacyl-[acyl-carrier-protein] synthase III [EC:2.3.1.180]	32	43	4
K09812	ftsE; cell division transport system ATP-binding protein	32	42	0
K03060	rpoZ; DNA-directed RNA polymerase subunit omega [EC:2.7.7.6]	32	25	0
K17759	NAXE, nnrE; NAD(P)H-hydrate epimerase [EC:5.1.99.6]	32	23	0
K17073	lysX1; putative lysine transport system substrate-binding protein	32	22	0
K01077	E3.1.3.1, phoA, phoB; alkaline phosphatase [EC:3.1.3.1]	32	19	0
K01879	glyS; glycyl-tRNA synthetase beta chain [EC:6.1.1.14]	32	12	0
K02851	wecA, tagO, rfe; UDP-GlcNAc:undecaprenyl-phosphate/decaprenyl-phosphate GlcNAc-1-phosphate transferase [EC:2.7.8.33 2.7.8.35]	32	11	0
K00180	iorB; indolepyruvate ferredoxin oxidoreductase, beta subunit [EC:1.2.7.8]	32	11	0
K03328	TC.PST; polysaccharide transporter, PST family	32	8	0
K21405	acoR; sigma-54 dependent transcriptional regulator, acetoin dehydrogenase operon transcriptional activator AcoR	32	7	0
K02231	cobP, cobU; adenosylcobinamide kinase / adenosylcobinamide-phosphate guanylyltransferase [EC:2.7.1.156 2.7.7.62]	32	5	0
K14762	yibL; ribosome-associated protein	32	4	0
K07977	ARF; Arf/Sar family, other	32	0	0
K03111	ssb; single-strand DNA-binding protein	31	86	0
K12511	tadC; tight adherence protein C	31	75	0
K01768	E4.6.1.1; adenylate cyclase [EC:4.6.1.1]	31	72	1
K01153	hsdR; type I restriction enzyme, R subunit [EC:3.1.21.3]	31	68	0
K03572	mutL; DNA mismatch repair protein MutL	31	35	1
K07277	SAM50, TOB55, bamA; outer membrane protein insertion porin family	31	21	3
K01181	E3.2.1.8, xynA; endo-1,4-beta-xylanase [EC:3.2.1.8]	31	18	2
K00156	poxB; pyruvate dehydrogenase (quinone) [EC:1.2.5.1]	31	15	1
K06189	corC; magnesium and cobalt transporter	31	10	0
K02347	polX, dpx; DNA polymerase (family X)	31	9	0
K11070	potC; spermidine/putrescine transport system permease protein	31	7	0
K00986	ltrA; RNA-directed DNA polymerase [EC:2.7.7.49]	31	6	0
K03557	fis; Fis family transcriptional regulator, factor for inversion stimulation protein	31	4	0
K00263	E1.4.1.9; leucine dehydrogenase [EC:1.4.1.9]	31	3	0
K05934	E2.1.1.131, cobJ, cbiH; precorrin-3B C17-methyltransferase [EC:2.1.1.131]	31	2	1
K21731	camP; 2,5-diketocamphane 1,2-monooxygenase [EC:1.14.14.108]	31	1	0
K03642	rlpA; rare lipoprotein A	30	98	0
K03574	mutT, NUDT15, MTH2; 8-oxo-dGTP diphosphatase [EC:3.6.1.55]	30	83	1
K02867	RP-L11, MRPL11, rplK; large subunit ribosomal protein L11	30	45	1
K01255	CARP, pepA; leucyl aminopeptidase [EC:3.4.11.1]	30	37	2
K03092	rpoN; RNA polymerase sigma-54 factor	30	19	0
K21147	moeZR, moeBR; sulfur-carrier protein adenylyltransferase/sulfurtransferase [EC:2.7.7.80 2.7.7.- 2.8.1.11 2.8.1.-]	30	12	1
K01468	hutI, AMDHD1; imidazolonepropionase [EC:3.5.2.7]	30	12	0
K05834	rhtB; homoserine/homoserine lactone efflux protein	30	6	0
K15792	murEF; MurE/MurF fusion protein [EC:6.3.2.13 6.3.2.10]	30	5	0
K03880	ND3; NADH-ubiquinone oxidoreductase chain 3 [EC:7.1.1.2]	30	1	0
K22133	AAE3; oxalate---CoA ligase [EC:6.2.1.8]	30	1	0
K14986	fixL; two-component system, LuxR family, sensor kinase FixL [EC:2.7.13.3]	30	1	0
K07089	K07089; uncharacterized protein	29	127	20
K04066	priA; primosomal protein N' (replication factor Y) (superfamily II helicase) [EC:3.6.4.-]	29	102	4
K07126	K07126; uncharacterized protein	29	51	1
K00241	sdhC, frdC; succinate dehydrogenase / fumarate reductase, cytochrome b subunit	29	48	0
K00681	ggt; gamma-glutamyltranspeptidase / glutathione hydrolase [EC:2.3.2.2 3.4.19.13]	29	43	0
K02500	hisF; imidazole glycerol-phosphate synthase subunit HisF [EC:4.3.2.10]	29	36	0
K13829	aroKB; shikimate kinase / 3-dehydroquinate synthase [EC:2.7.1.71 4.2.3.4]	29	25	1
K00852	rbsK, RBKS; ribokinase [EC:2.7.1.15]	29	22	1
K02517	lpxL, htrB; Kdo2-lipid IVA lauroyltransferase/acyltransferase [EC:2.3.1.241 2.3.1.-]	29	22	1
K09125	yhhQ; queuosine precursor transporter	29	20	0
K07787	cusA, silA; copper/silver efflux system protein	29	18	0
K15256	cmoA; tRNA (cmo5U34)-methyltransferase [EC:2.1.1.-]	29	16	3
K01712	hutU, UROC1; urocanate hydratase [EC:4.2.1.49]	29	16	2
K02658	pilH; twitching motility two-component system response regulator PilH	29	9	0
K03821	phbC, phaC; polyhydroxyalkanoate synthase subunit PhaC [EC:2.3.1.-]	29	8	0
K21687	rpfA; resuscitation-promoting factor RpfA	29	3	0
K02073	metQ; D-methionine transport system substrate-binding protein	28	251	0
K01607	pcaC; 4-carboxymuconolactone decarboxylase [EC:4.1.1.44]	28	116	2
K00793	ribE, RIB5; riboflavin synthase [EC:2.5.1.9]	28	84	0
K00558	DNMT1, dcm; DNA (cytosine-5)-methyltransferase 1 [EC:2.1.1.37]	28	69	0
K20276	bapA; large repetitive protein	28	61	0
K02967	RP-S2, MRPS2, rpsB; small subunit ribosomal protein S2	28	42	2
K10254	ohyA, sph; oleate hydratase [EC:4.2.1.53]	28	36	0
K01061	E3.1.1.45; carboxymethylenebutenolidase [EC:3.1.1.45]	28	33	0
K04750	phnB; PhnB protein	28	26	0
K16137	nemR; TetR/AcrR family transcriptional regulator, transcriptional repressor for nem operon	28	23	0
K06200	cstA; carbon starvation protein	28	20	0
K09970	aapQ, bztB; general L-amino acid transport system permease protein	28	17	0
K01119	cpdB; 2',3'-cyclic-nucleotide 2'-phosphodiesterase / 3'-nucleotidase [EC:3.1.4.16 3.1.3.6]	28	16	0
K13735	yeeJ; adhesin/invasin	28	11	0
K02793	manXa; mannose PTS system EIIA component [EC:2.7.1.191]	28	9	2
K00757	udp, UPP; uridine phosphorylase [EC:2.4.2.3]	28	7	0
K04093	pheA1; chorismate mutase [EC:5.4.99.5]	28	5	0
K07937	ARF1_2; ADP-ribosylation factor 1/2	28	0	0
K01995	livG; branched-chain amino acid transport system ATP-binding protein	27	441	0
K03551	ruvB; holliday junction DNA helicase RuvB [EC:3.6.4.12]	27	110	0
K00627	DLAT, aceF, pdhC; pyruvate dehydrogenase E2 component (dihydrolipoamide acetyltransferase) [EC:2.3.1.12]	27	57	0
K07316	mod; adenine-specific DNA-methyltransferase [EC:2.1.1.72]	27	23	0
K21449	ata, sadA, emaA; trimeric autotransporter adhesin	27	23	0
K01633	folB; 7,8-dihydroneopterin aldolase/epimerase/oxygenase [EC:4.1.2.25 5.1.99.8 1.13.11.81]	27	22	0
K00703	glgA; starch synthase [EC:2.4.1.21]	27	16	0
K16874	hmfF; 2,5-furandicarboxylate decarboxylase 1	27	11	0
K00158	E1.2.3.3, poxL; pyruvate oxidase [EC:1.2.3.3]	27	8	1
K01415	ECE; endothelin-converting enzyme [EC:3.4.24.71]	27	8	0
K01466	allB; allantoinase [EC:3.5.2.5]	27	6	5
K01849	E5.4.99.2B, mcmA2; methylmalonyl-CoA mutase, C-terminal domain [EC:5.4.99.2]	27	6	0
K01449	cwlJ, sleB; N-acetylmuramoyl-L-alanine amidase [EC:3.5.1.28]	27	5	0
K09157	K09157; uncharacterized protein	27	4	0
K09129	K09129; uncharacterized protein	27	3	0
K16887	qmoC; quinone-modifying oxidoreductase, subunit QmoC	27	2	0
K02958	RP-S15e, RPS15; small subunit ribosomal protein S15e	27	0	0
K02982	RP-S3, rpsC; small subunit ribosomal protein S3	26	352	1
K21572	susD; starch-binding outer membrane protein, SusD/RagB family	26	217	0
K02654	pilD, pppA; leader peptidase (prepilin peptidase) / N-methyltransferase [EC:3.4.23.43 2.1.1.-]	26	80	0
K01515	nudF; ADP-ribose pyrophosphatase [EC:3.6.1.13]	26	78	0
K01736	aroC; chorismate synthase [EC:4.2.3.5]	26	68	0
K04485	radA, sms; DNA repair protein RadA/Sms	26	54	1
K01874	MARS, metG; methionyl-tRNA synthetase [EC:6.1.1.10]	26	51	0
K09811	ftsX; cell division transport system permease protein	26	48	0
K03743	pncC; nicotinamide-nucleotide amidase [EC:3.5.1.42]	26	47	0
K02913	RP-L33, MRPL33, rpmG; large subunit ribosomal protein L33	26	46	0
K01426	E3.5.1.4, amiE; amidase [EC:3.5.1.4]	26	44	0
K03581	recD; exodeoxyribonuclease V alpha subunit [EC:3.1.11.5]	26	39	0
K07447	ruvX; putative holliday junction resolvase [EC:3.1.-.-]	26	36	0
K00172	porC, porG; pyruvate ferredoxin oxidoreductase gamma subunit [EC:1.2.7.1]	26	34	0
K07171	mazF, ndoA, chpA; mRNA interferase MazF [EC:3.1.-.-]	26	33	2
K02484	K02484; two-component system, OmpR family, sensor kinase [EC:2.7.13.3]	26	33	0
K00946	thiL; thiamine-monophosphate kinase [EC:2.7.4.16]	26	30	0
K18640	parM, stbA; plasmid segregation protein ParM	26	29	6
K03816	xpt; xanthine phosphoribosyltransferase [EC:2.4.2.22]	26	22	2
K07507	mgtC; putative Mg2+ transporter-C (MgtC) family protein	26	17	0
K01079	serB, PSPH; phosphoserine phosphatase [EC:3.1.3.3]	26	16	1
K01241	amn; AMP nucleosidase [EC:3.2.2.4]	26	12	0
K02379	fdhD; FdhD protein	26	12	0
K01654	neuB, nnaB; N-acetylneuraminate synthase [EC:2.5.1.56]	26	4	0
K19416	yccA; modulator of FtsH protease	26	3	0
K00260	gudB, rocG; glutamate dehydrogenase [EC:1.4.1.2]	26	1	0
K17236	araQ; arabinosaccharide transport system permease protein	26	0	0
K03286	TC.OOP; OmpA-OmpF porin, OOP family	25	87	1
K01692	paaF, echA; enoyl-CoA hydratase [EC:4.2.1.17]	25	65	0
K02916	RP-L35, MRPL35, rpmI; large subunit ribosomal protein L35	25	63	0
K00969	nadD; nicotinate-nucleotide adenylyltransferase [EC:2.7.7.18]	25	54	3
K00124	fdoH, fdsB; formate dehydrogenase iron-sulfur subunit	25	52	0
K03074	secF; preprotein translocase subunit SecF	25	43	0
K01924	murC; UDP-N-acetylmuramate--alanine ligase [EC:6.3.2.8]	25	35	0
K06188	aqpZ; aquaporin Z	25	30	0
K03919	alkB; DNA oxidative demethylase [EC:1.14.11.33]	25	26	0
K03148	thiF; sulfur carrier protein ThiS adenylyltransferase [EC:2.7.7.73]	25	20	0
K01966	PCCB, pccB; propionyl-CoA carboxylase beta chain [EC:6.4.1.3 2.1.3.15]	25	20	0
K00254	DHODH, pyrD; dihydroorotate dehydrogenase [EC:1.3.5.2]	25	17	1
K13747	nspC; carboxynorspermidine decarboxylase [EC:4.1.1.96]	25	17	0
K00101	lldD; L-lactate dehydrogenase (cytochrome) [EC:1.1.2.3]	25	16	0
K07657	phoB; two-component system, OmpR family, phosphate regulon response regulator PhoB	25	15	0
K09992	K09992; uncharacterized protein	25	10	0
K02667	pilR, pehR; two-component system, NtrC family, response regulator PilR	25	8	0
K04566	lysK; lysyl-tRNA synthetase, class I [EC:6.1.1.6]	25	6	0
K12952	ctpE; cation-transporting P-type ATPase E [EC:7.2.2.-]	25	5	2
K10003	gltJ, aatQ; glutamate/aspartate transport system permease protein	25	1	0
K10258	TER, TSC13, CER10; very-long-chain enoyl-CoA reductase [EC:1.3.1.93]	25	0	0
K07107	ybgC; acyl-CoA thioester hydrolase [EC:3.1.2.-]	24	124	0
K07566	tsaC, rimN, SUA5; L-threonylcarbamoyladenylate synthase [EC:2.7.7.87]	24	94	0
K01092	E3.1.3.25, IMPA, suhB; myo-inositol-1(or 4)-monophosphatase [EC:3.1.3.25]	24	63	0
K03536	rnpA; ribonuclease P protein component [EC:3.1.26.5]	24	54	0
K03592	pmbA; PmbA protein	24	45	0
K03733	xerC; integrase/recombinase XerC	24	42	0
K09458	fabF, OXSM, CEM1; 3-oxoacyl-[acyl-carrier-protein] synthase II [EC:2.3.1.179]	24	40	0
K00919	ispE; 4-diphosphocytidyl-2-C-methyl-D-erythritol kinase [EC:2.7.1.148]	24	35	2
K01206	FUCA; alpha-L-fucosidase [EC:3.2.1.51]	24	34	1
K07516	fadN; 3-hydroxyacyl-CoA dehydrogenase [EC:1.1.1.35]	24	26	0
K00114	exaA; alcohol dehydrogenase (cytochrome c) [EC:1.1.2.8]	24	23	10
K03723	mfd; transcription-repair coupling factor (superfamily II helicase) [EC:3.6.4.-]	24	23	0
K06282	hyaA, hybO; hydrogenase small subunit [EC:1.12.99.6]	24	22	0
K11741	sugE; quaternary ammonium compound-resistance protein SugE	24	21	0
K07386	pepO; putative endopeptidase [EC:3.4.24.-]	24	19	0
K08978	TC.BAT1; bacterial/archaeal transporter family protein	24	16	0
K01425	glsA, GLS; glutaminase [EC:3.5.1.2]	24	13	0
K02770	fruA; fructose PTS system EIIBC or EIIC component [EC:2.7.1.202]	24	12	0
K00311	ETFDH; electron-transferring-flavoprotein dehydrogenase [EC:1.5.5.1]	24	10	0
K00364	E1.7.1.7, guaC; GMP reductase [EC:1.7.1.7]	24	7	0
K18331	hndC; NADP-reducing hydrogenase subunit HndC [EC:1.12.1.3]	24	4	0
K06961	KRR1; ribosomal RNA assembly protein	24	4	0
K07492	K07492; putative transposase	24	4	0
K02609	paaA; ring-1,2-phenylacetyl-CoA epoxidase subunit PaaA [EC:1.14.13.149]	24	3	1
K10201	ABC.NGC.P; N-acetylglucosamine transport system permease protein	24	2	0
K15396	trmJ; tRNA (cytidine32/uridine32-2'-O)-methyltransferase [EC:2.1.1.200]	24	2	0
K11690	dctM; C4-dicarboxylate transporter, DctM subunit	24	1	0
K17950	cuyA; L-cysteate sulfo-lyase [EC:4.4.1.25]	24	0	0
K03892	arsR; ArsR family transcriptional regulator, arsenate/arsenite/antimonite-responsive transcriptional repressor	23	67	0
K02687	prmA; ribosomal protein L11 methyltransferase [EC:2.1.1.-]	23	63	0
K01610	E4.1.1.49, pckA; phosphoenolpyruvate carboxykinase (ATP) [EC:4.1.1.49]	23	48	0
K03695	clpB; ATP-dependent Clp protease ATP-binding subunit ClpB	23	40	0
K01693	hisB; imidazoleglycerol-phosphate dehydratase [EC:4.2.1.19]	23	39	1
K00600	glyA, SHMT; glycine hydroxymethyltransferase [EC:2.1.2.1]	23	37	0
K06148	ABCC-BAC; ATP-binding cassette, subfamily C, bacterial	23	35	1
K15270	sam; S-adenosylmethionine uptake transporter	23	24	0
K03073	secE; preprotein translocase subunit SecE	23	23	0
K02299	cyoC; cytochrome o ubiquinol oxidase subunit III	23	21	0
K03205	virD4, lvhD4; type IV secretion system protein VirD4 [EC:7.4.2.8]	23	19	0
K01424	E3.5.1.1, ansA, ansB; L-asparaginase [EC:3.5.1.1]	23	17	1
K06990	MEMO1; MEMO1 family protein	23	17	0
K09971	aapM, bztC; general L-amino acid transport system permease protein	23	14	0
K00765	hisG; ATP phosphoribosyltransferase [EC:2.4.2.17]	23	14	0
K03609	minD; septum site-determining protein MinD	23	11	0
K00285	dadA; D-amino-acid dehydrogenase [EC:1.4.5.1]	23	8	0
K02046	cysU; sulfate/thiosulfate transport system permease protein	23	7	0
K18456	E3.5.4.32; 8-oxoguanine deaminase [EC:3.5.4.32]	23	4	1
K10228	smoF, mtlF; sorbitol/mannitol transport system permease protein	23	4	0
K00154	E1.2.1.68; coniferyl-aldehyde dehydrogenase [EC:1.2.1.68]	23	4	0
K07823	pcaF; 3-oxoadipyl-CoA thiolase [EC:2.3.1.174]	23	2	0
K02996	RP-S9, MRPS9, rpsI; small subunit ribosomal protein S9	22	189	0
K02337	dnaE; DNA polymerase III subunit alpha [EC:2.7.7.7]	22	138	0
K01953	asnB, ASNS; asparagine synthase (glutamine-hydrolysing) [EC:6.3.5.4]	22	96	2
K03469	rnhA, RNASEH1; ribonuclease HI [EC:3.1.26.4]	22	94	0
K03769	ppiC; peptidyl-prolyl cis-trans isomerase C [EC:5.2.1.8]	22	61	5
K00432	gpx, btuE, bsaA; glutathione peroxidase [EC:1.11.1.9]	22	50	4
K07407	E3.2.1.22B, galA, rafA; alpha-galactosidase [EC:3.2.1.22]	22	46	7
K11751	ushA; 5'-nucleotidase / UDP-sugar diphosphatase [EC:3.1.3.5 3.6.1.45]	22	44	0
K03742	pncC; nicotinamide-nucleotide amidase [EC:3.5.1.42]	22	43	0
K01759	GLO1, gloA; lactoylglutathione lyase [EC:4.4.1.5]	22	43	0
K03453	TC.BASS; bile acid:Na+ symporter, BASS family	22	33	0
K07011		22	33	0
K00573	E2.1.1.77, pcm; protein-L-isoaspartate(D-aspartate) O-methyltransferase [EC:2.1.1.77]	22	28	0
K01696	trpB; tryptophan synthase beta chain [EC:4.2.1.20]	22	26	0
K00609	pyrB, PYR2; aspartate carbamoyltransferase catalytic subunit [EC:2.1.3.2]	22	25	0
K15727	czcB, cusB, cnrB; membrane fusion protein, heavy metal efflux system	22	24	0
K07112	K07112; uncharacterized protein	22	24	0
K02372	fabZ; 3-hydroxyacyl-[acyl-carrier-protein] dehydratase [EC:4.2.1.59]	22	23	0
K15580	oppA, mppA; oligopeptide transport system substrate-binding protein	22	19	1
K03519	coxM, cutM; aerobic carbon-monoxide dehydrogenase medium subunit [EC:1.2.5.3]	22	19	0
K14415	RTCB, rtcB; tRNA-splicing ligase RtcB (3'-phosphate/5'-hydroxy nucleic acid ligase) [EC:6.5.1.8]	22	17	0
K07071	K07071; uncharacterized protein	22	17	0
K02472	wecC; UDP-N-acetyl-D-mannosaminuronic acid dehydrogenase [EC:1.1.1.336]	22	14	0
K01697	CBS; cystathionine beta-synthase [EC:4.2.1.22]	22	11	0
K01640	E4.1.3.4, HMGCL, hmgL; hydroxymethylglutaryl-CoA lyase [EC:4.1.3.4]	22	11	0
K02455	gspF; general secretion pathway protein F	22	7	0
K03833	selB, EEFSEC; selenocysteine-specific elongation factor	22	6	0
K00547	mmuM, BHMT2; homocysteine S-methyltransferase [EC:2.1.1.10]	22	6	0
K03120	TBP, tbp; transcription initiation factor TFIID TATA-box-binding protein	22	5	0
K16554	exoP, vpsO; polysaccharide biosynthesis transport protein	22	5	0
K02387	flgB; flagellar basal-body rod protein FlgB	22	5	0
K05501	slmA, ttk; TetR/AcrR family transcriptional regulator	22	3	0
K22339	hylB; formate dehydrogenase (NAD+, ferredoxin) subunit B [EC:1.17.1.11]	22	0	0
K03166	top6A; DNA topoisomerase VI subunit A [EC:5.6.2.2]	22	0	0
K06871	K06871; uncharacterized protein	21	139	1
K00928	lysC; aspartate kinase [EC:2.7.2.4]	21	133	2
K01783	rpe, RPE; ribulose-phosphate 3-epimerase [EC:5.1.3.1]	21	113	0
K00821	argD; acetylornithine/N-succinyldiaminopimelate aminotransferase [EC:2.6.1.11 2.6.1.17]	21	104	0
K03386	PRDX2_4, ahpC; peroxiredoxin 2/4 [EC:1.11.1.24]	21	85	0
K13924	cheBR; two-component system, chemotaxis family, CheB/CheR fusion protein [EC:2.1.1.80 3.1.1.61]	21	75	1
K00858	ppnK, NADK; NAD+ kinase [EC:2.7.1.23]	21	52	0
K08303	prtC, trhP; U32 family peptidase [EC:3.4.-.-]	21	40	0
K07137	K07137; uncharacterized protein	21	30	0
K01971	ligD; bifunctional non-homologous end joining protein LigD [EC:6.5.1.1]	21	28	0
K00575	cheR; chemotaxis protein methyltransferase CheR [EC:2.1.1.80]	21	22	0
K01227	ENGASE; mannosyl-glycoprotein endo-beta-N-acetylglucosaminidase [EC:3.2.1.96]	21	20	16
K05845	opuC; osmoprotectant transport system substrate-binding protein	21	15	1
K00008	SORD, gutB; L-iditol 2-dehydrogenase [EC:1.1.1.14]	21	14	1
K16927	cbrT; energy-coupling factor transport system substrate-specific component	21	11	0
K07217	K07217; Mn-containing catalase	21	10	0
K06378	spoIIAA; stage II sporulation protein AA (anti-sigma F factor antagonist)	21	10	0
K00926	arcC; carbamate kinase [EC:2.7.2.2]	21	9	0
K16692	etk-wzc; tyrosine-protein kinase Etk/Wzc [EC:2.7.10.-]	21	6	0
K00138	aldB; aldehyde dehydrogenase [EC:1.2.1.-]	21	5	0
K07638	envZ; two-component system, OmpR family, osmolarity sensor histidine kinase EnvZ [EC:2.7.13.3]	21	5	0
K16937	doxD; thiosulfate dehydrogenase (quinone) large subunit [EC:1.8.5.2]	21	5	0
K10040	peb1B, glnP, glnM; aspartate/glutamate/glutamine transport system permease protein	21	3	1
K13541	cbiGH-cobJ; cobalt-precorrin 5A hydrolase / precorrin-3B C17-methyltransferase [EC:3.7.1.12 2.1.1.131]	21	2	1
K07696	nreC; two-component system, NarL family, response regulator NreC	21	0	0
K10560	rhaP; rhamnose transport system permease protein	21	0	0
K03699	tlyC; putative hemolysin	20	126	0
K00939	adk, AK; adenylate kinase [EC:2.7.4.3]	20	116	1
K03744	lemA; LemA protein	20	74	1
K00425	cydA; cytochrome bd ubiquinol oxidase subunit I [EC:7.1.1.7]	20	61	0
K08307	mltD, dniR; membrane-bound lytic murein transglycosylase D [EC:4.2.2.-]	20	57	0
K03553	recA; recombination protein RecA	20	57	0
K02238	comEC; competence protein ComEC	20	51	0
K15836	fhlA; formate hydrogenlyase transcriptional activator	20	48	0
K01372	BLMH, pepC; bleomycin hydrolase [EC:3.4.22.40]	20	40	0
K01273	DPEP; membrane dipeptidase [EC:3.4.13.19]	20	39	0
K00371	narH, narY, nxrB; nitrate reductase / nitrite oxidoreductase, beta subunit [EC:1.7.5.1 1.7.99.-]	20	37	0
K01081	E3.1.3.5; 5'-nucleotidase [EC:3.1.3.5]	20	35	0
K02454	gspE; general secretion pathway protein E [EC:7.4.2.8]	20	33	0
K02303	cobA; uroporphyrin-III C-methyltransferase [EC:2.1.1.107]	20	27	0
K01886	QARS, glnS; glutaminyl-tRNA synthetase [EC:6.1.1.18]	20	26	0
K01811	xylS, yicI; alpha-D-xyloside xylohydrolase [EC:3.2.1.177]	20	25	0
K02018	modB; molybdate transport system permease protein	20	25	0
K09981	K09981; uncharacterized protein	20	22	0
K02066	mlaE, linK; phospholipid/cholesterol/gamma-HCH transport system permease protein	20	21	3
K02417	fliN; flagellar motor switch protein FliN	20	20	0
K09796	pccA; periplasmic copper chaperone A	20	14	1
K03777	dld; D-lactate dehydrogenase (quinone) [EC:1.1.5.12]	20	14	0
K00824	dat; D-alanine transaminase [EC:2.6.1.21]	20	11	0
K13810	tal-pgi; transaldolase / glucose-6-phosphate isomerase [EC:2.2.1.2 5.3.1.9]	20	8	0
K00930	argB; acetylglutamate kinase [EC:2.7.2.8]	20	7	0
K05591	dbpA; ATP-dependent RNA helicase DbpA [EC:3.6.4.13]	20	7	0
K14540	rbgA; ribosome biogenesis GTPase A	20	6	1
K09946	K09946; uncharacterized protein	20	6	0
K02069	ABC.X2.P; putative ABC transport system permease protein	20	5	1
K05787	hupA; DNA-binding protein HU-alpha	20	5	0
K18299	mexF; multidrug efflux pump	20	4	4
K06407	spoVAE; stage V sporulation protein AE	20	4	0
K04094	trmFO, gid; methylenetetrahydrofolate--tRNA-(uracil-5-)-methyltransferase [EC:2.1.1.74]	20	2	0
K02984	RP-S3Ae, RPS3A; small subunit ribosomal protein S3Ae	20	1	0
K00496	alkB1_2, alkM; alkane 1-monooxygenase [EC:1.14.15.3]	20	1	0
K10242	cebG; cellobiose transport system permease protein	20	1	0
K00257	mbtN, fadE14; acyl-ACP dehydrogenase [EC:1.3.99.-]	20	0	0
K03061	PSMC2, RPT1; 26S proteasome regulatory subunit T1	20	0	0
K15599	thiX; putative hydroxymethylpyrimidine transport system permease protein	20	0	0
K03308	TC.NSS; neurotransmitter:Na+ symporter, NSS family	19	122	0
K04487	iscS, NFS1; cysteine desulfurase [EC:2.8.1.7]	19	86	0
K01356	lexA; repressor LexA [EC:3.4.21.88]	19	71	0
K06131	clsA_B; cardiolipin synthase A/B [EC:2.7.8.-]	19	63	0
K06893	K06893; uncharacterized protein	19	58	0
K06969	rlmI; 23S rRNA (cytosine1962-C5)-methyltransferase [EC:2.1.1.191]	19	57	0
K03569	mreB; rod shape-determining protein MreB and related proteins	19	55	0
K03521	fixA, etfB; electron transfer flavoprotein beta subunit	19	45	0
K02002	proX; glycine betaine/proline transport system substrate-binding protein	19	42	0
K05813	ugpB; sn-glycerol 3-phosphate transport system substrate-binding protein	19	40	0
K03210	yajC; preprotein translocase subunit YajC	19	36	0
K16011	algA, xanB, rfbA, wbpW, pslB; mannose-1-phosphate guanylyltransferase / mannose-6-phosphate isomerase [EC:2.7.7.13 5.3.1.8]	19	26	0
K03639	moaA, CNX2; GTP 3',8-cyclase [EC:4.1.99.22]	19	23	0
K00130	betB, gbsA; betaine-aldehyde dehydrogenase [EC:1.2.1.8]	19	23	0
K03405	chlI, bchI; magnesium chelatase subunit I [EC:6.6.1.1]	19	21	0
K09903	pyrH; uridylate kinase [EC:2.7.4.22]	19	21	0
K06013	STE24; STE24 endopeptidase [EC:3.4.24.84]	19	18	2
K09015	sufD; Fe-S cluster assembly protein SufD	19	12	1
K02651	flp, pilA; pilus assembly protein Flp/PilA	19	12	0
K03185	ubiH; 2-octaprenyl-6-methoxyphenol hydroxylase [EC:1.14.13.-]	19	9	0
K02446	glpX; fructose-1,6-bisphosphatase II [EC:3.1.3.11]	19	8	0
K00318	PRODH, fadM, putB; proline dehydrogenase [EC:1.5.5.2]	19	8	0
K12957	ahr; alcohol/geraniol dehydrogenase (NADP+) [EC:1.1.1.2 1.1.1.183]	19	7	7
K02533	lasT; tRNA/rRNA methyltransferase [EC:2.1.1.-]	19	7	0
K05685	macB; macrolide transport system ATP-binding/permease protein [EC:7.6.2.-]	19	6	0
K13039	comE; sulfopyruvate decarboxylase subunit beta [EC:4.1.1.79]	19	5	0
K14393	actP; cation/acetate symporter	19	5	0
K02818		19	4	0
K02819	treB, treP; trehalose PTS system EIIBC or EIIBCA component [EC:2.7.1.201]	19	4	0
K09700	K09700; uncharacterized protein	19	2	0
K16840	hpxQ; 2-oxo-4-hydroxy-4-carboxy-5-ureidoimidazoline decarboxylase [EC:4.1.1.97]	19	0	0
K00947	mosAB; molybdenum storage protein	19	0	0
K20367	ERGIC3, ERV46; endoplasmic reticulum-Golgi intermediate compartment protein 3	19	0	0
K09921	K09921; uncharacterized protein	19	0	0
K02275	coxB, ctaC; cytochrome c oxidase subunit II [EC:7.1.1.9]	18	506	0
K01921	ddl; D-alanine-D-alanine ligase [EC:6.3.2.4]	18	69	0
K04069	pflA, pflC, pflE; pyruvate formate lyase activating enzyme [EC:1.97.1.4]	18	59	0
K01814	hisA; phosphoribosylformimino-5-aminoimidazole carboxamide ribotide isomerase [EC:5.3.1.16]	18	53	1
K06287	maf; septum formation protein	18	52	0
K07075	K07075; uncharacterized protein	18	38	1
K01791	wecB; UDP-N-acetylglucosamine 2-epimerase (non-hydrolysing) [EC:5.1.3.14]	18	34	0
K01278	DPP4, CD26; dipeptidyl-peptidase 4 [EC:3.4.14.5]	18	31	1
K07220	K07220; uncharacterized protein	18	30	0
K09005	K09005; uncharacterized protein	18	28	0
K02563	murG; UDP-N-acetylglucosamine--N-acetylmuramyl-(pentapeptide) pyrophosphoryl-undecaprenol N-acetylglucosamine transferase [EC:2.4.1.227]	18	27	0
K01256	pepN; aminopeptidase N [EC:3.4.11.2]	18	24	0
K12524	thrA; bifunctional aspartokinase / homoserine dehydrogenase 1 [EC:2.7.2.4 1.1.1.3]	18	20	0
K16788	niaX; niacin transporter	18	19	0
K07150	K07150; uncharacterized protein	18	18	2
K19221	cobA, btuR; cob(I)alamin adenosyltransferase [EC:2.5.1.17]	18	15	1
K02441	glpG; GlpG protein	18	15	0
K05936	cobM, cbiF; precorrin-4/cobalt-precorrin-4 C11-methyltransferase [EC:2.1.1.133 2.1.1.271]	18	13	0
K00633	lacA; galactoside O-acetyltransferase [EC:2.3.1.18]	18	13	0
K15125	fhaB; filamentous hemagglutinin	18	10	0
K03389	hdrB2; heterodisulfide reductase subunit B2 [EC:1.8.7.3 1.8.98.4 1.8.98.5 1.8.98.6]	18	9	0
K01677	E4.2.1.2AA, fumA; fumarate hydratase subunit alpha [EC:4.2.1.2]	18	6	0
K11250	leuE; leucine efflux protein	18	4	0
K10126	dctD; two-component system, NtrC family, C4-dicarboxylate transport response regulator DctD	18	4	0
K06976	K06976; uncharacterized protein	18	3	0
K00313	fixC; electron transfer flavoprotein-quinone oxidoreductase [EC:1.5.5.-]	18	2	2
K10941	flrA, fleQ, flaK; sigma-54 dependent transcriptional regulator, flagellar regulatory protein	18	2	0
K01900	LSC2; succinyl-CoA synthetase beta subunit [EC:6.2.1.4 6.2.1.5]	18	0	0
K06414	spoVM; stage V sporulation protein M	18	0	0
K12976	pagL; lipid A 3-O-deacylase [EC:3.1.1.-]	18	0	0
K17489	E2.1.3.1-12S; methylmalonyl-CoA carboxyltransferase 12S subunit [EC:2.1.3.1]	18	0	0
K09999	artQ; arginine transport system permease protein	18	0	0
K19689	ampS, pepS, ampT; aminopeptidase [EC:3.4.11.-]	17	91	0
K01626	E2.5.1.54, aroF, aroG, aroH; 3-deoxy-7-phosphoheptulonate synthase [EC:2.5.1.54]	17	90	0
K00764	purF, PPAT; amidophosphoribosyltransferase [EC:2.4.2.14]	17	88	0
K10773	NTH; endonuclease III [EC:4.2.99.18]	17	78	0
K02469	gyrA; DNA gyrase subunit A [EC:5.6.2.2]	17	74	0
K01104	E3.1.3.48; protein-tyrosine phosphatase [EC:3.1.3.48]	17	70	0
K01130	E3.1.6.1; arylsulfatase [EC:3.1.6.1]	17	60	0
K03767	PPIA; peptidyl-prolyl cis-trans isomerase A (cyclophilin A) [EC:5.2.1.8]	17	58	0
K07005	K07005; uncharacterized protein	17	57	0
K00571	E2.1.1.72; site-specific DNA-methyltransferase (adenine-specific) [EC:2.1.1.72]	17	49	0
K00046	idnO; gluconate 5-dehydrogenase [EC:1.1.1.69]	17	40	0
K02652	pilB; type IV pilus assembly protein PilB	17	39	0
K13292	lgt, umpA; phosphatidylglycerol---prolipoprotein diacylglyceryl transferase [EC:2.5.1.145]	17	37	0
K07576	K07576; metallo-beta-lactamase family protein	17	32	0
K07738	nrdR; transcriptional repressor NrdR	17	26	1
K03587	ftsI; cell division protein FtsI (penicillin-binding protein 3) [EC:3.4.16.4]	17	25	1
K02946	RP-S10, MRPS10, rpsJ; small subunit ribosomal protein S10	17	25	0
K10027	crtI; phytoene desaturase [EC:1.3.99.26 1.3.99.28 1.3.99.29 1.3.99.31]	17	23	0
K00798	MMAB, pduO; cob(I)alamin adenosyltransferase [EC:2.5.1.17]	17	19	0
K03615	rnfC; Na+-translocating ferredoxin:NAD+ oxidoreductase subunit C [EC:7.2.1.2]	17	17	2
K18928	lldE; L-lactate dehydrogenase complex protein LldE	17	16	0
K00694	bcsA; cellulose synthase (UDP-forming) [EC:2.4.1.12]	17	12	2
K03975	dedA; membrane-associated protein	17	11	0
K07093	K07093; uncharacterized protein	17	11	0
K07782	sdiA; LuxR family transcriptional regulator, quorum-sensing system regulator SdiA	17	10	2
K02479	K02479; two-component system, NarL family, response regulator	17	10	0
K06902	UMF1; MFS transporter, UMF1 family	17	9	0
K16958	tcyL; L-cystine transport system permease protein	17	9	0
K06181	rluE; 23S rRNA pseudouridine2457 synthase [EC:5.4.99.20]	17	8	1
K22445	ald; 4,4'-diapolycopenoate synthase [EC:1.2.99.10]	17	6	0
K09692	tagG; teichoic acid transport system permease protein	17	5	1
K13057	treT; trehalose synthase [EC:2.4.1.245]	17	5	0
K07789	mdtC; multidrug efflux pump	17	4	0
K07148	K07148; uncharacterized protein	17	4	0
K17810	asl; D-aspartate ligase [EC:6.3.1.12]	17	3	0
K11477	glcG; glc operon protein GlcG	17	3	0
K02896	RP-L24e, RPL24; large subunit ribosomal protein L24e	17	3	0
K11130	NOP10, NOLA3; H/ACA ribonucleoprotein complex subunit 3	17	2	0
K12990	rfbF, rhlC; rhamnosyltransferase [EC:2.4.1.-]	17	2	0
K18800	ubiI; 2-polyprenylphenol 6-hydroxylase [EC:1.14.13.240]	17	2	0
K15981	CYP125A; cholest-4-en-3-one 26-monooxygenase [EC:1.14.15.29]	17	2	0
K20529	trbD; type IV secretion system protein TrbD	17	1	0
K06995	K06995; uncharacterized protein	17	1	0
K07342	SEC61G, SSS1, secE; protein transport protein SEC61 subunit gamma and related proteins	17	0	0
K13431	SRPR; signal recognition particle receptor subunit alpha	17	0	0
K18912	egtB; gamma-glutamyl hercynylcysteine S-oxide synthase [EC:1.14.99.50]	17	0	0
K11251	H2A; histone H2A	17	0	0
K02342	dnaQ; DNA polymerase III subunit epsilon [EC:2.7.7.7]	16	114	0
K07001	K07001; NTE family protein	16	81	0
K06966	ppnN; pyrimidine/purine-5'-nucleotide nucleosidase [EC:3.2.2.10 3.2.2.-]	16	68	3
K00974	cca; tRNA nucleotidyltransferase (CCA-adding enzyme) [EC:2.7.7.72 3.1.3.- 3.1.4.-]	16	66	0
K02921	RP-L37Ae, RPL37A; large subunit ribosomal protein L37Ae	16	52	0
K02346	dinB; DNA polymerase IV [EC:2.7.7.7]	16	49	0
K01207	nagZ; beta-N-acetylhexosaminidase [EC:3.2.1.52]	16	49	0
K11991	tadA; tRNA(adenine34) deaminase [EC:3.5.4.33]	16	48	0
K11753	ribF; riboflavin kinase / FMN adenylyltransferase [EC:2.7.1.26 2.7.7.2]	16	44	0
K01711	gmd, GMDS; GDPmannose 4,6-dehydratase [EC:4.2.1.47]	16	43	1
K02527	kdtA, waaA; 3-deoxy-D-manno-octulosonic-acid transferase [EC:2.4.99.12 2.4.99.13 2.4.99.14 2.4.99.15]	16	37	0
K04488	iscU, nifU; nitrogen fixation protein NifU and related proteins	16	36	1
K02114	ATPF1E, atpC; F-type H+-transporting ATPase subunit epsilon	16	35	0
K03710	K03710; GntR family transcriptional regulator	16	28	0
K03332	fruA; fructan beta-fructosidase [EC:3.2.1.80]	16	26	0
K03325	ACR3, arsB; arsenite transporter	16	26	0
K01770	ispF; 2-C-methyl-D-erythritol 2,4-cyclodiphosphate synthase [EC:4.6.1.12]	16	23	0
K06142	hlpA, ompH; outer membrane protein	16	21	0
K11071	potB; spermidine/putrescine transport system permease protein	16	19	0
K10009	tcyB, yecS; L-cystine transport system permease protein	16	18	0
K03040	rpoA; DNA-directed RNA polymerase subunit alpha [EC:2.7.7.6]	16	17	0
K01523	hisE; phosphoribosyl-ATP pyrophosphohydrolase [EC:3.6.1.31]	16	16	0
K00590	E2.1.1.113; site-specific DNA-methyltransferase (cytosine-N4-specific) [EC:2.1.1.113]	16	16	0
K02749		16	15	0
K02750	glvC, malP, aglA; alpha-glucoside PTS system EIICB component [EC:2.7.1.208 2.7.1.-]	16	15	0
K18929	lldF; L-lactate dehydrogenase complex protein LldF	16	15	0
K01719	hemD, UROS; uroporphyrinogen-III synthase [EC:4.2.1.75]	16	14	0
K21571	susE_F; starch-binding outer membrane protein SusE/F	16	13	0
K08973	hemJ; protoporphyrinogen IX oxidase [EC:1.3.99.-]	16	12	2
K02427	rlmE, rrmJ, ftsJ; 23S rRNA (uridine2552-2'-O)-methyltransferase [EC:2.1.1.166]	16	12	1
K06867	K06867; uncharacterized protein	16	11	0
K09457	queF; 7-cyano-7-deazaguanine reductase [EC:1.7.1.13]	16	8	0
K14761	ybcJ; ribosome-associated protein	16	7	0
K02617	paaY; phenylacetic acid degradation protein	16	7	0
K06149	uspA; universal stress protein A	16	5	0
K15772	ganQ; arabinogalactan oligomer / maltooligosaccharide transport system permease protein	16	4	1
K18320	IS15, IS26; transposase, IS6 family	16	4	0
K05570	mnhF, mrpF; multicomponent Na+:H+ antiporter subunit F	16	3	0
K03921	FAB2, SSI2, desA1; acyl-[acyl-carrier-protein] desaturase [EC:1.14.19.2 1.14.19.11 1.14.19.26]	16	3	0
K16959	tcyM; L-cystine transport system permease protein	16	3	0
K03113	EIF1, SUI1; translation initiation factor 1	16	3	0
K05365	mrcB; penicillin-binding protein 1B [EC:2.4.1.129 3.4.16.4]	16	3	0
K20470	mmpL3; trehalose monomycolate/heme transporter	16	2	1
K19804	lapB; lipopolysaccharide assembly protein B	16	2	0
K19585	oqxB; multidrug efflux pump	16	0	0
K13889	gsiB; glutathione transport system substrate-binding protein	16	0	0
K08857	NEK1_4_5; NIMA (never in mitosis gene a)-related kinase 1/4/5 [EC:2.7.11.1]	16	0	0
K13993	HSP20; HSP20 family protein	15	97	0
K03321	TC.SULP; sulfate permease, SulP family	15	88	1
K06889	K06889; uncharacterized protein	15	79	0
K03427	hsdM; type I restriction enzyme M protein [EC:2.1.1.72]	15	57	0
K01599	hemE, UROD; uroporphyrinogen decarboxylase [EC:4.1.1.37]	15	56	0
K01247	alkA; DNA-3-methyladenine glycosylase II [EC:3.2.2.21]	15	52	0
K00332	nuoC; NADH-quinone oxidoreductase subunit C [EC:7.1.1.2]	15	52	0
K00927	PGK, pgk; phosphoglycerate kinase [EC:2.7.2.3]	15	47	1
K00728	POMT, pmt; dolichyl-phosphate-mannose-protein mannosyltransferase [EC:2.4.1.109]	15	47	0
K01662	dxs; 1-deoxy-D-xylulose-5-phosphate synthase [EC:2.2.1.7]	15	47	0
K00459	ncd2, npd; nitronate monooxygenase [EC:1.13.12.16]	15	40	0
K03281	TC.CIC; chloride channel protein, CIC family	15	40	0
K01154	hsdS; type I restriction enzyme, S subunit [EC:3.1.21.3]	15	37	1
K00645	fabD, MCAT, MCT1; [acyl-carrier-protein] S-malonyltransferase [EC:2.3.1.39]	15	33	0
K02477	K02477; two-component system, LytTR family, response regulator	15	32	0
K05350	bglB; beta-glucosidase [EC:3.2.1.21]	15	29	1
K01176	AMY, amyA, malS; alpha-amylase [EC:3.2.1.1]	15	26	0
K01679	E4.2.1.2B, fumC, FH; fumarate hydratase, class II [EC:4.2.1.2]	15	23	0
K03177	truB, PUS4, TRUB1; tRNA pseudouridine55 synthase [EC:5.4.99.25]	15	23	0
K07004	K07004; uncharacterized protein	15	23	0
K03273	gmhB; D-glycero-D-manno-heptose 1,7-bisphosphate phosphatase [EC:3.1.3.82 3.1.3.83]	15	23	0
K16089	TC.FEV.OM2, cirA, cfrA, hmuR; outer membrane receptor for ferrienterochelin and colicins	15	22	1
K00975	glgC; glucose-1-phosphate adenylyltransferase [EC:2.7.7.27]	15	21	1
K00356		15	21	0
K01089	hisB; imidazoleglycerol-phosphate dehydratase / histidinol-phosphatase [EC:4.2.1.19 3.1.3.15]	15	20	0
K11358	yhdR; aspartate aminotransferase [EC:2.6.1.1]	15	18	0
K07448	mrr; restriction system protein	15	15	0
K02420	fliQ; flagellar biosynthesis protein FliQ	15	15	0
K00179	iorA; indolepyruvate ferredoxin oxidoreductase, alpha subunit [EC:1.2.7.8]	15	14	0
K21472	lytH; peptidoglycan LD-endopeptidase LytH [EC:3.4.-.-]	15	14	0
K06041	kdsD, kpsF; arabinose-5-phosphate isomerase [EC:5.3.1.13]	15	13	0
K07180	prkA; serine protein kinase	15	12	0
K02655	pilE; type IV pilus assembly protein PilE	15	12	0
K14055	uspE; universal stress protein E	15	12	0
K15576	nrtA, nasF, cynA; nitrate/nitrite transport system substrate-binding protein	15	12	0
K13821	putA; RHH-type transcriptional regulator, proline utilization regulon repressor / proline dehydrogenase / delta 1-pyrroline-5-carboxylate dehydrogenase [EC:1.5.5.2 1.2.1.88]	15	11	1
K02809		15	11	0
K02810	scrA, sacP, sacX, ptsS; sucrose PTS system EIIBCA or EIIBC component [EC:2.7.1.211]	15	11	0
K03179	ubiA; 4-hydroxybenzoate polyprenyltransferase [EC:2.5.1.39]	15	11	0
K00302	soxA; sarcosine oxidase, subunit alpha [EC:1.5.3.1]	15	10	0
K07335	bmpA, bmpB, tmpC; basic membrane protein A and related proteins	15	10	0
K07803	zraP; zinc resistance-associated protein	15	8	0
K20034	dmdB; 3-(methylthio)propionyl---CoA ligase [EC:6.2.1.44]	15	6	0
K13503	trpEG; anthranilate synthase [EC:4.1.3.27]	15	5	0
K09650	PARL, PSARL, PCP1; rhomboid-like protein [EC:3.4.21.105]	15	5	0
K18954	pobR; AraC family transcriptional regulator, transcriptional activator of pobA	15	5	0
K06113	abnA; arabinan endo-1,5-alpha-L-arabinosidase [EC:3.2.1.99]	15	4	0
K04794	PTH2; peptidyl-tRNA hydrolase, PTH2 family [EC:3.1.1.29]	15	4	0
K20940	phzS; 5-methylphenazine-1-carboxylate 1-monooxygenase [EC:1.14.13.218]	15	3	0
K10960	chlP, bchP; geranylgeranyl diphosphate/geranylgeranyl-bacteriochlorophyllide a reductase [EC:1.3.1.83 1.3.1.111]	15	2	1
K01667	tnaA; tryptophanase [EC:4.1.99.1]	15	1	0
K02917	RP-L35Ae, RPL35A; large subunit ribosomal protein L35Ae	15	0	0
K11826	AP2M1; AP-2 complex subunit mu-1	15	0	0
K17203	K17203, eryF; erythritol transport system permease protein	15	0	0
K01615	gcdA; glutaconyl-CoA decarboxylase subunit alpha [EC:7.2.4.5]	15	0	0
K01195	uidA, GUSB; beta-glucuronidase [EC:3.2.1.31]	15	0	0
K20478	GOLGB1; golgin subfamily B member 1	15	0	0
K05898	kstD; 3-oxosteroid 1-dehydrogenase [EC:1.3.99.4]	15	0	0
K03711	fur, zur, furB; Fur family transcriptional regulator, ferric uptake regulator	14	153	0
K00024	mdh; malate dehydrogenase [EC:1.1.1.37]	14	140	0
K02274	coxA, ctaD; cytochrome c oxidase subunit I [EC:7.1.1.9]	14	118	0
K06919	K06919; putative DNA primase/helicase	14	79	0
K22132	tcdA; tRNA threonylcarbamoyladenosine dehydratase	14	73	1
K05810	yfiH; polyphenol oxidase [EC:1.10.3.-]	14	67	2
K03798	ftsH, hflB; cell division protease FtsH [EC:3.4.24.-]	14	55	0
K01710	rfbB, rmlB, rffG; dTDP-glucose 4,6-dehydratase [EC:4.2.1.46]	14	54	0
K02237	comEA; competence protein ComEA	14	53	0
K04096	smf; DNA processing protein	14	51	0
K20074	prpC, phpP; PPM family protein phosphatase [EC:3.1.3.16]	14	49	0
K07391	comM; magnesium chelatase family protein	14	44	0
K03438	mraW, rsmH; 16S rRNA (cytosine1402-N4)-methyltransferase [EC:2.1.1.199]	14	44	0
K06909	xtmB; phage terminase large subunit	14	42	0
K06959	tex; protein Tex	14	35	1
K09955	K09955; uncharacterized protein	14	33	0
K01586	lysA; diaminopimelate decarboxylase [EC:4.1.1.20]	14	32	0
K01972	E6.5.1.2, ligA, ligB; DNA ligase (NAD+) [EC:6.5.1.2]	14	31	0
K09861	K09861; uncharacterized protein	14	30	1
K10716	kch, trkA, mthK, pch; voltage-gated potassium channel	14	29	0
K07464	cas4; CRISPR-associated exonuclease Cas4 [EC:3.1.12.1]	14	27	0
K01775	alr; alanine racemase [EC:5.1.1.1]	14	27	0
K01436	yhaA; amidohydrolase [EC:3.5.1.-]	14	27	0
K03117	tatB; sec-independent protein translocase protein TatB	14	25	0
K00411	UQCRFS1, RIP1, petA; ubiquinol-cytochrome c reductase iron-sulfur subunit [EC:7.1.1.8]	14	25	0
K09768	K09768; uncharacterized protein	14	25	0
K03809	wrbA; NAD(P)H dehydrogenase (quinone) [EC:1.6.5.2]	14	24	0
K02196	ccmD; heme exporter protein D	14	23	0
K03750	moeA; molybdopterin molybdotransferase [EC:2.10.1.1]	14	21	0
K02879	RP-L17, MRPL17, rplQ; large subunit ribosomal protein L17	14	20	0
K12506	ispDF; 2-C-methyl-D-erythritol 4-phosphate cytidylyltransferase / 2-C-methyl-D-erythritol 2,4-cyclodiphosphate synthase [EC:2.7.7.60 4.6.1.12]	14	19	0
K13051	ASRGL1, iaaA; L-asparaginase / beta-aspartyl-peptidase [EC:3.5.1.1 3.4.19.5]	14	18	0
K03501	gidB, rsmG; 16S rRNA (guanine527-N7)-methyltransferase [EC:2.1.1.170]	14	18	0
K02019	modE; molybdate transport system regulatory protein	14	17	0
K18587	COQ9; ubiquinone biosynthesis protein COQ9	14	17	0
K12339	cysM; S-sulfo-L-cysteine synthase (O-acetyl-L-serine-dependent) [EC:2.5.1.144]	14	16	0
K15986	ppaC; manganese-dependent inorganic pyrophosphatase [EC:3.6.1.1]	14	14	0
K07273	acm; lysozyme	14	14	0
K10218	ligK, galC; 4-hydroxy-4-methyl-2-oxoglutarate aldolase [EC:4.1.3.17]	14	12	0
K01497	ribA, RIB1; GTP cyclohydrolase II [EC:3.5.4.25]	14	9	0
K02856	rhaT; L-rhamnose-H+ transport protein	14	8	2
K19267	qorB; NAD(P)H dehydrogenase (quinone) [EC:1.6.5.2]	14	8	1
K10797	enr; 2-enoate reductase [EC:1.3.1.31]	14	8	0
K00832	tyrB; aromatic-amino-acid transaminase [EC:2.6.1.57]	14	8	0
K07739	ELP3, KAT9; elongator complex protein 3 [EC:2.3.1.48]	14	7	0
K08976	K08976; putative membrane protein	14	6	0
K22303	atsK; alpha-ketoglutarate-dependent sulfate ester dioxygenase [EC:1.14.11.-]	14	6	0
K19710	E2.7.7.53; ATP adenylyltransferase [EC:2.7.7.53]	14	5	0
K12979	lpxO; beta-hydroxylase [EC:1.14.11.-]	14	5	0
K07336	K07336; PKHD-type hydroxylase [EC:1.14.11.-]	14	4	0
K11104	melB; melibiose permease	14	3	0
K16209	lacS, galP, rafP; lactose/raffinose/galactose permease	14	3	0
K07039	K07039; uncharacterized protein	14	2	0
K14447	ecm; ethylmalonyl-CoA mutase [EC:5.4.99.63]	14	2	0
K04835	mal; methylaspartate ammonia-lyase [EC:4.3.1.2]	14	1	0
K17243	aguG; alpha-1,4-digalacturonate transport system permease protein	14	0	0
K02900	RP-L27Ae, RPL27A; large subunit ribosomal protein L27Ae	14	0	0
K10194	togN; oligogalacturonide transport system permease protein	14	0	0
K02988	RP-S5, MRPS5, rpsE; small subunit ribosomal protein S5	13	999	0
K04075	tilS, mesJ; tRNA(Ile)-lysidine synthase [EC:6.3.4.19]	13	123	0
K06180	rluD; 23S rRNA pseudouridine1911/1915/1917 synthase [EC:5.4.99.23]	13	109	0
K07152	SCO1; protein SCO1	13	98	0
K02948	RP-S11, MRPS11, rpsK; small subunit ribosomal protein S11	13	97	0
K02010	afuC, fbpC; iron(III) transport system ATP-binding protein [EC:7.2.2.7]	13	78	3
K01591	pyrF; orotidine-5'-phosphate decarboxylase [EC:4.1.1.23]	13	75	1
K16785	ecfT; energy-coupling factor transport system permease protein	13	57	0
K02039	phoU; phosphate transport system protein	13	55	0
K03218	rlmB; 23S rRNA (guanosine2251-2'-O)-methyltransferase [EC:2.1.1.185]	13	54	0
K01689	ENO, eno; enolase [EC:4.2.1.11]	13	51	0
K02600	nusA; transcription termination/antitermination protein NusA	13	50	0
K03593	mrp, NUBPL; ATP-binding protein involved in chromosome partitioning	13	47	0
K00256		13	46	0
K00226	pyrD; dihydroorotate dehydrogenase (fumarate) [EC:1.3.98.1]	13	45	0
K02017	modC; molybdate transport system ATP-binding protein [EC:7.3.2.5]	13	42	0
K03589	ftsQ; cell division protein FtsQ	13	39	0
K01760	metC; cysteine-S-conjugate beta-lyase [EC:4.4.1.13]	13	37	0
K03724	lhr; ATP-dependent helicase Lhr and Lhr-like helicase [EC:3.6.4.-]	13	36	0
K03545	tig; trigger factor	13	35	0
K01284	dcp; peptidyl-dipeptidase Dcp [EC:3.4.15.5]	13	33	0
K06518	cidA; holin-like protein	13	33	0
K01620	ltaE; threonine aldolase [EC:4.1.2.48]	13	26	1
K07156	copC, pcoC; copper resistance protein C	13	25	0
K00937	ppk; polyphosphate kinase [EC:2.7.4.1]	13	25	0
K12373	HEXA_B; hexosaminidase [EC:3.2.1.52]	13	24	0
K01669	phrB; deoxyribodipyrimidine photo-lyase [EC:4.1.99.3]	13	23	0
K16079	omp31; outer membrane immunogenic protein	13	22	0
K17836	penP; beta-lactamase class A [EC:3.5.2.6]	13	20	0
K07068	K07068; uncharacterized protein	13	16	1
K02055	ABC.SP.S; putative spermidine/putrescine transport system substrate-binding protein	13	16	0
K00091	E1.1.1.219; dihydroflavonol-4-reductase [EC:1.1.1.219]	13	16	0
K01183	E3.2.1.14; chitinase [EC:3.2.1.14]	13	15	0
K04065	osmY; hyperosmotically inducible periplasmic protein	13	15	0
K03781	katE, CAT, catB, srpA; catalase [EC:1.11.1.6]	13	14	0
K15771	ganP; arabinogalactan oligomer / maltooligosaccharide transport system permease protein	13	13	0
K06999	K06999; phospholipase/carboxylesterase	13	10	0
K08138	xylE; MFS transporter, SP family, xylose:H+ symportor	13	9	0
K03520	coxL, cutL; aerobic carbon-monoxide dehydrogenase large subunit [EC:1.2.5.3]	13	9	0
K09163	K09163; uncharacterized protein	13	7	0
K09472	puuC, aldH; 4-(gamma-glutamylamino)butanal dehydrogenase [EC:1.2.1.99]	13	6	0
K13582	podJ; localization factor PodJL	13	4	1
K21479	cbiH60; cobalt-factor III methyltransferase [EC:2.1.1.272]	13	4	0
K08321	lsrF; 3-hydroxy-5-phosphonooxypentane-2,4-dione thiolase [EC:2.3.1.245]	13	4	0
K13483	yagT; xanthine dehydrogenase YagT iron-sulfur-binding subunit	13	4	0
K03471	rnhC; ribonuclease HIII [EC:3.1.26.4]	13	3	0
K03620	hyaC; Ni/Fe-hydrogenase 1 B-type cytochrome subunit	13	3	0
K19227	sapB; cationic peptide transport system permease protein	13	3	0
K06396	spoIIIAG; stage III sporulation protein AG	13	2	0
K18930	dld; D-lactate dehydrogenase	13	2	0
K11896	impG, vasA; type VI secretion system protein ImpG	13	2	0
K12992	rfbN; rhamnosyltransferase [EC:2.4.1.-]	13	1	0
K12984	waaE, kdtX; (heptosyl)LPS beta-1,4-glucosyltransferase [EC:2.4.1.-]	13	1	0
K08297	caiA; crotonobetainyl-CoA dehydrogenase [EC:1.3.8.13]	13	1	0
K19429	epsM; acetyltransferase EpsM [EC:2.3.1.-]	13	1	0
K07669	mprA; two-component system, OmpR family, response regulator MprA	13	1	0
K02218	CSNK1, CKI; casein kinase 1 [EC:2.7.11.1]	13	0	0
K12060	traU; conjugal transfer pilus assembly protein TraU	13	0	0
K12548	rap; autoaggregation protein RapA/B/C	13	0	0
K07942	ARL1; ADP-ribosylation factor-like protein 1	13	0	0
K04460	PPP5C; serine/threonine-protein phosphatase 5 [EC:3.1.3.16]	13	0	0
K14728	K14728; phthiodiolone/phenolphthiodiolone dimycocerosates ketoreductase [EC:1.2.-.-]	13	0	0
K10006	gluC; glutamate transport system permease protein	13	0	0
K03090	sigB; RNA polymerase sigma-B factor	12	111	0
K01703	leuC, IPMI-L; 3-isopropylmalate/(R)-2-methylmalate dehydratase large subunit [EC:4.2.1.33 4.2.1.35]	12	84	0
K15051	endA; DNA-entry nuclease	12	71	0
K03924	moxR; MoxR-like ATPase [EC:3.6.3.-]	12	69	0
K00052	leuB, IMDH; 3-isopropylmalate dehydrogenase [EC:1.1.1.85]	12	62	0
K03455	TC.KEF; monovalent cation:H+ antiporter-2, CPA2 family	12	58	1
K14162	dnaE2; error-prone DNA polymerase [EC:2.7.7.7]	12	49	3
K00382	DLD, lpd, pdhD; dihydrolipoamide dehydrogenase [EC:1.8.1.4]	12	46	0
K02824	uraA, pyrP; uracil permease	12	43	0
K02961	RP-S17, MRPS17, rpsQ; small subunit ribosomal protein S17	12	42	0
K22227	ahbD; AdoMet-dependent heme synthase [EC:1.3.98.6]	12	32	0
K06199	crcB, FEX; fluoride exporter	12	29	0
K06400	spoIVCA; site-specific DNA recombinase	12	24	0
K03458	TC.NCS2; nucleobase:cation symporter-2, NCS2 family	12	23	0
K07054	K07054; uncharacterized protein	12	23	0
K04063	osmC, ohr; lipoyl-dependent peroxiredoxin [EC:1.11.1.28]	12	22	2
K02044	phnD; phosphonate transport system substrate-binding protein	12	20	0
K02575	NRT, narK, nrtP, nasA; MFS transporter, NNP family, nitrate/nitrite transporter	12	20	0
K11961	urtC; urea transport system permease protein	12	18	0
K09922	K09922; uncharacterized protein	12	18	0
K08641	vanX; zinc D-Ala-D-Ala dipeptidase [EC:3.4.13.22]	12	17	1
K06916	zapE; cell division protein ZapE	12	17	0
K11069	potD; spermidine/putrescine transport system substrate-binding protein	12	17	0
K12960	mtaD; 5-methylthioadenosine/S-adenosylhomocysteine deaminase [EC:3.5.4.31 3.5.4.28]	12	15	0
K00588	E2.1.1.104; caffeoyl-CoA O-methyltransferase [EC:2.1.1.104]	12	15	0
K03412	cheB; two-component system, chemotaxis family, protein-glutamate methylesterase/glutaminase [EC:3.1.1.61 3.5.1.44]	12	13	1
K10979	ku; DNA end-binding protein Ku	12	13	0
K17316	gtsB, glcF; glucose/mannose transport system permease protein	12	13	0
K00507	SCD, desC; stearoyl-CoA desaturase (Delta-9 desaturase) [EC:1.14.19.1]	12	12	0
K07284	srtA; sortase A [EC:3.4.22.70]	12	12	0
K02904	RP-L29, rpmC; large subunit ribosomal protein L29	12	12	0
K03340	dapdh; diaminopimelate dehydrogenase [EC:1.4.1.16]	12	12	0
K05786	rarD; chloramphenicol-sensitive protein RarD	12	11	0
K07243	FTR, FTH1, efeU; high-affinity iron transporter	12	11	0
K08970	rcnA; nickel/cobalt transporter (NicO) family protein	12	9	5
K09858	K09858; SEC-C motif domain protein	12	9	0
K22441	paiA; diamine N-acetyltransferase [EC:2.3.1.57]	12	9	0
K00355	NQO1; NAD(P)H dehydrogenase (quinone) [EC:1.6.5.2]	12	8	0
K05785	rfaH; transcriptional antiterminator RfaH	12	8	0
K11733	lysP; lysine-specific permease	12	7	0
K10844	ERCC2, XPD; DNA excision repair protein ERCC-2 [EC:3.6.4.12]	12	6	0
K00855	PRK, prkB; phosphoribulokinase [EC:2.7.1.19]	12	6	0
K17247	msrQ; methionine sulfoxide reductase heme-binding subunit	12	6	0
K04023	eutH; ethanolamine transporter	12	5	0
K10022	aotJ; arginine/ornithine transport system substrate-binding protein	12	5	0
K03390	hdrC2; heterodisulfide reductase subunit C2 [EC:1.8.7.3 1.8.98.4 1.8.98.5 1.8.98.6]	12	5	0
K10238	thuG, sugB; trehalose/maltose transport system permease protein	12	4	1
K13730	inlA; internalin A	12	4	0
K17752	rsbT; serine/threonine-protein kinase RsbT [EC:2.7.11.1]	12	4	0
K00493	XANG; xanthocillin biosynthesis cytochrome P450 monooxygenase [EC:1.14.-.-]	12	3	0
K00529	hcaD; 3-phenylpropionate/trans-cinnamate dioxygenase ferredoxin reductase component [EC:1.18.1.3]	12	3	0
K02783	srlA; glucitol/sorbitol PTS system EIIC component	12	2	0
K19139	csm4; CRISPR-associated protein Csm4	12	2	0
K10943	flrC, fleR, flaM; two-component system, response regulator FlrC	12	2	0
K07184	ygiM; SH3 domain protein	12	2	0
K07339	hicA; mRNA interferase HicA [EC:3.1.-.-]	12	1	0
K00692	sacB; levansucrase [EC:2.4.1.10]	12	1	0
K11711	dctS; two-component system, LuxR family, sensor histidine kinase DctS [EC:2.7.13.3]	12	1	0
K00237	SDHD, SDH4; succinate dehydrogenase (ubiquinone) membrane anchor subunit	12	0	0
K10121	K10121, msmF; fructooligosaccharide transport system permease protein	12	0	0
K15755	carBb; 2'-aminobiphenyl-2,3-diol 1,2-dioxygenase, large subunit [EC:1.13.11.-]	12	0	0
K02980	RP-S29e, RPS29; small subunit ribosomal protein S29e	12	0	0
K15358	ena; enamidase [EC:3.5.2.18]	12	0	0
K01303	APEH; acylaminoacyl-peptidase [EC:3.4.19.1]	12	0	0
K11175	purN; phosphoribosylglycinamide formyltransferase 1 [EC:2.1.2.2]	11	254	0
K00341	nuoL; NADH-quinone oxidoreductase subunit L [EC:7.1.1.2]	11	217	0
K11209	yghU, yfcG; GSH-dependent disulfide-bond oxidoreductase [EC:1.8.4.-]	11	99	0
K02355	fusA, GFM, EFG; elongation factor G	11	97	1
K03046	rpoC; DNA-directed RNA polymerase subunit beta' [EC:2.7.7.6]	11	95	0
K01889	FARSA, pheS; phenylalanyl-tRNA synthetase alpha chain [EC:6.1.1.20]	11	94	0
K01126	E3.1.4.46, glpQ, ugpQ; glycerophosphoryl diester phosphodiesterase [EC:3.1.4.46]	11	92	1
K02283	cpaF, tadA; pilus assembly protein CpaF [EC:7.4.2.8]	11	90	0
K03320	amt, AMT, MEP; ammonium transporter, Amt family	11	86	0
K02341	holB; DNA polymerase III subunit delta' [EC:2.7.7.7]	11	82	0
K06168	miaB; tRNA-2-methylthio-N6-dimethylallyladenosine synthase [EC:2.8.4.3]	11	79	1
K01491	folD; methylenetetrahydrofolate dehydrogenase (NADP+) / methenyltetrahydrofolate cyclohydrolase [EC:1.5.1.5 3.5.4.9]	11	65	0
K03734	apbE; FAD:protein FMN transferase [EC:2.7.1.180]	11	63	5
K02199	ccmG, dsbE; cytochrome c biogenesis protein CcmG, thiol:disulfide interchange protein DsbE	11	61	0
K03719	lrp; Lrp/AsnC family transcriptional regulator, leucine-responsive regulatory protein	11	56	0
K00123	fdoG, fdhF, fdwA; formate dehydrogenase major subunit [EC:1.17.1.9]	11	54	2
K06950	K06950; uncharacterized protein	11	53	0
K03526	gcpE, ispG; (E)-4-hydroxy-3-methylbut-2-enyl-diphosphate synthase [EC:1.17.7.1 1.17.7.3]	11	53	0
K04564	SOD2; superoxide dismutase, Fe-Mn family [EC:1.15.1.1]	11	53	0
K03110	ftsY; fused signal recognition particle receptor	11	51	3
K00334	nuoE; NADH-quinone oxidoreductase subunit E [EC:7.1.1.2]	11	48	0
K01493	comEB; dCMP deaminase [EC:3.5.4.12]	11	48	0
K03665	hflX; GTPase	11	45	2
K03811	pnuC; nicotinamide mononucleotide transporter	11	40	0
K06223	dam; DNA adenine methylase [EC:2.1.1.72]	11	39	5
K12267	msrAB; peptide methionine sulfoxide reductase msrA/msrB [EC:1.8.4.11 1.8.4.12]	11	35	0
K07082	K07082; UPF0755 protein	11	34	0
K03684	rnd; ribonuclease D [EC:3.1.13.5]	11	31	0
K00795	ispA; farnesyl diphosphate synthase [EC:2.5.1.1 2.5.1.10]	11	31	0
K08218	ampG; MFS transporter, PAT family, beta-lactamase induction signal transducer AmpG	11	29	0
K16898	addA; ATP-dependent helicase/nuclease subunit A [EC:3.1.-.- 3.6.4.12]	11	26	0
K02405	fliA, whiG; RNA polymerase sigma factor FliA	11	23	0
K00869	E2.7.1.36, MVK, mvaK1; mevalonate kinase [EC:2.7.1.36]	11	23	0
K11904	vgrG; type VI secretion system secreted protein VgrG	11	23	0
K07323	mlaC; phospholipid transport system substrate-binding protein	11	22	0
K10206	E2.6.1.83; LL-diaminopimelate aminotransferase [EC:2.6.1.83]	11	21	0
K01186	NEU1; sialidase-1 [EC:3.2.1.18]	11	20	0
K06872	K06872; uncharacterized protein	11	19	0
K08282	E2.7.11.1; non-specific serine/threonine protein kinase [EC:2.7.11.1]	11	19	0
K01486	ade; adenine deaminase [EC:3.5.4.2]	11	17	0
K04757	rsbW; serine/threonine-protein kinase RsbW [EC:2.7.11.1]	11	17	0
K07404	pgl; 6-phosphogluconolactonase [EC:3.1.1.31]	11	16	0
K03640	pal; peptidoglycan-associated lipoprotein	11	16	0
K07494	K07494; putative transposase	11	14	1
K13583	gcrA; GcrA cell cycle regulator	11	14	0
K01725	cynS; cyanate lyase [EC:4.2.1.104]	11	12	8
K02755	bglFa; beta-glucoside PTS system EIIA component [EC:2.7.1.-]	11	11	2
K00697	otsA; trehalose 6-phosphate synthase [EC:2.4.1.15 2.4.1.347]	11	11	0
K03652	MPG; DNA-3-methyladenine glycosylase [EC:3.2.2.21]	11	10	0
K07788	mdtB; multidrug efflux pump	11	9	1
K01623	ALDO; fructose-bisphosphate aldolase, class I [EC:4.1.2.13]	11	9	0
K03337	iolB; 5-deoxy-glucuronate isomerase [EC:5.3.1.30]	11	8	0
K06134	COQ7; 3-demethoxyubiquinol 3-hydroxylase [EC:1.14.99.60]	11	7	1
K18691	mltF; membrane-bound lytic murein transglycosylase F [EC:4.2.2.-]	11	7	0
K11391	rlmG; 23S rRNA (guanine1835-N2)-methyltransferase [EC:2.1.1.174]	11	6	2
K18926	lmrB; MFS transporter, DHA2 family, lincomycin resistance protein	11	6	0
K10190	lacG, araQ; lactose/L-arabinose transport system permease protein	11	5	0
K14059	int; integrase	11	5	0
K17104	E2.5.1.41; phosphoglycerol geranylgeranyltransferase [EC:2.5.1.41]	11	5	0
K00304	soxD; sarcosine oxidase, subunit delta [EC:1.5.3.1]	11	5	0
K09765	queH; epoxyqueuosine reductase [EC:1.17.99.6]	11	4	0
K17213	K17213; inositol transport system substrate-binding protein	11	4	0
K10552	frcB; fructose transport system substrate-binding protein	11	3	0
K20532	trbG; type IV secretion system protein TrbG	11	3	0
K12368	dppA; dipeptide transport system substrate-binding protein	11	3	0
K11003	hlyD, cyaD; hemolysin D	11	2	1
K16924	mtsT; energy-coupling factor transport system substrate-specific component	11	2	0
K12999	rgpI; glucosyltransferase [EC:2.4.1.-]	11	2	0
K03707	tenA; thiaminase (transcriptional activator TenA) [EC:3.5.99.2]	11	2	0
K00435	hemQ; hydrogen peroxide-dependent heme synthase [EC:1.3.98.5]	11	1	0
K09801	K09801; uncharacterized protein	11	1	0
K02983	RP-S30e, RPS30; small subunit ribosomal protein S30e	11	0	0
K02009	cbiN; cobalt/nickel transport protein	11	0	0
K06135	pqqA; pyrroloquinoline quinone biosynthesis protein A	11	0	0
K10018	occT, nocT; octopine/nopaline transport system substrate-binding protein	11	0	0
K02286	cpcC; phycocyanin-associated rod linker protein	11	0	0
K02638	petE; plastocyanin	11	0	0
K16271	RLIM, RNF12; E3 ubiquitin-protein ligase RLIM [EC:2.3.2.27]	11	0	0
K22378	RNF181; E3 ubiquitin-protein ligase RNF181 [EC:2.3.2.27]	11	0	0
K04551	UBB; ubiquitin B	11	0	0
K04078	groES, HSPE1; chaperonin GroES	10	147	0
K06045	shc; squalene-hopene/tetraprenyl-beta-curcumene cyclase [EC:5.4.99.17 4.2.1.129]	10	99	0
K01673	cynT, can; carbonic anhydrase [EC:4.2.1.1]	10	89	0
K02032	ddpF; peptide/nickel transport system ATP-binding protein	10	83	0
K15582	oppC; oligopeptide transport system permease protein	10	75	0
K00943	tmk, DTYMK; dTMP kinase [EC:2.7.4.9]	10	74	0
K00612	nodU; carbamoyltransferase [EC:2.1.3.-]	10	69	0
K01443	nagA, AMDHD2; N-acetylglucosamine-6-phosphate deacetylase [EC:3.5.1.25]	10	66	0
K06941	rlmN; 23S rRNA (adenine2503-C2)-methyltransferase [EC:2.1.1.192]	10	64	0
K00027	ME2, sfcA, maeA; malate dehydrogenase (oxaloacetate-decarboxylating) [EC:1.1.1.38]	10	63	0
K02013	ABC.FEV.A; iron complex transport system ATP-binding protein [EC:7.2.2.-]	10	57	0
K00970	pcnB; poly(A) polymerase [EC:2.7.7.19]	10	57	0
K07727	K07727; putative transcriptional regulator	10	55	0
K03648	UNG, UDG; uracil-DNA glycosylase [EC:3.2.2.27]	10	48	0
K02601	nusG; transcription termination/antitermination protein NusG	10	42	0
K01579	panD; aspartate 1-decarboxylase [EC:4.1.1.11]	10	40	0
K03431	glmM; phosphoglucosamine mutase [EC:5.4.2.10]	10	40	0
K06076	fadL; long-chain fatty acid transport protein	10	38	0
K01006	ppdK; pyruvate, orthophosphate dikinase [EC:2.7.9.1]	10	34	1
K01956	carA, CPA1; carbamoyl-phosphate synthase small subunit [EC:6.3.5.5]	10	34	0
K14742	tsaB; tRNA threonylcarbamoyladenosine biosynthesis protein TsaB	10	32	0
K00265	gltB; glutamate synthase (NADPH) large chain [EC:1.4.1.13]	10	31	0
K03439	trmB, METTL1, TRM8; tRNA (guanine-N7-)-methyltransferase [EC:2.1.1.33]	10	30	0
K04764	ihfA, himA; integration host factor subunit alpha	10	28	0
K07729	K07729; putative transcriptional regulator	10	27	0
K07053	E3.1.3.97; 3',5'-nucleoside bisphosphate phosphatase [EC:3.1.3.97]	10	27	0
K01807	rpiA; ribose 5-phosphate isomerase A [EC:5.3.1.6]	10	27	0
K01531	mgtA, mgtB; P-type Mg2+ transporter [EC:7.2.2.14]	10	26	0
K07560	dtd, DTD; D-aminoacyl-tRNA deacylase [EC:3.1.1.96]	10	25	1
K01847	MUT; methylmalonyl-CoA mutase [EC:5.4.99.2]	10	25	0
K02897	RP-L25, rplY; large subunit ribosomal protein L25	10	24	0
K00243	K00243; uncharacterized protein	10	23	1
K00700	GBE1, glgB; 1,4-alpha-glucan branching enzyme [EC:2.4.1.18]	10	23	0
K04090	E1.2.7.8; indolepyruvate ferredoxin oxidoreductase [EC:1.2.7.8]	10	23	0
K00283	gcvPB; glycine dehydrogenase subunit 2 [EC:1.4.4.2]	10	23	0
K00015	gyaR, GOR1; glyoxylate reductase [EC:1.1.1.26]	10	22	0
K07334	higB-1; toxin HigB-1	10	22	0
K00021	HMGCR; hydroxymethylglutaryl-CoA reductase (NADPH) [EC:1.1.1.34]	10	21	0
K01724	PCBD, phhB; 4a-hydroxytetrahydrobiopterin dehydratase [EC:4.2.1.96]	10	21	0
K01817	trpF; phosphoribosylanthranilate isomerase [EC:5.3.1.24]	10	21	0
K00652	bioF; 8-amino-7-oxononanoate synthase [EC:2.3.1.47]	10	20	1
K16052	ynaI, mscMJ; MscS family membrane protein	10	20	0
K00111	glpA, glpD; glycerol-3-phosphate dehydrogenase [EC:1.1.5.3]	10	19	0
K01854	glf; UDP-galactopyranose mutase [EC:5.4.99.9]	10	18	1
K11928	putP; sodium/proline symporter	10	18	0
K00872	thrB; homoserine kinase [EC:2.7.1.39]	10	18	0
K03571	mreD; rod shape-determining protein MreD	10	18	0
K11206	NIT1, ybeM; deaminated glutathione amidase [EC:3.5.1.128]	10	15	0
K03791	K03791; putative chitinase	10	15	0
K19784	chrR, NQR; chromate reductase, NAD(P)H dehydrogenase (quinone)	10	15	0
K19955	adh2; alcohol dehydrogenase [EC:1.1.1.-]	10	15	0
K06863	purP; 5-formaminoimidazole-4-carboxamide-1-(beta)-D-ribofuranosyl 5'-monophosphate synthetase [EC:6.3.4.23]	10	14	2
K20444	rfbC; O-antigen biosynthesis protein [EC:2.4.1.-]	10	14	0
K00533	E1.12.7.2L; ferredoxin hydrogenase large subunit [EC:1.12.7.2]	10	13	0
K17246	chiG; putative chitobiose transport system permease protein	10	12	0
K07798	cusB, silB; membrane fusion protein, copper/silver efflux system	10	11	1
K07147	msrP; methionine sulfoxide reductase catalytic subunit [EC:1.8.-.-]	10	11	0
K03694	clpA; ATP-dependent Clp protease ATP-binding subunit ClpA	10	10	0
K16148	glgM; alpha-maltose-1-phosphate synthase [EC:2.4.1.342]	10	10	0
K07271	licD; lipopolysaccharide cholinephosphotransferase [EC:2.7.8.-]	10	9	1
K11312	K11312; cupin 2 domain-containing protein	10	9	0
K02612	paaD; ring-1,2-phenylacetyl-CoA epoxidase subunit PaaD	10	9	0
K07506	K07506; AraC family transcriptional regulator	10	9	0
K15034	yaeJ; ribosome-associated protein	10	9	0
K19224	lytE, cwlF; peptidoglycan DL-endopeptidase LytE [EC:3.4.-.-]	10	8	0
K02119	ATPVC, ntpC, atpC; V/A-type H+/Na+-transporting ATPase subunit C	10	7	0
K09767	yajQ; cyclic-di-GMP-binding protein	10	6	0
K05773	tupB, vupB; tungstate transport system permease protein	10	5	0
K14205	mprF, fmtC; phosphatidylglycerol lysyltransferase [EC:2.3.2.3]	10	5	0
K05889	pvadh; polyvinyl alcohol dehydrogenase (cytochrome) [EC:1.1.2.6]	10	5	0
K09116	K09116; uncharacterized protein	10	4	0
K22186	xylD; xylonate dehydratase [EC:4.2.1.82]	10	4	0
K01295	cpg; glutamate carboxypeptidase [EC:3.4.17.11]	10	4	0
K06042	cobH-cbiC; precorrin-8X/cobalt-precorrin-8 methylmutase [EC:5.4.99.61 5.4.99.60]	10	4	0
K13713	purCD; fusion protein PurCD [EC:6.3.2.6 6.3.4.13]	10	4	0
K05973	phaZ; poly(3-hydroxybutyrate) depolymerase [EC:3.1.1.75]	10	4	0
K01201	GBA, srfJ; glucosylceramidase [EC:3.2.1.45]	10	3	1
K07034	K07034; uncharacterized protein	10	3	0
K09165	K09165; dodecin	10	3	0
K12140	hyfE; hydrogenase-4 component E [EC:1.-.-.-]	10	3	0
K11528	glmU; UDP-N-acetylglucosamine pyrophosphorylase [EC:2.7.7.23]	10	3	0
K07715	glrR, qseF; two-component system, NtrC family, response regulator GlrR	10	2	0
K07495	K07495; putative transposase	10	2	0
K00404	ccoN; cytochrome c oxidase cbb3-type subunit I [EC:7.1.1.9]	10	2	0
K09781	K09781; uncharacterized protein	10	2	0
K22003	ais; aconitate Delta-isomerase [EC:5.3.3.7]	10	1	0
K18534	K18534; MPBQ/MSBQ methyltransferase [EC:2.1.1.295]	10	1	0
K01825	fadB; 3-hydroxyacyl-CoA dehydrogenase / enoyl-CoA hydratase / 3-hydroxybutyryl-CoA epimerase / enoyl-CoA isomerase [EC:1.1.1.35 4.2.1.17 5.1.2.3 5.3.3.8]	10	1	0
K21691	rpfE; resuscitation-promoting factor RpfE	10	1	0
K05311	cggR; central glycolytic genes regulator	10	1	0
K02657	pilG; twitching motility two-component system response regulator PilG	10	1	0
K09943	K09943; uncharacterized protein	10	1	0
K21401	menJ; menaquinone-9 beta-reductase [EC:1.3.99.38]	10	1	0
K11296	HMGB3; high mobility group protein B3	10	0	0
K05928	E2.1.1.95; tocopherol O-methyltransferase [EC:2.1.1.95]	10	0	0
K06989	nadX, ASPDH; aspartate dehydrogenase [EC:1.4.1.21]	10	0	0
K03201	virB6, lvhB6; type IV secretion system protein VirB6	10	0	0
K13890	gsiC; glutathione transport system permease protein	10	0	0
K11273	DDX11, CHL1, CTF1; chromosome transmission fidelity protein 1 [EC:3.6.4.13]	10	0	0
K00069	HPGD; 15-hydroxyprostaglandin dehydrogenase (NAD) [EC:1.1.1.141]	10	0	0
K20875	NEK6; NIMA (never in mitosis gene a)-related kinase 6 [EC:2.7.11.1]	10	0	0
K18660	ACSF3; malonyl-CoA/methylmalonyl-CoA synthetase [EC:6.2.1.-]	10	0	0
K02516	PRMT5, HSL7; type II protein arginine methyltransferase [EC:2.1.1.320]	10	0	0
K05791	terZ; tellurium resistance protein TerZ	10	0	0
K00559	SMT1, ERG6; sterol 24-C-methyltransferase [EC:2.1.1.41]	10	0	0
K14585	nahE; trans-o-hydroxybenzylidenepyruvate hydratase-aldolase [EC:4.1.2.45]	10	0	0
K02865	RP-L10Ae, RPL10A; large subunit ribosomal protein L10Ae	10	0	0
K10556	lsrC; AI-2 transport system permease protein	10	0	0
K03018	RPC1, POLR3A; DNA-directed RNA polymerase III subunit RPC1 [EC:2.7.7.6]	10	0	0
K20423	ncsB2; 2-hydroxy-7-methoxy-5-methyl-1-naphthoate---CoA ligase [EC:6.2.1.43]	10	0	0
K21191	mdpB2; CoA ligase [EC:6.2.1.-]	10	0	0
K12111	ebgA; evolved beta-galactosidase subunit alpha [EC:3.2.1.23]	10	0	0
K14568	EMG1, NEP1; rRNA small subunit pseudouridine methyltransferase Nep1 [EC:2.1.1.260]	10	0	0
K14520	hapE; 4-hydroxyacetophenone monooxygenase [EC:1.14.13.84]	10	0	0
K02557	motB; chemotaxis protein MotB	9	61	0
K02016	ABC.FEV.S; iron complex transport system substrate-binding protein	9	60	0
K03437	spoU; RNA methyltransferase, TrmH family	9	58	0
K10823	oppF; oligopeptide transport system ATP-binding protein	9	58	0
K04751	glnB; nitrogen regulatory protein P-II 1	9	57	0
K03529	smc; chromosome segregation protein	9	51	0
K00991	ispD; 2-C-methyl-D-erythritol 4-phosphate cytidylyltransferase [EC:2.7.7.60]	9	48	3
K03631	recN; DNA repair protein RecN (Recombination protein N)	9	46	0
K00174	korA, oorA, oforA; 2-oxoglutarate/2-oxoacid ferredoxin oxidoreductase subunit alpha [EC:1.2.7.3 1.2.7.11]	9	44	0
K03075	secG; preprotein translocase subunit SecG	9	44	0
K02914	RP-L34, MRPL34, rpmH; large subunit ribosomal protein L34	9	37	0
K01000	mraY; phospho-N-acetylmuramoyl-pentapeptide-transferase [EC:2.7.8.13]	9	36	1
K15460	yfiC, trmX; tRNA1Val (adenine37-N6)-methyltransferase [EC:2.1.1.223]	9	36	0
K01507	ppa; inorganic pyrophosphatase [EC:3.6.1.1]	9	34	0
K02335	polA; DNA polymerase I [EC:2.7.7.7]	9	32	3
K01934	MTHFS; 5-formyltetrahydrofolate cyclo-ligase [EC:6.3.3.2]	9	32	1
K06975	K06975; uncharacterized protein	9	32	0
K02377	TSTA3, fcl; GDP-L-fucose synthase [EC:1.1.1.271]	9	31	0
K10026	queE; 7-carboxy-7-deazaguanine synthase [EC:4.3.99.3]	9	29	0
K01627	kdsA; 2-dehydro-3-deoxyphosphooctonate aldolase (KDO 8-P synthase) [EC:2.5.1.55]	9	27	0
K03709	troR; DtxR family transcriptional regulator, Mn-dependent transcriptional regulator	9	25	0
K00219	fadH; 2,4-dienoyl-CoA reductase (NADPH2) [EC:1.3.1.34]	9	25	0
K00981	E2.7.7.41, CDS1, CDS2, cdsA; phosphatidate cytidylyltransferase [EC:2.7.7.41]	9	25	0
K05837	rodA, mrdB; rod shape determining protein RodA	9	25	0
K00803	AGPS, agpS; alkyldihydroxyacetonephosphate synthase [EC:2.5.1.26]	9	24	6
K00287	DHFR, folA; dihydrofolate reductase [EC:1.5.1.3]	9	24	0
K06886	glbN; hemoglobin	9	24	0
K12340	tolC; outer membrane protein	9	23	0
K02619	pabC; 4-amino-4-deoxychorismate lyase [EC:4.1.3.38]	9	22	0
K14260	alaA; alanine-synthesizing transaminase [EC:2.6.1.66 2.6.1.2]	9	22	0
K03404	chlD, bchD; magnesium chelatase subunit D [EC:6.6.1.1]	9	21	0
K14170	pheA; chorismate mutase / prephenate dehydratase [EC:5.4.99.5 4.2.1.51]	9	21	0
K11472	glcE; glycolate oxidase FAD binding subunit	9	20	0
K10001	gltI, aatJ; glutamate/aspartate transport system substrate-binding protein	9	20	0
K01916	nadE; NAD+ synthase [EC:6.3.1.5]	9	19	0
K02556	motA; chemotaxis protein MotA	9	16	0
K00748	lpxB; lipid-A-disaccharide synthase [EC:2.4.1.182]	9	14	0
K00848	rhaB; rhamnulokinase [EC:2.7.1.5]	9	13	5
K19611	fepA, pfeA, iroN, pirA; ferric enterobactin receptor	9	13	0
K00901	dgkA, DGK; diacylglycerol kinase (ATP) [EC:2.7.1.107]	9	13	0
K14287	ybdL; methionine transaminase [EC:2.6.1.88]	9	13	0
K19157	yafQ; mRNA interferase YafQ [EC:3.1.-.-]	9	11	0
K11959	urtA; urea transport system substrate-binding protein	9	11	0
K17051	serB, clrB; selenate/chlorate reductase subunit beta [EC:1.97.1.9 1.97.1.1]	9	10	0
K09698	gltX; nondiscriminating glutamyl-tRNA synthetase [EC:6.1.1.24]	9	9	0
K19337	hexR; RpiR family transcriptional regulator, carbohydrate utilization regulator	9	9	0
K07533	prsA; foldase protein PrsA [EC:5.2.1.8]	9	9	0
K01223	E3.2.1.86B, bglA; 6-phospho-beta-glucosidase [EC:3.2.1.86]	9	8	1
K16363	lpxC-fabZ; UDP-3-O-[3-hydroxymyristoyl] N-acetylglucosamine deacetylase / 3-hydroxyacyl-[acyl-carrier-protein] dehydratase [EC:3.5.1.108 4.2.1.59]	9	8	0
K10241	cebF; cellobiose transport system permease protein	9	8	0
K08296	sixA; phosphohistidine phosphatase [EC:3.1.3.-]	9	8	0
K00383	GSR, gor; glutathione reductase (NADPH) [EC:1.8.1.7]	9	7	0
K17733	cwlK; peptidoglycan LD-endopeptidase CwlK [EC:3.4.-.-]	9	7	0
K07659	ompR; two-component system, OmpR family, phosphate regulon response regulator OmpR	9	7	0
K18991	mtrA; AraC family transcriptional regulator, activator of mtrCDE	9	6	0
K02445	glpT; MFS transporter, OPA family, glycerol-3-phosphate transporter	9	5	0
K03297	emrE, qac, mmr, smr; small multidrug resistance pump	9	5	0
K03598	rseB; sigma-E factor negative regulatory protein RseB	9	5	0
K18234	vat; virginiamycin A acetyltransferase [EC:2.3.1.-]	9	5	0
K11735	gabP; GABA permease	9	5	0
K01450		9	5	0
K09694	nodJ; lipooligosaccharide transport system permease protein	9	5	0
K12252	aruH; arginine:pyruvate transaminase [EC:2.6.1.84]	9	5	0
K16962	yxeN; putative S-methylcysteine transport system permease protein	9	4	0
K16090	fiu; catecholate siderophore receptor	9	3	0
K02278	cpaA, tadV; prepilin peptidase CpaA [EC:3.4.23.43]	9	3	0
K18012	kdd; L-erythro-3,5-diaminohexanoate dehydrogenase [EC:1.4.1.11]	9	2	0
K21440	ANKRD50; ankyrin repeat domain-containing protein 50	9	2	0
K11532	glpX-SEBP; fructose-1,6-bisphosphatase II / sedoheptulose-1,7-bisphosphatase [EC:3.1.3.11 3.1.3.37]	9	2	0
K01452	E3.5.1.41; chitin deacetylase [EC:3.5.1.41]	9	2	0
K05792	terA; tellurite resistance protein TerA	9	2	0
K06884	K06884; uncharacterized protein	9	1	0
K10013	argT; lysine/arginine/ornithine transport system substrate-binding protein	9	1	0
K00899	mtnK; 5-methylthioribose kinase [EC:2.7.1.100]	9	1	0
K20035	dmdC; 3-(methylthio)propanoyl-CoA dehydrogenase [EC:1.3.8.-]	9	1	0
K07489	K07489; transposase	9	1	0
K21493	yxiD; toxin YxiD [EC:3.1.-.-]	9	1	0
K05550	benB-xylY; benzoate/toluate 1,2-dioxygenase subunit beta [EC:1.14.12.10 1.14.12.-]	9	1	0
K10561	rhaQ; rhamnose transport system permease protein	9	1	0
K12278	mshG; MSHA biogenesis protein MshG	9	1	0
K09250	CNBP; cellular nucleic acid-binding protein	9	0	0
K21910	eryH, lerI; L-erythrulose 1-phosphate isomerase [EC:5.3.1.33]	9	0	0
K03064	PSMC6, RPT4; 26S proteasome regulatory subunit T4	9	0	0
K22503	DARS1; aspartyl-tRNA synthetase [EC:6.1.1.12]	9	0	0
K21989	TMEM63, CSC1; calcium permeable stress-gated cation channel	9	0	0
K02938	RP-L8e, RPL8; large subunit ribosomal protein L8e	9	0	0
K17362	ACOT13; acyl-coenzyme A thioesterase 13 [EC:3.1.2.-]	9	0	0
K03939	NDUFS6; NADH dehydrogenase (ubiquinone) Fe-S protein 6	9	0	0
K08956	AFG3; AFG3 family protein [EC:3.4.24.-]	9	0	0
K00326	E1.6.2.2; cytochrome-b5 reductase [EC:1.6.2.2]	9	0	0
K09998	artM; arginine transport system permease protein	9	0	0
K01899	LSC1; succinyl-CoA synthetase alpha subunit [EC:6.2.1.4 6.2.1.5]	9	0	0
K01852	LSS, ERG7; lanosterol synthase [EC:5.4.99.7]	9	0	0
K16237	aroP; aromatic amino acid permease	9	0	0
K14842	NSA2; ribosome biogenesis protein NSA2	9	0	0
K02935	RP-L7, MRPL12, rplL; large subunit ribosomal protein L7/L12	8	296	0
K02316	dnaG; DNA primase [EC:2.7.7.101]	8	174	1
K00794	ribH, RIB4; 6,7-dimethyl-8-ribityllumazine synthase [EC:2.5.1.78]	8	155	0
K02470	gyrB; DNA gyrase subunit B [EC:5.6.2.2]	8	125	0
K01915	glnA, GLUL; glutamine synthetase [EC:6.3.1.2]	8	116	0
K03979	obgE, cgtA, MTG2; GTPase [EC:3.6.5.-]	8	113	0
K00602	purH; phosphoribosylaminoimidazolecarboxamide formyltransferase / IMP cyclohydrolase [EC:2.1.2.3 3.5.4.10]	8	104	0
K02028	ABC.PA.A; polar amino acid transport system ATP-binding protein [EC:7.4.2.1]	8	93	0
K00239	sdhA, frdA; succinate dehydrogenase / fumarate reductase, flavoprotein subunit [EC:1.3.5.1 1.3.5.4]	8	85	0
K03584	recO; DNA repair protein RecO (recombination protein O)	8	80	0
K02340	holA; DNA polymerase III subunit delta [EC:2.7.7.7]	8	74	0
K01012	bioB; biotin synthase [EC:2.8.1.6]	8	73	0
K00864	glpK, GK; glycerol kinase [EC:2.7.1.30]	8	73	0
K01755	argH, ASL; argininosuccinate lyase [EC:4.3.2.1]	8	70	0
K03284	corA; magnesium transporter	8	70	0
K05524	fdxA; ferredoxin	8	66	0
K03596	lepA; GTP-binding protein LepA	8	61	0
K00791	miaA, TRIT1; tRNA dimethylallyltransferase [EC:2.5.1.75]	8	60	0
K03976	ybaK, ebsC; Cys-tRNA(Pro)/Cys-tRNA(Cys) deacylase [EC:3.1.1.-]	8	52	4
K07315	rsbU_P; phosphoserine phosphatase RsbU/P [EC:3.1.3.3]	8	48	0
K02259	COX15, ctaA; heme a synthase [EC:1.17.99.9]	8	48	0
K06921	K06921; uncharacterized protein	8	46	0
K06201	cutC; copper homeostasis protein	8	43	0
K01595	ppc; phosphoenolpyruvate carboxylase [EC:4.1.1.31]	8	43	0
K06196	ccdA; cytochrome c-type biogenesis protein	8	35	0
K09762	whiA; cell division protein WhiA	8	34	0
K11085	msbA; ATP-binding cassette, subfamily B, bacterial MsbA [EC:7.5.2.6]	8	32	1
K12251	aguB; N-carbamoylputrescine amidase [EC:3.5.1.53]	8	32	0
K04773	sppA; protease IV [EC:3.4.21.-]	8	31	0
K05606	MCEE, epi; methylmalonyl-CoA/ethylmalonyl-CoA epimerase [EC:5.1.99.1]	8	30	0
K07451	mcrA; 5-methylcytosine-specific restriction enzyme A [EC:3.1.21.-]	8	30	0
K12308	bgaB, lacA; beta-galactosidase [EC:3.2.1.23]	8	28	0
K07079	K07079; uncharacterized protein	8	28	0
K01259	pip; proline iminopeptidase [EC:3.4.11.5]	8	28	0
K00806	uppS; undecaprenyl diphosphate synthase [EC:2.5.1.31]	8	28	0
K04654	hypD; hydrogenase expression/formation protein HypD	8	28	0
K02493	hemK, prmC, HEMK; release factor glutamine methyltransferase [EC:2.1.1.297]	8	27	0
K15923	AXY8, FUC95A, afcA; alpha-L-fucosidase 2 [EC:3.2.1.51]	8	25	0
K01903	sucC; succinyl-CoA synthetase beta subunit [EC:6.2.1.5]	8	25	0
K00075	murB; UDP-N-acetylmuramate dehydrogenase [EC:1.3.1.98]	8	25	0
K08679	GAE, cap1J; UDP-glucuronate 4-epimerase [EC:5.1.3.6]	8	25	0
K13256	psiE; protein PsiE	8	23	0
K00042	garR, glxR; 2-hydroxy-3-oxopropionate reductase [EC:1.1.1.60]	8	23	0
K03981	dsbC; thiol:disulfide interchange protein DsbC [EC:5.3.4.1]	8	23	0
K03578	hrpA; ATP-dependent helicase HrpA [EC:3.6.4.13]	8	21	5
K03408	cheW; purine-binding chemotaxis protein CheW	8	21	0
K07122	mlaB; phospholipid transport system transporter-binding protein	8	20	0
K05896	scpA; segregation and condensation protein A	8	20	0
K01361	E3.4.21.96; lactocepin [EC:3.4.21.96]	8	19	0
K03274	gmhD, rfaD; ADP-L-glycero-D-manno-heptose 6-epimerase [EC:5.1.3.20]	8	18	0
K01114	plc; phospholipase C [EC:3.1.4.3]	8	18	0
K18831	higA; HTH-type transcriptional regulator / antitoxin HigA	8	17	0
K14274	xylC; xylono-1,5-lactonase [EC:3.1.1.110]	8	17	0
K03641	tolB; TolB protein	8	16	0
K03465	thyX, thy1; thymidylate synthase (FAD) [EC:2.1.1.148]	8	14	0
K18955	whiB1_2_3_4; WhiB family transcriptional regulator, redox-sensing transcriptional regulator	8	13	4
K22044	ybiO; moderate conductance mechanosensitive channel	8	13	0
K07794	tctB; putative tricarboxylic transport membrane protein	8	13	0
K00164	OGDH, sucA; 2-oxoglutarate dehydrogenase E1 component [EC:1.2.4.2]	8	13	0
K00691	mapA; maltose phosphorylase [EC:2.4.1.8]	8	13	0
K03761	kgtP; MFS transporter, MHS family, alpha-ketoglutarate permease	8	12	3
K00965	galT, GALT; UDPglucose--hexose-1-phosphate uridylyltransferase [EC:2.7.7.12]	8	12	0
K00782	lldG; L-lactate dehydrogenase complex protein LldG	8	11	0
K00065	kduD; 2-dehydro-3-deoxy-D-gluconate 5-dehydrogenase [EC:1.1.1.127]	8	10	0
K02008	cbiQ; cobalt/nickel transport system permease protein	8	10	0
K05601	hcp; hydroxylamine reductase [EC:1.7.99.1]	8	10	0
K03803	rseC; sigma-E factor negative regulatory protein RseC	8	9	0
K20810	mqnX; aminodeoxyfutalosine deaminase [EC:3.5.4.40]	8	9	0
K02553	rraA, menG; regulator of ribonuclease activity A	8	9	0
K01750	E4.3.1.12, ocd; ornithine cyclodeaminase [EC:4.3.1.12]	8	9	0
K01069	gloB, gloC, HAGH; hydroxyacylglutathione hydrolase [EC:3.1.2.6]	8	9	0
K02482	flgS; two-component system, NtrC family, sensor kinase [EC:2.7.13.3]	8	9	0
K02756		8	8	0
K02757	bglF, bglP; beta-glucoside PTS system EIICBA component [EC:2.7.1.-]	8	8	0
K06973	K06973; uncharacterized protein	8	8	0
K00004	BDH, butB; (R,R)-butanediol dehydrogenase / meso-butanediol dehydrogenase / diacetyl reductase [EC:1.1.1.4 1.1.1.- 1.1.1.303]	8	8	0
K18369	adh2; alcohol dehydrogenase [EC:1.1.1.-]	8	7	1
K03317	TC.CNT; concentrative nucleoside transporter, CNT family	8	7	0
K06905	K06905; uncharacterized protein	8	7	0
K00406	ccoP; cytochrome c oxidase cbb3-type subunit III	8	7	0
K13941	folKP; 2-amino-4-hydroxy-6-hydroxymethyldihydropteridine diphosphokinase / dihydropteroate synthase [EC:2.7.6.3 2.5.1.15]	8	7	0
K07262	pbpG; serine-type D-Ala-D-Ala endopeptidase (penicillin-binding protein 7) [EC:3.4.21.-]	8	7	0
K10016	hisQ; histidine transport system permease protein	8	6	1
K02395	flgJ; peptidoglycan hydrolase FlgJ	8	6	0
K07139	K07139; uncharacterized protein	8	6	0
K13979	yahK; alcohol dehydrogenase (NADP+) [EC:1.1.1.2]	8	6	0
K04080	ibpA; molecular chaperone IbpA	8	6	0
K18481	mas; Mce-associated membrane protein	8	5	3
K13012	wbqP; O-antigen biosynthesis protein WbqP	8	5	0
K10946	pmoC-amoC; methane/ammonia monooxygenase subunit C	8	4	0
K22319	oleC; olefin beta-lactone synthetase [EC:6.1.3.1]	8	3	0
K20487	nisK, spaK; two-component system, OmpR family, lantibiotic biosynthesis sensor histidine kinase NisK/SpaK [EC:2.7.13.3]	8	3	0
K00146	feaB; phenylacetaldehyde dehydrogenase [EC:1.2.1.39]	8	3	0
K05879	dhaL; phosphoenolpyruvate---glycerone phosphotransferase subunit DhaL [EC:2.7.1.121]	8	3	0
K02300	cyoD; cytochrome o ubiquinol oxidase subunit IV	8	3	0
K22348	moxA; manganese oxidase [EC:1.16.3.3]	8	3	0
K00141	xylC; benzaldehyde dehydrogenase (NAD) [EC:1.2.1.28]	8	3	0
K03918	lat; L-lysine 6-transaminase [EC:2.6.1.36]	8	3	0
K11734	aroP; aromatic amino acid transport protein AroP	8	2	1
K10037	glnP; glutamine transport system permease protein	8	2	0
K14060	pinR; putative DNA-invertase from lambdoid prophage Rac	8	2	0
K19166	higB; mRNA interferase HigB [EC:3.1.-.-]	8	2	0
K10944	pmoA-amoA; methane/ammonia monooxygenase subunit A [EC:1.14.18.3 1.14.99.39]	8	2	0
K18688	fadD19; 3-oxocholest-4-en-26-oate---CoA ligase [EC:6.2.1.42]	8	2	0
K16300	eexE; membrane fusion protein, epimerase transport system	8	2	0
K11732	pheP; phenylalanine-specific permease	8	1	1
K11921	cynR; LysR family transcriptional regulator, cyn operon transcriptional activator	8	1	0
K11202	fryB; fructose-like PTS system EIIB component [EC:2.7.1.-]	8	1	0
K05812	yfiP; DTW domain-containing protein	8	1	0
K07337	K07337; penicillin-binding protein activator	8	1	0
K00587	ICMT, STE14; protein-S-isoprenylcysteine O-methyltransferase [EC:2.1.1.100]	8	1	0
K18233	oleC5; oleandomycin transport system permease protein	8	1	0
K18029	nicA; nicotinate dehydrogenase subunit A [EC:1.17.2.1]	8	1	0
K08324	sad; succinate-semialdehyde dehydrogenase [EC:1.2.1.16 1.2.1.24]	8	1	0
K05603	hutF; formimidoylglutamate deiminase [EC:3.5.3.13]	8	1	0
K02256	COX1; cytochrome c oxidase subunit 1 [EC:7.1.1.9]	8	0	0
K20828	ZNF143_76, STAF; zinc finger protein 143/76	8	0	0
K02883	RP-L18e, RPL18; large subunit ribosomal protein L18e	8	0	0
K05658	ABCB1, CD243; ATP-binding cassette, subfamily B (MDR/TAP), member 1 [EC:7.6.2.2]	8	0	0
K06640	ATR; serine/threonine-protein kinase ATR [EC:2.7.11.1]	8	0	0
K08712	ABCG2.SNQ2; ATP-binding cassette, subfamily G (WHITE), member 2, SNQ2	8	0	0
K15102	SLC25A3, PHC, PIC; solute carrier family 25 (mitochondrial phosphate transporter), member 3	8	0	0
K16925	ykoE; energy-coupling factor transport system permease protein	8	0	0
K14565	NOP58; nucleolar protein 58	8	0	0
K22138	MPC1; mitochondrial pyruvate carrier 1	8	0	0
K21594	GUF1; translation factor GUF1, mitochondrial [EC:3.6.5.-]	8	0	0
K01530	E7.6.2.1; phospholipid-translocating ATPase [EC:7.6.2.1]	8	0	0
K11269	CTF18, CHL12; chromosome transmission fidelity protein 18	8	0	0
K07672	trcR; two-component system, OmpR family, response regulator TrcR	8	0	0
K03878	ND1; NADH-ubiquinone oxidoreductase chain 1 [EC:7.1.1.2]	8	0	0
K01046	lip, TGL2; triacylglycerol lipase [EC:3.1.1.3]	8	0	0
K13004	wbtD; galacturonosyltransferase WbtD [EC:2.4.1.-]	8	0	0
K18030	nicB; nicotinate dehydrogenase subunit B [EC:1.17.2.1]	8	0	0
K11418	HDAC11; histone deacetylase 11 [EC:3.5.1.98]	8	0	0
K06933	K06933; uncharacterized protein	8	0	0
K02115	ATPF1G, atpG; F-type H+-transporting ATPase subunit gamma	7	101	0
K06978	K06978; uncharacterized protein	7	99	0
K03531	ftsZ; cell division protein FtsZ	7	95	0
K09966	K09966; uncharacterized protein	7	84	0
K03696	clpC; ATP-dependent Clp protease ATP-binding subunit ClpC	7	70	0
K01873	VARS, valS; valyl-tRNA synthetase [EC:6.1.1.9]	7	67	0
K01056	PTH1, pth, spoVC; peptidyl-tRNA hydrolase, PTH1 family [EC:3.1.1.29]	7	64	0
K05788	ihfB, himD; integration host factor subunit beta	7	51	0
K02197	ccmE; cytochrome c-type biogenesis protein CcmE	7	48	0
K03575	mutY; A/G-specific adenine glycosylase [EC:3.2.2.31]	7	47	0
K01715	crt; enoyl-CoA hydratase [EC:4.2.1.17]	7	46	0
K10747	LIG1; DNA ligase 1 [EC:6.5.1.1 6.5.1.6 6.5.1.7]	7	44	0
K01790	rfbC, rmlC; dTDP-4-dehydrorhamnose 3,5-epimerase [EC:5.1.3.13]	7	44	0
K06179	rluC; 23S rRNA pseudouridine955/2504/2580 synthase [EC:5.4.99.24]	7	43	0
K07478	ycaJ; putative ATPase	7	42	0
K09790	K09790; uncharacterized protein	7	41	0
K12266	norR; anaerobic nitric oxide reductase transcription regulator	7	41	0
K21009	pelD; polysaccharide biosynthesis protein PelD	7	40	0
K07552	bcr, tcaB; MFS transporter, DHA1 family, multidrug resistance protein	7	40	0
K09013	sufC; Fe-S cluster assembly ATP-binding protein	7	37	0
K03594	bfr; bacterioferritin [EC:1.16.3.1]	7	37	0
K03789	rimI; [ribosomal protein S18]-alanine N-acetyltransferase [EC:2.3.1.266]	7	34	0
K01963	accD; acetyl-CoA carboxylase carboxyl transferase subunit beta [EC:6.4.1.2 2.1.3.15]	7	34	0
K06217	phoH, phoL; phosphate starvation-inducible protein PhoH and related proteins	7	33	0
K01772	hemH, FECH; protoporphyrin/coproporphyrin ferrochelatase [EC:4.99.1.1 4.99.1.9]	7	33	0
K01193	INV, sacA; beta-fructofuranosidase [EC:3.2.1.26]	7	32	0
K02429	fucP; MFS transporter, FHS family, L-fucose permease	7	32	0
K17713	bamB; outer membrane protein assembly factor BamB	7	30	3
K09474	phoN; acid phosphatase (class A) [EC:3.1.3.2]	7	30	0
K00763	pncB, NAPRT1; nicotinate phosphoribosyltransferase [EC:6.3.4.21]	7	30	0
K03426	E3.6.1.22, NUDT12, nudC; NAD+ diphosphatase [EC:3.6.1.22]	7	29	0
K06878	K06878; tRNA-binding protein	7	29	0
K09808	lolC_E; lipoprotein-releasing system permease protein	7	27	1
K01752	E4.3.1.17, sdaA, sdaB, tdcG; L-serine dehydratase [EC:4.3.1.17]	7	27	0
K00278	nadB; L-aspartate oxidase [EC:1.4.3.16]	7	27	0
K01485	codA; cytosine/creatinine deaminase [EC:3.5.4.1 3.5.4.21]	7	26	0
K01057	PGLS, pgl, devB; 6-phosphogluconolactonase [EC:3.1.1.31]	7	25	0
K01581	E4.1.1.17, ODC1, speC, speF; ornithine decarboxylase [EC:4.1.1.17]	7	25	0
K01823	idi, IDI; isopentenyl-diphosphate Delta-isomerase [EC:5.3.3.2]	7	23	0
K01638	aceB, glcB; malate synthase [EC:2.3.3.9]	7	23	0
K00329		7	22	0
K07289	asmA; AsmA protein	7	22	0
K02065	mlaF, linL, mkl; phospholipid/cholesterol/gamma-HCH transport system ATP-binding protein	7	21	0
K01082	cysQ, MET22, BPNT1; 3'(2'), 5'-bisphosphate nucleotidase [EC:3.1.3.7]	7	21	0
K00099	dxr; 1-deoxy-D-xylulose-5-phosphate reductoisomerase [EC:1.1.1.267]	7	21	0
K15987	hppA; K(+)-stimulated pyrophosphate-energized sodium pump	7	21	0
K07718	yesM; two-component system, sensor histidine kinase YesM [EC:2.7.13.3]	7	20	0
K01488	add, ADA; adenosine deaminase [EC:3.5.4.4]	7	19	0
K07275	ompW; outer membrane protein	7	19	0
K07118	K07118; uncharacterized protein	7	18	1
K07106	murQ; N-acetylmuramic acid 6-phosphate etherase [EC:4.2.1.126]	7	18	0
K09835	crtISO, crtH; prolycopene isomerase [EC:5.2.1.13]	7	18	0
K07493	K07493; putative transposase	7	17	0
K17680	PEO1; twinkle protein [EC:3.6.4.12]	7	17	0
K15726	czcA, cusA, cnrA; heavy metal efflux system protein	7	16	0
K09793	K09793; uncharacterized protein	7	16	0
K09136	ycaO; ribosomal protein S12 methylthiotransferase accessory factor	7	16	0
K06215	pdxS, pdx1; pyridoxal 5'-phosphate synthase pdxS subunit [EC:4.3.3.6]	7	16	0
K03315	nhaC; Na+:H+ antiporter, NhaC family	7	14	0
K03617	rnfA; Na+-translocating ferredoxin:NAD+ oxidoreductase subunit A	7	14	0
K18958	whiB7; WhiB family transcriptional regulator, redox-sensing transcriptional regulator	7	14	0
K03676	grxC, GLRX, GLRX2; glutaredoxin 3	7	13	0
K13640	hspR; MerR family transcriptional regulator, heat shock protein HspR	7	13	0
K04072	adhE; acetaldehyde dehydrogenase / alcohol dehydrogenase [EC:1.2.1.10 1.1.1.1]	7	13	0
K11473	glcF; glycolate oxidase iron-sulfur subunit	7	13	0
K19158	yoeB; toxin YoeB [EC:3.1.-.-]	7	13	0
K06203	cysZ; CysZ protein	7	13	0
K13694	mepS, spr; murein DD-endopeptidase / murein LD-carboxypeptidase [EC:3.4.-.- 3.4.17.13]	7	11	0
K00274	MAO, aofH; monoamine oxidase [EC:1.4.3.4]	7	11	0
K17224	soxB; S-sulfosulfanyl-L-cysteine sulfohydrolase [EC:3.1.6.20]	7	10	0
K13894	yejB; microcin C transport system permease protein	7	9	3
K10024	aotQ; arginine/ornithine transport system permease protein	7	9	1
K08678	UXS1, uxs; UDP-glucuronate decarboxylase [EC:4.1.1.35]	7	9	0
K02431	fucU, FUOM; L-fucose mutarotase [EC:5.1.3.29]	7	9	0
K00996	rfbP; undecaprenyl-phosphate galactose phosphotransferase [EC:2.7.8.6]	7	8	0
K13895	yejE; microcin C transport system permease protein	7	8	0
K16055	TPS; trehalose 6-phosphate synthase/phosphatase [EC:2.4.1.15 3.1.3.12]	7	8	0
K02388	flgC; flagellar basal-body rod protein FlgC	7	7	1
K22015	fdhF; formate dehydrogenase (hydrogenase) [EC:1.17.98.4]	7	6	5
K04087	hflC; modulator of FtsH protease HflC	7	6	1
K01686	uxuA; mannonate dehydratase [EC:4.2.1.8]	7	6	0
K07216	hr; hemerythrin	7	6	0
K07642	baeS, smeS; two-component system, OmpR family, sensor histidine kinase BaeS [EC:2.7.13.3]	7	6	0
K04561	norB; nitric oxide reductase subunit B [EC:1.7.2.5]	7	6	0
K12287	mshQ; MSHA biogenesis protein MshQ	7	6	0
K02007	cbiM; cobalt/nickel transport system permease protein	7	5	2
K02396	flgK; flagellar hook-associated protein 1	7	5	1
K11261	fwdE, fmdE; formylmethanofuran dehydrogenase subunit E [EC:1.2.7.12]	7	5	0
K02760	celA, chbB; cellobiose PTS system EIIB component [EC:2.7.1.196 2.7.1.205]	7	5	0
K06898	larB; pyridinium-3,5-biscarboxylic acid mononucleotide synthase [EC:2.5.1.143]	7	5	0
K09799	K09799; uncharacterized protein	7	5	0
K09131	K09131; uncharacterized protein	7	5	0
K05878	dhaK; phosphoenolpyruvate---glycerone phosphotransferase subunit DhaK [EC:2.7.1.121]	7	5	0
K03535	gudP; MFS transporter, ACS family, glucarate transporter	7	5	0
K07675	uhpB; two-component system, NarL family, sensor histidine kinase UhpB [EC:2.7.13.3]	7	5	0
K05571	mnhG, mrpG; multicomponent Na+:H+ antiporter subunit G	7	4	0
K16087	TC.FEV.OM3, tbpA, hemR, lbpA, hpuB, bhuR, hugA, hmbR; hemoglobin/transferrin/lactoferrin receptor protein	7	4	0
K07278	tamA; translocation and assembly module TamA	7	4	0
K00819	rocD, OAT; ornithine--oxo-acid transaminase [EC:2.6.1.13]	7	4	0
K21672	ord; 2,4-diaminopentanoate dehydrogenase [EC:1.4.1.12 1.4.1.26]	7	3	0
K03475	ulaA, sgaT; ascorbate PTS system EIIC component	7	3	0
K09991	K09991; uncharacterized protein	7	3	0
K02660	pilJ; twitching motility protein PilJ	7	3	0
K13641	iclR; IclR family transcriptional regulator, acetate operon repressor	7	3	0
K16923	qrtT; energy-coupling factor transport system substrate-specific component	7	3	0
K11788	ADE5; phosphoribosylamine--glycine ligase / phosphoribosylformylglycinamidine cyclo-ligase [EC:6.3.4.13 6.3.3.1]	7	3	0
K02794	manX; mannose PTS system EIIAB component [EC:2.7.1.191]	7	2	0
K19551	pelC; pectate lyase C [EC:4.2.2.2 4.2.2.10]	7	2	0
K11075	potH; putrescine transport system permease protein	7	2	0
K10233	aglF, ggtC; alpha-glucoside transport system permease protein	7	2	0
K20543	bcsC; cellulose synthase operon protein C	7	2	0
K07403	nfeD; membrane-bound serine protease (ClpP class)	7	2	0
K00958	sat, met3; sulfate adenylyltransferase [EC:2.7.7.4]	7	2	0
K02047	cysW; sulfate/thiosulfate transport system permease protein	7	2	0
K11203	fryC, frvB; fructose-like PTS system EIIC or EIIBC or EIIABC component	7	1	1
K15509	hpsN; sulfopropanediol 3-dehydrogenase [EC:1.1.1.308]	7	1	0
K08363	merT; mercuric ion transport protein	7	1	0
K03884	ND6; NADH-ubiquinone oxidoreductase chain 6 [EC:7.1.1.2]	7	1	0
K00376	nosZ; nitrous-oxide reductase [EC:1.7.2.4]	7	1	0
K03972	pspE; phage shock protein E	7	1	0
K05797	pchF; 4-cresol dehydrogenase (hydroxylating) flavoprotein subunit [EC:1.17.9.1]	7	1	0
K14414	rtcR; transcriptional regulatory protein RtcR	7	0	0
K05643	ABCA3; ATP-binding cassette, subfamily A (ABC1), member 3	7	0	0
K07953	SAR1; GTP-binding protein SAR1 [EC:3.6.5.-]	7	0	0
K13243	dos; c-di-GMP-specific phosphodiesterase [EC:3.1.4.52]	7	0	0
K08235	E2.4.1.207; xyloglucan:xyloglucosyl transferase [EC:2.4.1.207]	7	0	0
K15750	bphAb, bphA2, bphE; biphenyl 2,3-dioxygenase subunit beta [EC:1.14.12.18]	7	0	0
K10249	ELOVL4; elongation of very long chain fatty acids protein 4 [EC:2.3.1.199]	7	0	0
K02955	RP-S14e, RPS14; small subunit ribosomal protein S14e	7	0	0
K13449	PR1; pathogenesis-related protein 1	7	0	0
K05863	SLC25A4S, ANT; solute carrier family 25 (mitochondrial adenine nucleotide translocator), member 4/5/6/31	7	0	0
K11618	liaR; two-component system, NarL family, response regulator LiaR	7	0	0
K00599	METTL6; methyltransferase-like protein 6 [EC:2.1.1.-]	7	0	0
K02155	ATPeV0C, ATP6L; V-type H+-transporting ATPase 16kDa proteolipid subunit	7	0	0
K09580	PDIA1, P4HB; protein disulfide-isomerase A1 [EC:5.3.4.1]	7	0	0
K18753	ZFP36L; butyrate response factor	7	0	0
K11475	vanR; GntR family transcriptional regulator, vanillate catabolism transcriptional regulator	7	0	0
K02926	RP-L4, MRPL4, rplD; large subunit ribosomal protein L4	6	367	0
K02952	RP-S13, rpsM; small subunit ribosomal protein S13	6	107	0
K02031	ddpD; peptide/nickel transport system ATP-binding protein	6	102	0
K02433	gatA, QRSL1; aspartyl-tRNA(Asn)/glutamyl-tRNA(Gln) amidotransferase subunit A [EC:6.3.5.6 6.3.5.7]	6	98	0
K07006	K07006; uncharacterized protein	6	83	0
K07025	K07025; putative hydrolase of the HAD superfamily	6	77	0
K03797	E3.4.21.102, prc, ctpA; carboxyl-terminal processing protease [EC:3.4.21.102]	6	74	0
K00762	pyrE; orotate phosphoribosyltransferase [EC:2.4.2.10]	6	68	0
K00940	ndk, NME; nucleoside-diphosphate kinase [EC:2.7.4.6]	6	63	1
K01209	abfA; alpha-L-arabinofuranosidase [EC:3.2.1.55]	6	61	0
K06158	ABCF3; ATP-binding cassette, subfamily F, member 3	6	61	0
K03570	mreC; rod shape-determining protein MreC	6	58	0
K07095	K07095; uncharacterized protein	6	57	0
K01338	lon; ATP-dependent Lon protease [EC:3.4.21.53]	6	55	0
K00784	rnz; ribonuclease Z [EC:3.1.26.11]	6	55	0
K00350	nqrE; Na+-transporting NADH:ubiquinone oxidoreductase subunit E [EC:7.2.1.1]	6	53	0
K02456	gspG; general secretion pathway protein G	6	53	0
K00876	udk, UCK; uridine kinase [EC:2.7.1.48]	6	51	1
K00705	malQ; 4-alpha-glucanotransferase [EC:2.4.1.25]	6	49	0
K17828	pyrDI; dihydroorotate dehydrogenase (NAD+) catalytic subunit [EC:1.3.1.14]	6	48	0
K00849	galK; galactokinase [EC:2.7.1.6]	6	47	0
K04655	hypE; hydrogenase expression/formation protein HypE	6	46	0
K02193	ccmA; heme exporter protein A [EC:7.6.2.5]	6	44	0
K04518	pheA2; prephenate dehydratase [EC:4.2.1.51]	6	44	0
K03527	ispH, lytB; 4-hydroxy-3-methylbut-2-en-1-yl diphosphate reductase [EC:1.17.7.4]	6	43	0
K01756	purB, ADSL; adenylosuccinate lyase [EC:4.3.2.2]	6	41	0
K03771	surA; peptidyl-prolyl cis-trans isomerase SurA [EC:5.2.1.8]	6	41	0
K06923	K06923; uncharacterized protein	6	40	0
K02986	RP-S4, rpsD; small subunit ribosomal protein S4	6	39	1
K01151	nfo; deoxyribonuclease IV [EC:3.1.21.2]	6	39	0
K20265	gadC; glutamate:GABA antiporter	6	39	0
K00854	xylB, XYLB; xylulokinase [EC:2.7.1.17]	6	39	0
K02426	sufE; cysteine desulfuration protein SufE	6	37	1
K02005	ABC.CD.TX; HlyD family secretion protein	6	36	0
K07007	baiN; 3-dehydro-bile acid Delta4,6-reductase [EC:1.3.1.114]	6	34	1
K08304	mltA; membrane-bound lytic murein transglycosylase A [EC:4.2.2.-]	6	34	0
K01925	murD; UDP-N-acetylmuramoylalanine--D-glutamate ligase [EC:6.3.2.9]	6	32	0
K04565	SOD1; superoxide dismutase, Cu-Zn family [EC:1.15.1.1]	6	32	0
K03772	fkpA; FKBP-type peptidyl-prolyl cis-trans isomerase FkpA [EC:5.2.1.8]	6	32	0
K01911	menE; o-succinylbenzoate---CoA ligase [EC:6.2.1.26]	6	30	0
K01639	E4.1.3.3, nanA, NPL; N-acetylneuraminate lyase [EC:4.1.3.3]	6	29	0
K00925	ackA; acetate kinase [EC:2.7.2.1]	6	28	0
K01993	ABC-2.TX; HlyD family secretion protein	6	28	0
K00036	G6PD, zwf; glucose-6-phosphate 1-dehydrogenase [EC:1.1.1.49 1.1.1.363]	6	27	0
K09807	K09807; uncharacterized protein	6	26	0
K07138	K07138; uncharacterized protein	6	26	0
K02650	pilA; type IV pilus assembly protein PilA	6	26	0
K01271	pepQ; Xaa-Pro dipeptidase [EC:3.4.13.9]	6	25	0
K08319	ltnD; L-threonate 2-dehydrogenase [EC:1.1.1.411]	6	24	6
K05710	hcaC; 3-phenylpropionate/trans-cinnamate dioxygenase ferredoxin component	6	22	0
K12543	lapE; outer membrane protein, adhesin transport system	6	21	0
K00990	glnD; [protein-PII] uridylyltransferase [EC:2.7.7.59]	6	21	0
K00772	mtaP, MTAP; 5'-methylthioadenosine phosphorylase [EC:2.4.2.28]	6	21	0
K02160	accB, bccP; acetyl-CoA carboxylase biotin carboxyl carrier protein	6	21	0
K07042	ybeY, yqfG; probable rRNA maturation factor	6	20	0
K02110	ATPF0C, atpE; F-type H+-transporting ATPase subunit c	6	19	0
K10227	smoE, mtlE; sorbitol/mannitol transport system substrate-binding protein	6	18	0
K00162	PDHB, pdhB; pyruvate dehydrogenase E1 component beta subunit [EC:1.2.4.1]	6	18	0
K09691	ABC-2.LPSE.A; lipopolysaccharide transport system ATP-binding protein	6	18	0
K02669	pilT; twitching motility protein PilT	6	18	0
K00997	acpS; holo-[acyl-carrier protein] synthase [EC:2.7.8.7]	6	17	0
K07259	dacB; serine-type D-Ala-D-Ala carboxypeptidase/endopeptidase (penicillin-binding protein 4) [EC:3.4.16.4 3.4.21.-]	6	16	1
K01222	E3.2.1.86A, celF; 6-phospho-beta-glucosidase [EC:3.2.1.86]	6	16	0
K17763	rsbR; rsbT co-antagonist protein RsbR	6	16	0
K04085	tusA, sirA; tRNA 2-thiouridine synthesizing protein A [EC:2.8.1.-]	6	16	0
K04772	degQ, hhoA; serine protease DegQ [EC:3.4.21.-]	6	15	3
K01969	E6.4.1.4B; 3-methylcrotonyl-CoA carboxylase beta subunit [EC:6.4.1.4]	6	15	0
K02224	cobB-cbiA; cobyrinic acid a,c-diamide synthase [EC:6.3.5.9 6.3.5.11]	6	15	0
K07741	antB; anti-repressor protein	6	14	0
K03830	yafP; putative acetyltransferase [EC:2.3.1.-]	6	14	0
K06405	spoVAC; stage V sporulation protein AC	6	14	0
K07666	qseB; two-component system, OmpR family, response regulator QseB	6	14	0
K06193	phnA; protein PhnA	6	13	1
K01804	araA; L-arabinose isomerase [EC:5.3.1.4]	6	13	0
K14645	K14645; serine protease [EC:3.4.21.-]	6	13	0
K02242	comFC; competence protein ComFC	6	13	0
[truncated: 4,192 more rows]
