# Supplementary material for: Computational exploration of the global microbiome for antibiotic discovery
Source: bioRxiv. 2023 Sep 11:2023.08.31.555663. Originally published 2023 Aug 31. Preprint. [Version 2] doi: 10.1101/2023.08.31.555663 (PMC10491242; doi:10.1101/2023.08.31.555663)
Supplement: Supplement 7 [file media-7.xlsx]

## Sheet: Table SI7
Genus	c_AMP redundant genes	Assembled Mbp	AMP density	Percent error
Zymomonas	1	5.43357	0.184041	196
4484-275	1	27.805	0.0359647	196
UBA2059	1	5.77134	0.17327	196
Atopococcus	1	14.6968	0.0680422	196
Hyperthermus	1	5.37638	0.185999	196
UBA2112	1	44.6029	0.0224201	196
4484-100	1	16.6219	0.0601616	196
43-37	1	10.063	0.0993735	196
Mongoliibacter	1	22.4353	0.0445726	196
UBA8317	1	25.1167	0.0398142	196
41-269	1	12.6967	0.0787606	196
Rubeoparvulum	1	8.55942	0.11683	196
B1-Br10-U2g19	1	17.2156	0.0580867	196
SZUA-179	1	13.5973	0.0735441	196
PIYF01	1	17.0331	0.0587091	196
Deferribacter	1	12.0479	0.0830023	196
GWB1-50-10	1	27.4806	0.0363893	196
Ruthia	1	6.11135	0.16363	196
SA5d-4	1	2.93228	0.341031	196
32-111	1	21.6949	0.0460938	196
DTU036	1	14.5295	0.0688257	196
UBA2169	1	18.4801	0.0541122	196
GWC2-42-7-A	1	10.5053	0.0951902	196
Inmirania	1	41.5492	0.0240678	196
4484-93	1	22.1906	0.0450641	196
45385	1	7.7281	0.129398	196
Desulfuribacillus	1	16.9621	0.0589549	196
NORP36	1	46.7148	0.0214065	196
Ferroglobus	1	15.4174	0.0648617	196
Antarcticibacterium	1	49.5871	0.0201665	196
Desulfotalea	1	29.8528	0.0334976	196
Hazenella	1	2.68001	0.373133	196
Apibacter	1	40.8437	0.0244836	196
UBA1942	1	21.1927	0.0471861	196
56-14-T64	1	66.2843	0.0150865	196
Aquiflexum	1	25.6062	0.0390531	196
UBA8921	1	24.0615	0.0415601	196
SZUA-368	1	18.0272	0.0554716	196
SZUA-360	1	11.2075	0.0892262	196
4787	1	26.7539	0.0373777	196
GWF2-37-15	1	35.1579	0.0284431	196
Arcanobacter	1	13.0284	0.0767556	196
XYB2-FULL-45-11	1	43.8136	0.022824	196
Risungbinella	1	6.58433	0.151876	196
4572-128	1	25.0217	0.0399652	196
Arhodomonas	1	26.386	0.0378989	196
Myceligenerans	1	7.37879	0.135524	196
UBA8518	1	13.063	0.0765522	196
Q-1	1	15.0979	0.0662344	196
GWA2-56-11	1	19.8233	0.0504456	196
UBA8156	1	9.1826	0.108902	196
Metaplanococcus	1	4.1861	0.238886	196
UBA2487	1	4.26388	0.234528	196
Melissococcus	1	5.94574	0.168188	196
Pseudoprimorskyibacter	1	11.0437	0.0905497	196
UBA2561	1	22.0996	0.0452496	196
PWLI01	1	18.6846	0.05352	196
UBA2562	1	15.0566	0.0664163	196
UBA7684	1	14.9824	0.0667451	196
PWMP01	1	30.494	0.0327933	196
UBA2593	1	34.2564	0.0291916	196
SDB-A	1	44.1533	0.0226484	196
UBA2598	1	10.5548	0.0947436	196
Chryseomicrobium	1	21.9036	0.0456545	196
UBA7522	1	8.31499	0.120265	196
SURF-54	1	6.84435	0.146106	196
SG8-5	1	23.2566	0.0429986	196
UBA10102	1	43.8768	0.0227911	196
UBA1006	1	60.0604	0.0166499	196
SG9	1	18.8099	0.0531634	196
Mastigocoleus	1	43.6278	0.0229212	196
JdFR-21	1	10.368	0.0964502	196
SW-7-71-33	1	45.7779	0.0218446	196
B70-G9	1	26.9425	0.037116	196
SW-9-67-25	1	21.765	0.0459454	196
Convivina	1	2.19652	0.455265	196
Methylomusa	1	25.8447	0.0386926	196
UBA10426	1	40.4919	0.0246963	196
SCGC-AG-212-F23	1	23.8588	0.0419132	196
GBChlB	1	31.5014	0.0317447	196
XYD2-FULL-41-14	1	37.8772	0.0264011	196
J078	1	15.2092	0.0657498	196
PSPM01	1	17.568	0.0569215	196
UBA10425	1	7.17866	0.139302	196
GCA-001602625	1	12.3009	0.0812947	196
GCA-001730085	1	19.22	0.0520291	196
Desulfurobacterium	1	20.7798	0.0481238	196
J091	1	21.3856	0.0467604	196
Xylella	1	9.11573	0.1097	196
J119	1	6.19266	0.161481	196
Zymobacter	1	8.02251	0.124649	196
Cribrihabitans	1	17.106	0.0584589	196
Methanoliparum	1	22.6193	0.0442099	196
PWEK01	1	20.1712	0.0495757	196
GWA2-33-14	1	27.3051	0.0366232	196
2-12-FULL-49-11	1	16.7508	0.0596987	196
Corallincola	1	19.6586	0.0508684	196
J152	1	13.059	0.0765756	196
UBA7950	1	17.4786	0.0572129	196
PDTW01	1	24.7007	0.0404847	196
Anaplasma	1	2.27384	0.439785	196
UBA919	1	24.1698	0.041374	196
O2-12-FULL-44-13	1	23.5889	0.0423928	196
QZLD01	1	9.60229	0.104142	196
O2-12-FULL-27-8	1	28.4324	0.0351712	196
Salipaludibacillus	1	10.1077	0.0989345	196
Salisaeta	1	19.4549	0.051401	196
UBA12396	1	18.1846	0.0549915	196
O2-02-FULL-48-8	1	25.4376	0.0393118	196
Saliterribacillus	1	1.73618	0.575978	196
Ectothiorhodosinus	1	28.2022	0.0354582	196
Aidingimonas	1	5.59374	0.178771	196
Schmidhempelia	1	1.72532	0.579602	196
VadinCA11	1	102.802	0.00972745	196
Numidum	1	7.82153	0.127852	196
UBA1222	1	26.5282	0.0376958	196
Halapricum	1	15.8749	0.0629926	196
RDZD01	1	9.71738	0.102908	196
AMD01	1	11.6626	0.0857438	196
RDZH01	1	18.4961	0.0540654	196
Notoacmeibacter	1	20.4639	0.0488666	196
Scopulibacillus	1	6.40383	0.156157	196
EX4484-205	1	20.2496	0.0493838	196
UBA1558	1	34.0625	0.0293578	196
Agaribacterium	1	49.2267	0.0203142	196
Salinivibrio	1	15.4516	0.0647183	196
Salinispira	1	14.0082	0.0713868	196
Ac37b	1	8.98796	0.11126	196
Ochrovirga	1	8.96526	0.111542	196
F1-140-MAGs086	1	22.2576	0.0449284	196
HMF8227	1	4.49998	0.222223	196
UBA1400	1	28.1578	0.0355141	196
Acidimicrobium	1	16.9225	0.0590928	196
HO2-FULL-47-45	1	36.7739	0.0271932	196
Olivibacter	1	15.7871	0.0633427	196
HR1	1	26.5554	0.0376572	196
Salimicrobium	1	4.17697	0.239408	196
RHOV01	1	26.6161	0.0375712	196
OLB20	1	26.0128	0.0384426	196
Actinorugispora	1	7.41178	0.13492	196
UBA1441	1	19.4873	0.0513154	196
RAAC3-TM7-1	1	23.3003	0.0429179	196
ATM1	1	46.0995	0.0216922	196
R4HLG17	1	31.1978	0.0320536	196
FEN-1226	1	21.7956	0.0458809	196
OESV01	1	12.07	0.0828497	196
UBA999	1	6.8129	0.14678	196
HT-58-2	1	27.0287	0.0369977	196
Oxobacter	1	38.1119	0.0262385	196
Orientia	1	5.12461	0.195137	196
JdFR-41	1	7.10576	0.140731	196
Alkalibacillus	1	4.20156	0.238007	196
Haloactinobacterium	1	18.3933	0.0543678	196
UBA933	1	76.0122	0.0131558	196
Halorientalis	1	68.3865	0.0146228	196
Anabaenopsis	1	13.0584	0.0765788	196
QNBC01	1	25.4309	0.0393222	196
SZUA-421	1	43.0019	0.0232548	196
WYZ-LMO10	1	29.7045	0.033665	196
Natribacillus	1	12.3639	0.0808808	196
Sodalis	1	11.4524	0.0873179	196
Natranaerobius	1	25.3871	0.03939	196
UBA925	1	8.70593	0.114864	196
PC08-66	1	24.5117	0.0407969	196
Galbibacter	1	33.2054	0.0301156	196
Soonwooa	1	21.6009	0.0462945	196
Halosimplex	1	125.626	0.00796013	196
Anaeromicrobium	1	17.1157	0.0584259	196
Williamsoniiplasma	1	1.31259	0.761852	196
UBA186	1	18.4679	0.0541479	196
Regiella	1	4.65145	0.214987	196
Woodsholea	1	6.7527	0.148089	196
Sporolituus	1	7.99553	0.12507	196
Hamiltonella	1	7.66434	0.130474	196
Amylolactobacillus	1	21.0519	0.0475016	196
Simonsiella	1	21.5088	0.0464925	196
Natronoflexus	1	33.3831	0.0299552	196
Dolosicoccus	1	13.5621	0.0737352	196
Haloactinospora	1	5.96037	0.167775	196
UBA12115	1	49.4521	0.0202216	196
QS-1-68-17	1	11.5375	0.0866737	196
Sediminibacillus	1	7.48124	0.133668	196
UBA9636	1	41.2925	0.0242175	196
Halobellus	1	77.5247	0.0128991	196
UBA9630	1	25.7749	0.0387975	196
AG-409-G20	1	9.69497	0.103146	196
AG-402-N21	1	33.0976	0.0302137	196
Haloferax	1	38.7495	0.0258068	196
EMTCatB1	1	13.5837	0.0736178	196
Gibbsiella	1	10.2211	0.097837	196
AG-363-B04	1	8.47527	0.11799	196
AG-343-D04	1	17.6919	0.0565231	196
Alteribacillus	1	6.78496	0.147385	196
Geotoga	1	38.2154	0.0261675	196
QOAL01	1	25.7716	0.0388024	196
RUG666	1	58.1333	0.0172018	196
SZUA-425	1	10.2552	0.0975115	196
Neorickettsia	1	4.25452	0.235044	196
Ammonifex	1	13.7304	0.0728309	196
Neiella	1	14.0255	0.0712985	196
AG-363-J23	1	16.2344	0.0615974	196
PWQF01	1	11.1767	0.089472	196
Methanonatronarchaeum	1	11.4035	0.0876921	196
Acaricomes	1	2.93433	0.340794	196
GCA-2748505	1	7.22954	0.138321	196
UBA3567	1	23.6708	0.0422462	196
Ketogulonicigenium	1	13.2573	0.0754302	196
1-14-0-10-46-23	1	9.50014	0.105262	196
1-14-0-10-46-36	1	16.7073	0.059854	196
UBA3569	1	12.4742	0.0801655	196
Biostraticola	1	6.5639	0.152348	196
Propionispora	1	23.1321	0.0432299	196
SKSH01	1	35.2036	0.0284062	196
UBA5754	1	14.532	0.0688139	196
Caldanaerovirga	1	6.01955	0.166125	196
1-14-0-10-49-17	1	10.4041	0.0961164	196
GCA-2725445	1	19.9948	0.0500129	196
Thiorhodococcus	1	34.0582	0.0293615	196
SLFX01	1	17.8582	0.0559967	196
Kinetoplastibacterium	1	2.77147	0.360819	196
GCA-2748265	1	5.2639	0.189973	196
Ponticoccus	1	10.4701	0.0955105	196
SLSJ01	1	22.3875	0.0446678	196
Timonella	1	93.9737	0.0106413	196
Bibersteinia	1	3.05875	0.326931	196
GCA-2401785	1	10.8493	0.0921717	196
M5B4	1	19.8728	0.05032	196
UBA3534	1	18.2282	0.05486	196
1-14-0-10-42-19	1	16.719	0.0598122	196
SLIZ01	1	18.2512	0.054791	196
UBA3535	1	25.9743	0.0384997	196
Pelobacter	1	23.5226	0.0425123	196
Thermodesulfitimonas	1	16.7791	0.059598	196
2-01-FULL-51-34	1	36.2671	0.0275732	196
Terasakiispira	1	6.02297	0.166031	196
Maliponia	1	20.1282	0.0496815	196
18JY21-1	1	7.94551	0.125857	196
GCA-2749205	1	15.5754	0.0642039	196
1-14-0-10-44-23	1	10.0293	0.0997081	196
GCA-2721975	1	41.4177	0.0241443	196
Leminorella	1	16.6393	0.0600987	196
UBA3531	1	16.8949	0.0591894	196
GCA-2747955	1	11.7998	0.0847471	196
Paraferrimonas	1	12.797	0.0781432	196
CSBr16-57R1	1	58.8206	0.0170008	196
UBA4055	1	49.2622	0.0202996	196
SOJT01	1	47.3368	0.0211252	196
2-01-FULL-39-19	1	18.555	0.0538939	196
Thermosinus	1	12.5191	0.0798776	196
CSBR16-154	1	15.5244	0.0644146	196
SKYF01	1	22.8011	0.0438576	196
UBA6147	1	19.1602	0.0521914	196
TPBH4	1	22.8369	0.0437887	196
SKYL01	1	30.2928	0.0330111	196
Pilibacter	1	11.2659	0.0887631	196
MFQB01	1	16.5272	0.0605063	196
UBA3920	1	31.831	0.0314159	196
Thermosynechococcus	1	11.5097	0.0868829	196
1NLA3E	1	10.4206	0.0959641	196
LSJC7	1	19.0763	0.0524211	196
CSBR16-104	1	32.1735	0.0310815	196
GCA-2747695	1	20.642	0.048445	196
LUC14-002-19-P2	1	15.7271	0.0635844	196
GCA-2742885	1	26.786	0.0373329	196
2-01-FULL-44-10	1	35.0913	0.0284971	196
Paradesulfovibrio	1	8.35699	0.11966	196
Tepidibacillus	1	13.4322	0.0744478	196
CSSED11-181	1	5.38088	0.185843	196
CSSED11-109	1	10.7253	0.0932372	196
SKVL01	1	17.592	0.0568441	196
Tc-Br11-E2g8	1	21.8516	0.0457633	196
UBA3903	1	20.4242	0.0489616	196
GCA-2746415	1	22.2469	0.04495	196
Bombella	1	3.79551	0.263469	196
SURF-47	1	24.0469	0.0415854	196
MLS-D	1	59.7103	0.0167475	196
SLCP01	1	51.9165	0.0192617	196
Persephonella	1	52.5462	0.0190309	196
SLAU01	1	33.9242	0.0294775	196
Taylorella	1	11.754	0.0850772	196
Paracandidimonas	1	24.4091	0.0409683	196
Carboxydothermus	1	30.136	0.0331829	196
SKQS01	1	31.5117	0.0317342	196
T33-2	1	9.60206	0.104144	196
Paucisalibacillus	1	9.6665	0.10345	196
01-FULL-43-11b	1	41.0711	0.024348	196
Marininema	1	7.07713	0.1413	196
Catellicoccus	1	13.7052	0.0729648	196
Lihuaxuella	1	6.43218	0.155468	196
BSW11-IV	1	17.2344	0.0580234	196
PXCK01	1	17.1508	0.0583062	196
UBA5532	1	16.9859	0.0588722	196
Marinisporobacter	1	15.9047	0.0628747	196
PXAI01	1	14.3967	0.0694606	196
SLNR01	1	21.9368	0.0455854	196
KA00274	1	28.848	0.0346644	196
Marinithermus	1	26.9444	0.0371135	196
BRH-c32	1	56.8233	0.0175984	196
2-02-FULL-45-10	1	32.2978	0.0309619	196
Zhouia	1	12.9325	0.0773244	196
SKIC01	1	10.6106	0.094245	196
Parvarchaeum	1	11.8717	0.0842337	196
GCF-900161835	1	0.172187	5.80764	195.999
Pasteuria	1	3.16772	0.315684	196
SHNJ01	1	24.1898	0.0413398	196
2-02-FULL-48-12	1	26.8489	0.0372455	196
Chishuiella	1	42.9293	0.0232941	196
Bacterioplanes	1	18.046	0.055414	196
PWUB01	1	7.71071	0.12969	196
UBA3069	1	22.3167	0.0448095	196
CETP13	1	46.8806	0.0213308	196
Lucifera	1	27.3871	0.0365135	196
Marithrix	1	40.7477	0.0245413	196
Lunatimonas	1	25.4392	0.0393094	196
Jongsikchunia	1	22.4129	0.0446172	196
SKFT01	1	22.2061	0.0450326	196
UBA5343	1	25.6313	0.0390147	196
159R	1	19.8904	0.0502756	196
GCA-005144965	1	39.4	0.0253807	196
SURF-18	1	51.3521	0.0194734	196
Basilea	1	4.58203	0.218244	196
GCA-2711515	1	55.077	0.0181564	196
Balneicella	1	8.47077	0.118053	196
Paraoerskovia	1	3.79848	0.263263	196
UBA4661	1	12.9205	0.0773962	196
UBA5435	1	31.4386	0.0318081	196
SLPH01	1	18.2531	0.0547851	196
Paramaledivibacter	1	10.4861	0.095364	196
UBA5489	1	29.159	0.0342947	196
GCA-2786165	1	30.7621	0.0325075	196
M2408	1	62.4652	0.0160089	196
GCA-2708265	1	8.58319	0.116507	196
CFH-S0501	1	35.0101	0.0285632	196
SLJS01	1	22.2966	0.0448499	196
Natronoarchaeum	2	43.4746	0.0460038	138.593
UBA4082	2	35.3081	0.0566443	138.593
Dolosigranulum	2	63.9936	0.0312531	138.593
RYZV01	2	1.57031	1.27363	138.593
CCMM003	2	34.8342	0.0574148	138.593
MEYI01	2	51.4964	0.0388377	138.593
UBA4036	2	82.5792	0.0242192	138.593
RBG-16-39-9b	2	34.4975	0.0579752	138.593
UBA5507	2	42.4417	0.0471234	138.593
CG2-30-44-17	2	52.4517	0.0381303	138.593
Aciduliprofundum	2	50.3146	0.0397499	138.593
OLB23	2	20.6217	0.096985	138.593
SMXP01	2	53.3209	0.0375088	138.593
OLB4	2	40.2881	0.0496424	138.593
SLRF01	2	9.82305	0.203603	138.593
UBA993	2	34.9541	0.0572179	138.593
SLQR01	2	32.0645	0.0623744	138.593
Lonsdalea	2	16.1145	0.124112	138.593
SLAA01	2	40.3175	0.0496063	138.593
UBA9338	2	7.36979	0.271378	138.593
Luteimicrobium	2	25.2569	0.0791862	138.593
Echinicola	2	60.8638	0.0328602	138.593
SLMV01	2	12.1058	0.16521	138.593
SZUA-53	2	28.3197	0.0706221	138.593
HIGHO2-12-38-15	2	39.9029	0.0501216	138.593
UBA5542	2	5.57885	0.358497	138.593
SZUA-611	2	6.39991	0.312504	138.593
Halorhabdus	2	28.3399	0.0705719	138.593
UMGS1260	2	30.2001	0.0662249	138.593
Endomicrobium	2	59.0621	0.0338626	138.593
UBA9865	2	17.2483	0.115954	138.593
Amantichitinum	2	12.1311	0.164866	138.593
UBA5859	2	16.5868	0.120578	138.593
Haloarcula	2	99.6367	0.0200729	138.593
SLTJ01	2	31.141	0.064224	138.593
RIZI01	2	12.6476	0.158132	138.593
Leaf443	2	11.2349	0.178017	138.593
UBA5755	2	38.5925	0.0518235	138.593
Elusimicrobium	2	29.1217	0.0686773	138.593
HRBIN34	2	6.05967	0.330051	138.593
M0112	2	22.8424	0.0875563	138.593
RICK02	2	15.4698	0.129284	138.593
SLK101	2	13.6967	0.14602	138.593
SLHZ01	2	8.03538	0.248899	138.593
UBA5301	2	12.5181	0.159769	138.593
SZUA-486	2	5.54874	0.360442	138.593
Alkaliflexus	2	20.9011	0.0956888	138.593
REBA01	2	29.0321	0.0688892	138.593
E44-bin18	2	74.614	0.0268046	138.593
UBA431	2	22.4095	0.089248	138.593
Limimonas	2	22.0136	0.090853	138.593
SLNM01	2	20.4076	0.0980028	138.593
Haematomicrobium	2	7.38141	0.270951	138.593
UBA164	2	12.7903	0.156368	138.593
RSA17	2	19.5614	0.102242	138.593
UBA1760	2	39.2065	0.051012	138.593
SMVS01	2	30.0145	0.0666344	138.593
UBA1515	2	15.5778	0.128388	138.593
OLB21	2	12.2187	0.163684	138.593
UBA5946	2	68.5317	0.0291836	138.593
SLID01	2	47.2842	0.0422974	138.593
UBA9848	2	40.8594	0.0489484	138.593
RQZE01	2	27.993	0.0714465	138.593
Eperythrozoon	2	4.79279	0.417294	138.593
SZUA-582	2	13.0734	0.152982	138.593
Entomoplasma	2	1.93445	1.03389	138.593
Haloechinothrix	2	33.0908	0.0604397	138.593
CG10-46-32	2	25.7434	0.0776897	138.593
UBA9934	2	38.1399	0.0524385	138.593
Chloroherpeton	2	28.2864	0.0707054	138.593
UBA6094	2	31.8572	0.0627801	138.593
J134	2	18.0885	0.110567	138.593
UBA328	2	25.9605	0.0770401	138.593
SKLX01	2	14.8318	0.134845	138.593
Criblamydia	2	22.6149	0.0884371	138.593
SCSN01	2	13.023	0.153574	138.593
UBA7883	2	69.9954	0.0285733	138.593
B36-G15	2	25.4872	0.0784706	138.593
Balnearium	2	19.9742	0.100129	138.593
B33-G15	2	19.4738	0.102702	138.593
Cruoricaptor	2	18.6707	0.10712	138.593
Methanosphaerula	2	32.9118	0.0607684	138.593
UBA2268	2	42.3587	0.0472158	138.593
SKNW01	2	30.4968	0.0655807	138.593
UBA3375	2	35.3245	0.0566179	138.593
Marinateneraspora	2	10.6565	0.187679	138.593
UBA2264	2	26.9855	0.074114	138.593
Methanothermus	2	2.48811	0.803823	138.593
B29-G15	2	31.05	0.0644122	138.593
Carnimonas	2	17.3007	0.115602	138.593
SKON01	2	45.44	0.0440141	138.593
B24-G6	2	25.3157	0.0790022	138.593
B210	2	36.6342	0.0545938	138.593
J031	2	51.8578	0.038567	138.593
SXSP01	2	42.3318	0.0472459	138.593
DM2	2	16.2478	0.123093	138.593
J009	2	5.84128	0.342391	138.593
J006	2	20.8392	0.0959732	138.593
Crenobacter	2	29.4466	0.0679196	138.593
Caminibacter	2	20.1488	0.0992614	138.593
Methanohalarchaeum	2	7.90082	0.253138	138.593
UBA7862	2	93.793	0.0213235	138.593
BMS3Abin09	2	60.471	0.0330737	138.593
BMS3Abin12	2	31.6656	0.0631601	138.593
Mastigocladopsis	2	23.1062	0.0865568	138.593
Chromatium	2	18.2988	0.109297	138.593
BMS3Abin13	2	52.4266	0.0381486	138.593
BM507	2	16.9691	0.117862	138.593
BM501	2	46.4983	0.0430123	138.593
UBA7485	2	29.9638	0.0667472	138.593
Cetia	2	37.3209	0.0535892	138.593
BHEQ01	2	7.24036	0.276229	138.593
UBA2772	2	40.6748	0.0491705	138.593
Citreimonas	2	15.7689	0.126832	138.593
UBA2594	2	30.5092	0.0655541	138.593
UBA7584	2	33.4376	0.0598129	138.593
JS7-9	2	25.3759	0.0788148	138.593
UBA699	2	43.0966	0.0464074	138.593
SKIA01	2	32.7878	0.0609983	138.593
UBA6934	2	55.2851	0.0361761	138.593
Melghirimyces	2	19.1682	0.10434	138.593
UBA7706	2	23.3375	0.085699	138.593
Mesomycoplasma	2	5.79655	0.345033	138.593
SCUL01	2	12.9088	0.154933	138.593
Metalysinibacillus	2	56.1864	0.0355958	138.593
JB111	2	19.0492	0.104991	138.593
Babela	2	26.2735	0.0761225	138.593
UBA3222	2	111.504	0.0179365	138.593
UBA2296	2	33.5097	0.0596842	138.593
UBA7867	2	25.1611	0.0794876	138.593
UBA9296	2	40.5221	0.0493558	138.593
B14-G2	2	25.4743	0.0785104	138.593
Indibacter	2	8.73619	0.228933	138.593
UBA202	2	47.5763	0.0420377	138.593
SKSR01	2	30.2599	0.0660941	138.593
UBA2017	2	23.9485	0.0835126	138.593
CSSED10-376	2	28.755	0.0695531	138.593
NAU-10	2	21.8518	0.0915258	138.593
CSSED10-269	2	21.0031	0.0952239	138.593
Desulfonauticus	2	22.9293	0.0872245	138.593
UBA6191	2	41.7288	0.0479286	138.593
Hepatoplasma	2	3.53828	0.565247	138.593
UBA6178	2	35.169	0.0568683	138.593
Heliophilum	2	11.4104	0.175278	138.593
UBA1932	2	43.1877	0.0463095	138.593
AqS2	2	3.00228	0.666161	138.593
SKVS01	2	18.6889	0.107016	138.593
Bowdeniella	2	16.2498	0.123078	138.593
UBA6166	2	32.1107	0.0622845	138.593
UBA3864	2	27.5094	0.0727024	138.593
Anseongella	2	46.3016	0.043195	138.593
Kozakia	2	5.71315	0.35007	138.593
Kriegella	2	29.8605	0.0669781	138.593
Anaerovirgula	2	24.1026	0.0829785	138.593
Desulfurococcus	2	10.5928	0.188807	138.593
Brockia	2	6.12666	0.326442	138.593
UBA1876	2	37.4927	0.0533437	138.593
Devriesea	2	14.5378	0.137572	138.593
LCBW01	2	8.65933	0.230965	138.593
UBA3910	2	29.8661	0.0669656	138.593
SZUA-236	2	32.5666	0.0614126	138.593
SURF-13	2	39.2203	0.050994	138.593
Bog-1340	2	101.837	0.0196393	138.593
UBA3575	2	19.7855	0.101084	138.593
Imhoffiella	2	24.0972	0.0829973	138.593
Ignicoccus	2	10.8535	0.184272	138.593
SAT2731	2	13.1325	0.152293	138.593
SYSU-GA17129	2	21.8229	0.0916467	138.593
UBA6539	2	43.3929	0.0460905	138.593
UBA8158	2	17.8075	0.112312	138.593
B109-G9	2	30.319	0.0659652	138.593
SKRC01	2	61.5497	0.0324941	138.593
B-DKE	2	7.78536	0.256892	138.593
Rubidibacter	2	9.16799	0.21815	138.593
UBA828	2	39.9036	0.0501208	138.593
Defluviitoga	2	104.726	0.0190974	138.593
MVRN01	2	18.4076	0.108651	138.593
Monaibacterium	2	41.4141	0.0482927	138.593
Bizionia	2	13.8415	0.144494	138.593
SZUA-181	2	29.6589	0.0674335	138.593
UBA6489	2	21.2535	0.094102	138.593
Dendrosporobacter	2	17.353	0.115254	138.593
Aureibacillus	2	2.87012	0.696835	138.593
Moritella	2	46.7708	0.0427617	138.593
UBA207	2	9.35394	0.213814	138.593
SSGW-16	2	37.0608	0.0539654	138.593
Caldalkalibacillus	2	10.8821	0.183788	138.593
Desnuesiella	2	22.0655	0.0906394	138.593
Muribacter	2	2.6387	0.75795	138.593
Muriicola	2	37.4024	0.0534726	138.593
UBA204	2	15.9072	0.125729	138.593
UBA2022	2	7.29739	0.274071	138.593
SZUA-38	2	40.8776	0.0489266	138.593
Halodesulfurarchaeum	2	14.2454	0.140396	138.593
UBA4971	2	43.1794	0.0463184	138.593
Ventosimonas	2	3.3292	0.600745	138.593
2-01-FULL-47-10	2	22.0665	0.090635	138.593
Thiovulum	2	42.8963	0.046624	138.593
XYB1-36-10	2	18.7806	0.106493	138.593
GCA-2748575	2	16.4846	0.121325	138.593
AGPOR5	2	13.9881	0.142979	138.593
UBA10191	2	33.1369	0.0603556	138.593
PWGF01	2	31.9021	0.0626917	138.593
GCA-2402025	2	37.9108	0.0527554	138.593
2-01-FULL-56-20	2	43.5493	0.0459249	138.593
FREY01	2	17.9463	0.111444	138.593
Viridibacillus	2	14.1449	0.141393	138.593
2-01-FULL-58-14	2	18.8397	0.106159	138.593
GCA-2401725	2	36.4642	0.0548483	138.593
Pseudodesulfuromonas	2	32.4138	0.0617021	138.593
Ferroplasma	2	9.00587	0.222077	138.593
GCA-2401865	2	8.30657	0.240773	138.593
Prochloron	2	22.935	0.0872031	138.593
2-01-FULL-45-18	2	18.4977	0.108121	138.593
UBA11618	2	21.0917	0.094824	138.593
GCA-2746115	2	32.7798	0.0610132	138.593
TEKIR-12S	2	16.0037	0.124971	138.593
2-01-FULL-41-14	2	18.8228	0.106254	138.593
GWA2-45-9	2	23.753	0.0841998	138.593
2-01-FULL-41-21	2	56.2925	0.0355287	138.593
Salisediminibacterium	2	15.2104	0.131489	138.593
GCA-2746605	2	115.46	0.017322	138.593
VBWP01	2	10.1238	0.197555	138.593
PUMD01	2	33.5545	0.0596046	138.593
PGYE01	2	13.7225	0.145746	138.593
VKM-B-2647	2	16.57	0.1207	138.593
GCA-2747035	2	9.8435	0.20318	138.593
GTF-13	2	17.824	0.112208	138.593
GWF2-38-10	2	14.1042	0.141801	138.593
PUNB01	2	18.9373	0.105612	138.593
Pontivivens	2	19.2257	0.104028	138.593
TC1	2	23.0149	0.0869002	138.593
AG-432-D11	2	6.71601	0.297796	138.593
XYB2-FULL-36-35	2	36.6569	0.0545599	138.593
Sediminimonas	2	20.6192	0.0969968	138.593
Palaeococcus	2	31.7125	0.0630666	138.593
Wohlfahrtiimonas	2	30.6955	0.0651561	138.593
GCF-002259525	2	42.763	0.0467694	138.593
Simiduia	2	22.8047	0.0877012	138.593
2-12-FULL-37-11	2	43.8257	0.0456353	138.593
T1SED10-198M	2	19.8112	0.100953	138.593
UBA10001	2	22.4096	0.0892475	138.593
UBA119	2	23.4427	0.0853145	138.593
UBA11705	2	30.8172	0.0648988	138.593
Sinobacterium	2	32.0677	0.0623681	138.593
PWNQ01	2	25.7467	0.0776797	138.593
GCA-002773005	2	48.8538	0.0409385	138.593
2-02-FULL-51-10	2	65.7943	0.0303978	138.593
QNAD01	2	82.0168	0.0243853	138.593
PWOD01	2	12.909	0.154931	138.593
UBA1001	2	21.4459	0.0932581	138.593
ZAV-03	2	16.8873	0.118433	138.593
Sporanaerobacter	2	31.8161	0.0628613	138.593
2-12-FULL-37-14	2	17.1987	0.116288	138.593
PWMZ01	2	13.2333	0.151134	138.593
PCC-7507	2	16.0909	0.124294	138.593
2-02-FULL-35-15	2	47.0014	0.0425519	138.593
GCA-2785325	2	30.9224	0.064678	138.593
PWKH01	2	65.7848	0.0304021	138.593
AG-409-P01	2	12.3533	0.1619	138.593
2-12-FULL-43-28	2	20.4482	0.0978083	138.593
AG-363-P08	2	38.7447	0.05162	138.593
QOAS01	2	31.5513	0.0633888	138.593
Serinibacter	2	6.20938	0.322093	138.593
Geovibrio	2	25.3618	0.0788587	138.593
PXRE01	2	25.6236	0.0780532	138.593
Ferrithrix	2	15.1026	0.132427	138.593
Formosa	2	30.5135	0.0655447	138.593
2-12-FULL-41-17	2	33.714	0.0593225	138.593
Ga0074139	2	50.8307	0.0393463	138.593
UBA10165	2	36.7397	0.054437	138.593
Shimazuella	2	8.71007	0.229619	138.593
GCA-965745	2	14.7791	0.135326	138.593
2-02-FULL-34-10	2	25.4635	0.078544	138.593
GWF2-35-9	2	46.6374	0.0428841	138.593
GW-Firmicutes-8	2	25.2279	0.0792773	138.593
34-65-8	2	29.9213	0.0668419	138.593
FEB-17	2	17.6604	0.113248	138.593
ATWF01	2	7.12538	0.280687	138.593
Zobellia	2	44.696	0.0447468	138.593
Parashewanella	2	18.5999	0.107528	138.593
Phocoenobacter	2	9.29936	0.215069	138.593
Persicobacter	2	14.1775	0.141068	138.593
GCA-2707785	2	73.8606	0.0270781	138.593
1-14-0-20-46-22	2	37.0171	0.0540291	138.593
UBA1144	2	57.4287	0.0348258	138.593
UBA12532	2	5.31488	0.376302	138.593
1-14-0-10-51-16	2	15.8374	0.126284	138.593
URHB0009	2	25.0585	0.0798133	138.593
Paraphotobacterium	2	5.43596	0.36792	138.593
GWB1-45-5	2	54.0979	0.03697	138.593
01-FULL-45-34b	2	25.2338	0.0792588	138.593
QETA01	2	8.96593	0.223067	138.593
Sulfolobus	2	16.619	0.120344	138.593
21-14-all-37-9	2	9.67033	0.206818	138.593
1-14-0-20-39-49	2	66.5047	0.030073	138.593
Thermosphaera	2	19.1198	0.104604	138.593
Zooshikella	2	25.2152	0.0793173	138.593
UBA10536	2	19.7224	0.101407	138.593
Thermoactinomyces	2	22.1378	0.0903431	138.593
Piscirickettsia	2	27.8803	0.0717352	138.593
Thermicanus	2	10.7577	0.185914	138.593
PIYB01	2	67.7532	0.0295189	138.593
Thalassococcus	2	54.0879	0.0369768	138.593
QFRU01	2	5.06137	0.39515	138.593
R196	2	42.6697	0.0468717	138.593
Pisciglobus	2	16.2404	0.12315	138.593
RBG-13-41-10	2	92.7491	0.0215636	138.593
40-19	2	6.55332	0.305189	138.593
UBA11269	2	1.9967	1.00165	138.593
Thermotoga	2	67.2199	0.0297531	138.593
2-01-FULL-37-20	2	42.3963	0.047174	138.593
Pueribacillus	2	18.6765	0.107087	138.593
UBA12403	2	23.8453	0.0838741	138.593
GCA-2717925	2	50.211	0.0398319	138.593
UBA11021	2	63.8455	0.0313256	138.593
4484-230	2	50.8774	0.0393102	138.593
Thermoflavimicrobium	2	12.7189	0.157246	138.593
DTU014	3	53.4541	0.0561229	113.161
Cnuibacter	3	14.2828	0.210043	113.161
UBA2394	3	39.9514	0.0750913	113.161
2-12-FULL-41-12	3	44.3217	0.0676869	113.161
B143-G9	3	29.3512	0.102211	113.161
Melaminivora	3	19.1007	0.157062	113.161
UBA2193	3	13.9846	0.214521	113.161
DSM-105170	3	5.0275	0.596718	113.161
Xiphinematobacter	3	34.1077	0.0879568	113.161
UBA10834	3	62.0261	0.0483667	113.161
JdFR-19	3	20.9341	0.143307	113.161
JdFR-13	3	21.8654	0.137203	113.161
Miniphocibacter	3	16.6645	0.180023	113.161
PL-Br10-E2g29	3	28.2424	0.106223	113.161
PWNV01	3	15.5646	0.192745	113.161
YIM-102668	3	76.4519	0.0392404	113.161
JN-9	3	23.184	0.1294	113.161
UBA2770	3	18.2461	0.164419	113.161
2-12-FULL-36-22	3	43.7395	0.0685878	113.161
SFFI01	3	56.7439	0.0528691	113.161
QFOI01	3	40.6087	0.0738758	113.161
B12-G17	3	21.428	0.140004	113.161
XYD1-FULL-46-19	3	10.7052	0.280237	113.161
GWA1-44-24	3	24.6348	0.121779	113.161
GWA1-42-9	3	19.5168	0.153714	113.161
B17-G17	3	30.7181	0.0976624	113.161
SBBL01	3	29.7369	0.100885	113.161
J004	3	103.856	0.028886	113.161
UBA7966	3	53.5009	0.0560739	113.161
SCTA01	3	29.4834	0.101752	113.161
B25	3	54.1773	0.0553737	113.161
SCPY01	3	28.5924	0.104923	113.161
Sulfurisphaera	3	19.4263	0.15443	113.161
J055	3	45.9852	0.0652384	113.161
B26-G2	3	37.9626	0.0790252	113.161
GCA-002282575	3	37.54	0.0799148	113.161
J124	3	25.5394	0.117466	113.161
PUMX01	3	42.6267	0.0703784	113.161
Xenolissoclinum	3	0.475397	6.31052	113.16
Cucumibacter	3	27.7696	0.108032	113.161
PSRQ01	3	31.9117	0.0940094	113.161
B3-G16	3	28.0146	0.107087	113.161
Psittacicella	3	4.62263	0.648981	113.161
J094	3	29.5129	0.10165	113.161
FD2005	3	65.6583	0.0456911	113.161
Pseudozobellia	3	28.6603	0.104675	113.161
Croceitalea	3	26.2624	0.114232	113.161
SCN-52-12	3	77.5665	0.0386765	113.161
B6-G13	3	39.1609	0.076607	113.161
Cylindrospermum	3	55.2671	0.0542818	113.161
Methanohalobium	3	7.23046	0.414911	113.161
UBA10181	3	20.6921	0.144983	113.161
2-12-FULL-43-11	3	46.7924	0.064113	113.161
J005	3	11.4139	0.262837	113.161
2-12-FULL-44-25	3	26.4821	0.113284	113.161
J101	3	10.4515	0.28704	113.161
UBA8153	3	14.9488	0.200685	113.161
B1SED10-173	3	17.0248	0.176214	113.161
2-12-FULL-45-12	3	16.6298	0.180399	113.161
PWHX01	3	10.8205	0.277252	113.161
2-12-FULL-42-10	3	22.1651	0.135348	113.161
B1SED10-174	3	20.3859	0.14716	113.161
B1SED10-69	3	3.84987	0.779246	113.161
J137	3	16.4224	0.182678	113.161
DDH964	3	55.8708	0.0536953	113.161
21-14-0-20-46-8	3	22.1985	0.135144	113.161
D16-34	3	20.8277	0.144039	113.161
PWHV01	3	42.3512	0.0708362	113.161
J044	3	50.0947	0.0598866	113.161
PWGO01	3	18.6524	0.160837	113.161
21-14-0-10-42-9	3	14.5657	0.205963	113.161
2-12-FULL-48-17	3	19.5734	0.153269	113.161
SCSIO-07484	3	8.95223	0.335112	113.161
UBA3103	3	18.9145	0.158609	113.161
UBA10003	3	31.1105	0.0964303	113.161
1-14-0-20-45-16	3	53.8153	0.0557462	113.161
SLDV01	3	46.3948	0.0646624	113.161
UBA5941	3	20.7546	0.144547	113.161
1-14-0-20-45-26	3	62.0111	0.0483784	113.161
SMTZ1-83	3	63.2941	0.0473978	113.161
CG2-30-33-46	3	73.1721	0.0409992	113.161
SLDG01	3	18.9545	0.158274	113.161
Thermonema	3	13.0491	0.229901	113.161
Thermophagus	3	17.1071	0.175366	113.161
Tanticharoenia	3	8.09524	0.370588	113.161
MFTL01	3	10.9778	0.273278	113.161
MFUP01	3	12.5826	0.238425	113.161
Thermosulfidibacter	3	28.8996	0.103808	113.161
C254	3	1.31053	2.28915	113.161
SKZP01	3	29.95	0.100167	113.161
UBA6116	3	27.7258	0.108203	113.161
LCPA01	3	40.4267	0.0742084	113.161
LC-2	3	78.5734	0.0381809	113.161
CSBR16-182	3	6.81037	0.440505	113.161
CSBR16-49	3	13.532	0.221698	113.161
GCA-2732805	3	27.4483	0.109296	113.161
Brochothrix	3	26.3979	0.113645	113.161
Kroppenstedtia	3	4.59284	0.65319	113.161
UBA6145	3	38.035	0.0788747	113.161
MGJZ01	3	14.8794	0.201621	113.161
1-14-0-10-55-24	3	20.6866	0.145021	113.161
Kribbia	3	23.4575	0.127891	113.161
SLGR01	3	15.2411	0.196836	113.161
1-14-0-10-49-15	3	28.3305	0.105893	113.161
0-14-0-20-51-18	3	33.8367	0.0886612	113.161
CDF	3	5.76023	0.520812	113.161
UBA5073	3	25.0677	0.119676	113.161
UBA5122	3	44.3533	0.0676387	113.161
CEB3	3	30.7333	0.097614	113.161
Thermincola	3	18.2845	0.164073	113.161
SLLK01	3	16.9049	0.177463	113.161
GCA-2717465	3	176.781	0.0169701	113.161
UBA5314	3	37.0653	0.0809382	113.161
UBA5336	3	44.7817	0.0669916	113.161
01-FULL-45-25b	3	21.3503	0.140513	113.161
M0603	3	51.1299	0.0586741	113.161
M10-OD1-1	3	10.5099	0.285446	113.161
UBA4770	3	29.8165	0.100616	113.161
Pelagibaculum	3	10.7251	0.279717	113.161
01-FULL-49-22b	3	29.7177	0.10095	113.161
M10-OD1-4	3	21.5352	0.139307	113.161
Tetragenococcus	3	35.5738	0.0843318	113.161
1-14-0-10-37-12	3	44.2654	0.067773	113.161
M3009	3	35.6029	0.0842628	113.161
SLRW01	3	40.3116	0.0744203	113.161
UBA447	3	5.48074	0.547371	113.161
1-14-0-10-47-16	3	38.0738	0.0787944	113.161
CG1-02-41-12	3	39.3703	0.0761995	113.161
SLSQ01	3	106.516	0.0281649	113.161
UBA5809	3	20.7521	0.144564	113.161
SH-1	3	15.7341	0.190668	113.161
Thiobaca	3	27.9855	0.107198	113.161
TCS61	3	76.2653	0.0393364	113.161
GCA-2861585	3	27.0604	0.110863	113.161
2-02-FULL-40-13	3	30.2597	0.0991419	113.161
PXDR01	3	12.1602	0.246707	113.161
UBA3081	3	9.24141	0.324626	113.161
SKJO01	3	68.7788	0.0436181	113.161
Caviibacter	3	23.8109	0.125993	113.161
Marinococcus	3	15.5289	0.193189	113.161
SKIS01	3	18.844	0.159202	113.161
2-02-FULL-45-11	3	45.0821	0.0665452	113.161
UBA3072	3	30.4439	0.0985418	113.161
2-02-FULL-46-11	3	24.7684	0.121122	113.161
Marseille-P3662	3	4.69972	0.638336	113.161
SKGI01	3	4.66631	0.642907	113.161
Jidaibacter	3	23.6807	0.126686	113.161
Chania	3	18.1696	0.165111	113.161
BMS3Bbin07	3	41.7126	0.0719208	113.161
JdFR-85	3	25.6498	0.11696	113.161
BMS3ABIN06	3	80.4747	0.0372788	113.161
JdFR-81	3	36.5893	0.0819912	113.161
BMS3ABIN01	3	32.7861	0.0915023	113.161
Chlamydophila	3	9.64107	0.311169	113.161
UBA287	3	17.5042	0.171387	113.161
BM705	3	20.818	0.144106	113.161
BM524	3	99.4936	0.0301527	113.161
BM518	3	30.2307	0.099237	113.161
Baia	3	24.0034	0.124983	113.161
Bowmanella	3	13.2919	0.225701	113.161
SKMO01	3	21.2137	0.141418	113.161
UBA6803	3	42.2268	0.0710449	113.161
CSSED10-310	3	45.3944	0.0660874	113.161
TCS56	3	52.4299	0.0572193	113.161
GCA-2747325	3	3.37722	0.888305	113.161
CSSED11-302	3	26.5048	0.113187	113.161
Pontibaca	3	8.78974	0.341307	113.161
UBA3680	3	32.3576	0.0927138	113.161
MTP4	3	29.6898	0.101045	113.161
SPJN01	3	11.0209	0.27221	113.161
Pontibacillus	3	10.3596	0.289587	113.161
Caldanaerobacter	3	14.7072	0.203982	113.161
UBA6490	3	98.7359	0.0303841	113.161
Caldibacillus	3	12.6662	0.23685	113.161
2-01-FULL-48-10	3	23.3635	0.128406	113.161
Thorsellia	3	4.18545	0.716768	113.161
2-01-FULL-50-24	3	20.3501	0.147419	113.161
Bin55	3	34.2054	0.0877055	113.161
UBA3561	3	15.8885	0.188815	113.161
Proteiniborus	3	22.8444	0.131323	113.161
Mangrovibacter	3	37.7882	0.0793898	113.161
Carboxydocella	3	13.7697	0.21787	113.161
Mangrovimonas	3	26.5364	0.113052	113.161
GCA-2753745	3	84.1911	0.0356332	113.161
UBA3384	3	21.4975	0.139551	113.161
SKNI01	3	37.2764	0.08048	113.161
Casp-Chloro-G4	3	77.941	0.0384907	113.161
Pacificibacter	3	16.2108	0.185061	113.161
UBA823	3	53.3744	0.0562067	113.161
Acaryochloris	3	116.603	0.0257283	113.161
XYC2-FULL-38-9	3	18.7569	0.159941	113.161
Aeropyrum	3	27.5073	0.109062	113.161
AG-409-J16	3	14.989	0.200147	113.161
Desulfovirgula	3	18.7055	0.16038	113.161
XY-R5	3	14.2097	0.211124	113.161
Ha5	3	4.45009	0.674144	113.161
NPL-UPA2	3	20.5884	0.145713	113.161
Quasibacillus	3	8.86578	0.33838	113.161
Desulfurispirillum	3	11.0826	0.270694	113.161
QZLE01	3	12.6033	0.238032	113.161
UBA917	3	20.4577	0.146644	113.161
VAHJ01	3	13.8546	0.216535	113.161
NZBF01	3	15.7874	0.190025	113.161
PCC-9228	3	10.5064	0.285539	113.161
Nafulsella	3	33.2593	0.0902002	113.161
UBA1877	3	25.9755	0.115493	113.161
Reconcilibacillus	3	9.27724	0.323372	113.161
UBA11707	3	21.5636	0.139123	113.161
UBA1908	3	11.7067	0.256264	113.161
UBA11710	3	26.7723	0.112056	113.161
UBA1511	3	94.0434	0.0319002	113.161
Hartmannibacter	3	35.0988	0.085473	113.161
Histophilus	3	9.40658	0.318926	113.161
UM-FILTER-38-24	3	33.6493	0.0891549	113.161
Actinosynnema	3	13.4661	0.222782	113.161
Desulfonispora	3	9.59814	0.312561	113.161
Desulfopertinax	3	12.8307	0.233813	113.161
XYB1-FULL-44-23	3	35.9066	0.0835502	113.161
UM-FILTER-37-12	3	13.3915	0.224023	113.161
HRBIN21	3	60.8024	0.0493401	113.161
UBA8987	3	28.6726	0.104629	113.161
GWF2-39-15	3	13.9235	0.215462	113.161
Adiutrix	3	63.4492	0.047282	113.161
Endoriftia	3	22.1386	0.13551	113.161
Fervidicola	3	7.75173	0.38701	113.161
Helcobacillus	3	9.01753	0.332685	113.161
Fervidicoccus	3	5.98979	0.500852	113.161
OCS116	3	17.8908	0.167684	113.161
UBA12402	3	31.7113	0.0946035	113.161
HS-T3	3	27.3643	0.109632	113.161
N074bin48	3	44.4513	0.0674896	113.161
Halothermothrix	3	17.1568	0.174858	113.161
Halostella	3	73.1248	0.0410257	113.161
Natronospirillum	3	34.5246	0.0868945	113.161
Geomicrobium	3	9.0534	0.331367	113.161
SeV1	3	54.1236	0.0554287	113.161
UBA1609	3	49.9858	0.0600171	113.161
UBA9650	3	12.9706	0.231292	113.161
UBA12135	3	45.4346	0.066029	113.161
Neomegalonema	3	23.2045	0.129285	113.161
SZUA-423	3	23.1031	0.129852	113.161
RUG730	3	11.6302	0.25795	113.161
ESL0073	3	21.107	0.142133	113.161
Serpentinicella	3	19.0667	0.157343	113.161
Halogranum	3	36.6242	0.0819131	113.161
Halogeometricum	3	21.7536	0.137908	113.161
AG-410-N11	3	15.5203	0.193295	113.161
RPPD01	3	67.654	0.0443433	113.161
UBA95	3	24.3928	0.122987	113.161
UBA12044	3	17.2983	0.173428	113.161
Geoglobus	3	34.3212	0.0874095	113.161
VATK01	3	7.21682	0.415695	113.161
REAG01	3	54.6435	0.0549013	113.161
QNXT01	3	71.8021	0.0417815	113.161
Agrilactobacillus	3	9.23931	0.3247	113.161
UBA12393	3	17.8874	0.167716	113.161
QMZM01	3	14.041	0.213661	113.161
QMZT01	3	33.2841	0.090133	113.161
PALSA-1337	3	48.7546	0.0615327	113.161
O2-01-FULL-39-8	3	32.5868	0.0920619	113.161
Anaerobranca	3	9.55003	0.314135	113.161
QMZZ01	3	16.1828	0.185382	113.161
UBA12178	3	46.582	0.0644026	113.161
Anaerobacillus	3	55.9735	0.0535967	113.161
QNEE01	3	66.086	0.0453954	113.161
WO2-FULL-39-9	3	69.9494	0.0428881	113.161
Natronincola	3	17.9889	0.16677	113.161
Didemnitutus	3	21.0976	0.142196	113.161
Sinomicrobium	3	37.6964	0.0795831	113.161
QNFE01	3	29.2781	0.102466	113.161
EX4484-58	3	21.7606	0.137864	113.161
EX4484-52	3	20.2917	0.147844	113.161
Mycoplasmopsis	3	42.562	0.0704855	113.161
Litorilituus	3	50.8619	0.0589833	113.161
AU392	3	30.1062	0.0996473	113.161
UM-FILTER-43-11-A	3	54.4636	0.0550826	113.161
Desulfobotulus	3	22.6844	0.13225	113.161
Saccharophagus	3	22.2549	0.134802	113.161
Acidulodesulfobacterium	3	8.88209	0.337758	113.161
RBG-16-40-8	3	61.486	0.0487916	113.161
Odyssella	3	12.1146	0.247635	113.161
PHAN01	3	38.4392	0.0780453	113.161
Acidomonas	3	12.8483	0.233494	113.161
IMC4	3	24.5507	0.122196	113.161
GWC1-42-9	3	47.6696	0.0629332	113.161
Mycetohabitans	3	17.1111	0.175325	113.161
Roseicitreum	3	24.5254	0.122322	113.161
UBA2103	3	17.7741	0.168785	113.161
UBA1370	3	12.2175	0.24555	113.161
SZUA-609	3	20.5508	0.14598	113.161
Desertifilum	3	37.237	0.080565	113.161
Aurantibacter	3	30.4367	0.0985651	113.161
Mycoplasmoides	3	19.159	0.156584	113.161
Hydrothermus	3	27.4967	0.109104	113.161
GWC2-37-14	3	20.9033	0.143518	113.161
OXYB2-FULL-41-6	3	25.5899	0.117234	113.161
UBA8403	3	36.2292	0.0828061	113.161
Auritidibacter	3	15.6786	0.191344	113.161
GWE2-29-8	3	34.2895	0.0874904	113.161
Hydrogenivirga	3	21.8732	0.137154	113.161
Desulfofarcimen	3	40.3184	0.0744076	113.161
UMGS915	3	27.5708	0.108811	113.161
UM-FILTER-43-11	3	59.2607	0.0506238	113.161
UM-FILTER-42-9	3	28.5432	0.105104	113.161
UBA1265	3	36.1824	0.0829132	113.161
UBA1430	3	16.8376	0.178173	113.161
HRBIN01	3	24.2761	0.123579	113.161
Ornithobacterium	3	34.0229	0.0881758	113.161
4572-130	3	21.9218	0.13685	113.161
Varunaivibrio	4	38.9948	0.102578	98
GCA-2685855	4	18.9462	0.211124	98
Oceanivirga	4	7.47201	0.535331	98
Pricia	4	39.7059	0.100741	98
Pajaroellobacter	4	10.876	0.367783	98
AMARA-1	4	120.783	0.0331172	98
Novispirillum	4	28.8436	0.138679	98
Halobacteriovorax	4	77.1046	0.0518776	98
UBA6267	4	49.7068	0.0804719	98
EX4484-31	4	12.108	0.330359	98
Propioniferax	4	32.7123	0.122278	98
UBA12170	4	97.0638	0.04121	98
UBA9775	4	21.67	0.184587	98
Gynurincola	4	18.7513	0.213319	98
Aldersonia	4	53.3058	0.0750387	98
SLJN01	4	79.6966	0.0501903	98
UBA6263	4	34.9685	0.114389	98
Gilvimarinus	4	70.3701	0.0568423	98
RBG-16-48-13	4	67.4432	0.0593091	98
HO2-37-13b	4	37.9023	0.105535	98
MarineAlpha9-Bin2	4	101.539	0.0393939	98
AcAMD-2	4	82.1305	0.048703	98
Acididesulfobacter	4	13.0735	0.305961	98
Caryophanon	4	42.2623	0.0946469	98
EX4572-44	4	31.8705	0.125508	98
EX4572-64	4	5.11763	0.781613	98
CSSed11-243R1	4	51.0765	0.0783139	98
SZUA-46	4	41.872	0.0955293	98
EX4484-217-1	4	38.337	0.104338	98
UBA509	4	6.04911	0.661254	98
Mannheimia	4	10.1745	0.393141	98
RBG-13-46-9	4	109.414	0.0365585	98
GCA-2401345	4	15.9162	0.251316	98
PALSA-1448	4	60.0826	0.066575	98
Beutenbergia	4	27.3023	0.146508	98
UBA9645	4	43.9398	0.0910337	98
UBA168	4	8.14822	0.490905	98
Abyssicoccus	4	29.5632	0.135303	98
Belliella	4	38.1531	0.104841	98
UBA6668	4	64.3547	0.0621555	98
SLMP01	4	40.6375	0.0984312	98
ESFC-1	4	26.8017	0.149244	98
Oceanisphaera	4	35.4226	0.112922	98
UBA1664	4	55.9128	0.0715399	98
GCA-2716765	4	55.7852	0.0717036	98
Allofustis	4	12.0416	0.332181	98
Oceanihabitans	4	51.8621	0.0771277	98
Caloranaerobacter	4	22.1546	0.180549	98
SKQL01	4	32.1778	0.124309	98
QS-1-68-20	4	8.47848	0.471783	98
MYP11	4	42.5766	0.0939483	98
QS-5-70-15	4	43.6341	0.0916714	98
SKRM01	4	19.0467	0.21001	98
01-FULL-44-24b	4	35.423	0.112921	98
Caldimicrobium	4	41.9117	0.0954386	98
FDC440	4	22.6116	0.1769	98
Keratinibaculum	4	17.821	0.224455	98
FL31	4	31.8254	0.125686	98
Magnetofaba	4	43.9649	0.0909817	98
Longibacter	4	34.3988	0.116283	98
Calditerrivibrio	4	16.13	0.247985	98
SP4073	4	25.96	0.154083	98
SLNP01	4	25.7797	0.155161	98
Paucilactobacillus	4	68.8908	0.0580629	98
UBA1393	4	36.5204	0.109528	98
UBA6187	4	40.1284	0.0996801	98
UM-FILTER-53-9	4	31.6387	0.126427	98
UBA583	4	33.7213	0.11862	98
CNM695-12	4	35.8332	0.111628	98
Oscillatoria	4	47.9087	0.0834921	98
SLSR01	4	27.1456	0.147353	98
CR-4	4	86.1706	0.0464195	98
Thermosyntropha	4	8.9071	0.44908	98
UBA1422	4	95.8108	0.041749	98
2-01-FULL-36-15	4	48.6297	0.0822543	98
R2A62	4	52.6724	0.0759412	98
Leeia	4	27.5493	0.145194	98
1-14-0-10-48-11	4	12.2921	0.325413	98
SZUA-601	4	15.0179	0.266349	98
1-14-0-10-45-34	4	38.9758	0.102628	98
P30C	4	6.42584	0.622486	98
SKXG01	4	38.7479	0.103231	98
Thermodesulfobium	4	19.7943	0.202079	98
2-01-FULL-39-12	4	26.678	0.149936	98
O2-12-FULL-49-9	4	59.6492	0.0670587	98
UBA6098	4	40.3051	0.099243	98
SZUA-561	4	45.9805	0.0869934	98
UM-FILTER-40-16	4	10.127	0.394985	98
RDXG01	4	21.5349	0.185745	98
SLDB01	4	24.2507	0.164944	98
Lacimicrobium	4	17.978	0.222494	98
RDXI01	4	26.4712	0.151108	98
UBA6053	4	63.9358	0.0625627	98
UBA4116	4	104.488	0.0382818	98
UBA1449	4	37.6609	0.106211	98
Gracilibacillus	4	35.6269	0.112275	98
CG2-30-43-20	4	33.8621	0.118126	98
12-FULL-43-12b	4	22.5952	0.177029	98
Thermoplasma	4	8.33612	0.47984	98
1-14-0-20-39-34	4	26.3746	0.151661	98
Phycosocius	4	16.37	0.244349	98
UBA5861	4	61.9269	0.0645923	98
Gsub	4	23.5545	0.169819	98
SLAN01	4	88.3883	0.0452549	98
UBA12223	4	26.2601	0.152322	98
Hadarchaeum	4	79.8933	0.0500668	98
2-01-FULL-39-24	4	30.132	0.132749	98
ARS1178	4	34.8767	0.11469	98
2-01-FULL-41-12	4	53.6625	0.07454	98
HO2-43-30	4	35.9365	0.111307	98
ML8-F1	4	16.3355	0.244865	98
2-01-FULL-41-18	4	37.0189	0.108053	98
CSSED10-109M	4	32.0757	0.124705	98
GCA-2718895	4	53.7962	0.0743547	98
Thermobrachium	4	26.1737	0.152825	98
UBA6186	4	82.8003	0.048309	98
Eggerthia	4	27.1581	0.147286	98
Haladaptatus	4	50.8183	0.0787117	98
Thiohalospira	4	25.7353	0.155429	98
OXYB2-FULL-48-7	4	33.9016	0.117988	98
PALSA-1332	4	37.203	0.107518	98
Leptospirillum	4	29.9033	0.133765	98
Oleiphilus	4	53.2627	0.0750995	98
UBA6189	4	37.3653	0.107051	98
Paralactobacillus	4	8.11633	0.492833	98
UBA4647	4	34.8525	0.114769	98
ARS1246	4	66.009	0.0605978	98
Thermovenabulum	4	13.9206	0.287344	98
Thermovibrio	4	73.0986	0.0547206	98
UBA4473	4	98.5717	0.0405796	98
Estrella	4	19.4836	0.2053	98
GCA-2733885	4	191.671	0.0208691	98
SLRQ01	4	52.827	0.0757189	98
Brenneria	4	27.2648	0.146709	98
HO2-49-34	4	29.4938	0.135622	98
O2-12-FULL-45-9	4	25.4937	0.156901	98
Egicoccus	4	58.3086	0.0686005	98
SOKD01	4	16.0306	0.249523	98
2-01-FULL-40-42	4	46.3488	0.0863022	98
GCA-2706465	4	52.617	0.0760211	98
GCA-2720935	4	17.8232	0.224427	98
GCA-2707695	4	16.248	0.246184	98
UBA6174	4	38.2304	0.104629	98
GCA-2705995	4	65.3154	0.0612413	98
CSBR16-202	4	40.4428	0.0989051	98
SURF-23	4	75.9444	0.0526701	98
Ferrovum	4	49.3962	0.080978	98
J135	4	49.4769	0.0808458	98
Methanolliviera	4	25.526	0.156703	98
GWA2-43-13	4	47.7631	0.0837466	98
Methanomicrobium	4	38.6567	0.103475	98
XYB1-FULL-42-16	4	25.6244	0.156101	98
Methanoplanus	4	29.7833	0.134303	98
NBML01	4	51.568	0.0775675	98
PGYQ01	4	19.4592	0.205558	98
B54-G15	4	23.2432	0.172093	98
Croceivirga	4	20.9756	0.190698	98
N2SHLJ1	4	31.8821	0.125462	98
UBA10424	4	35.2728	0.113402	98
UBA1147	4	39.4683	0.101347	98
Desulfohalobium	4	31.2313	0.128076	98
UBA7957	4	44.7335	0.0894185	98
J089	4	39.0311	0.102482	98
J084	4	12.4456	0.3214	98
Pyrococcus	4	18.7645	0.213168	98
J104	4	24.7756	0.161449	98
SCQA01	4	24.7559	0.161578	98
XYB1-FULL-32-11	4	41.117	0.0972834	98
Coxiella	4	39.9891	0.100027	98
UBA9212	4	51.5161	0.0776456	98
SDB	4	117.364	0.034082	98
PWME01	4	17.1144	0.233722	98
PDOX01	4	14.2208	0.281279	98
JN-1	4	13.5742	0.294678	98
UBA10169	4	24.4288	0.163741	98
Pseudoruegeria	4	18.0269	0.221891	98
UBA912	4	24.0835	0.166089	98
PWHG01	4	29.3787	0.136153	98
UBA2391	4	34.9393	0.114484	98
UBA910	4	18.3977	0.217418	98
UBA10185	4	41.7935	0.0957086	98
PWJC01	4	23.3643	0.171201	98
Methanococcoides	4	45.4755	0.0879594	98
UBA2337	4	48.9619	0.0816962	98
PEZQ01	4	18.3707	0.217738	98
B65-G9	4	41.0456	0.0974526	98
AG-409-B05	4	8.72182	0.45862	98
Anditalea	4	40.1571	0.0996087	98
Halovivax	4	58.1069	0.0688387	98
Desulfocucumis	4	59.9799	0.066689	98
PHAE01	4	44.8686	0.0891493	98
SBBA01	4	50.531	0.0791593	98
B15-G16	4	14.729	0.271574	98
UBA2184	4	33.2215	0.120404	98
Sulfodiicoccus	4	29.4688	0.135737	98
GWB1-41-6	4	44.5914	0.0897034	98
GWC2-33-13	4	22.0101	0.181735	98
Demetria	4	10.4762	0.38182	98
4484-171	4	40.5216	0.0987128	98
4484-211	4	20.9016	0.191373	98
Flexibacter	4	50.4369	0.0793071	98
ISS155	4	32.1925	0.124253	98
DTU073	4	24.8244	0.161131	98
Millisia	4	17.1469	0.233279	98
41-12-T18	4	41.2431	0.096986	98
Deefgea	4	21.5141	0.185924	98
UBA11098	4	12.5089	0.319774	98
Moanabacter	4	80.7996	0.0495052	98
Formivibrio	4	59.6784	0.0670259	98
UBA1124	4	23.6904	0.168845	98
Arenitalea	4	21.6242	0.184978	98
J002	4	72.7212	0.0550046	98
4484-213	4	16.084	0.248694	98
Murinocardiopsis	4	18.0936	0.221073	98
Methylococcus	4	35.5802	0.112422	98
UBA2239	4	64.2023	0.0623031	98
GAS474	4	106.295	0.037631	98
B21-G9	4	22.9963	0.173941	98
UBA2231	4	36.0663	0.110907	98
DG-27	4	28.6805	0.139468	98
GWA2-47-10b	4	43.8741	0.09117	98
Denitrovibrio	4	36.729	0.108906	98
SCAELEC01	4	118.795	0.0336715	98
4484-49	4	38.3386	0.104334	98
QHBJ01	4	61.9614	0.0645564	98
J007	4	15.548	0.257267	98
GWA2-52-8	4	70.0674	0.0570879	98
Hydrogenobacter	4	24.767	0.161505	98
Hydrogenobaculum	4	52.5432	0.0761278	98
Desulfacinum	4	84.3226	0.0474369	98
4484-232	4	37.7975	0.105827	98
GWA2-47-26	4	68.055	0.058776	98
UBA922	4	19.4455	0.205703	98
GCA-001856825	4	38.0541	0.105114	98
UBA7524	4	25.7385	0.155409	98
Haloquadratum	4	49.5972	0.0806498	98
BMS3ABIN14	4	49.8192	0.0802904	98
GCA-002790575	4	21.9478	0.182251	98
UBA7366	4	33.9534	0.117808	98
2-02-FULL-43-11-A	4	17.461	0.229082	98
JdFR-88	4	10.4816	0.381623	98
Dissulfuribacter	4	35.6501	0.112202	98
2-02-FULL-44-16	4	70.9961	0.0563411	98
2-02-FULL-48-14	4	49.2303	0.0812508	98
JdFR-95	4	40.051	0.0998726	98
Chitinibacter	4	10.3102	0.387964	98
2-02-FULL-48-11-A	4	32.2103	0.124184	98
SURF-33	4	100.576	0.0397711	98
T1Sed10-97	4	63.569	0.0629237	98
PWVH01	4	23.0502	0.173534	98
Halonatronum	4	11.9368	0.335098	98
SURF-28	4	57.8355	0.0691617	98
KA00134	4	31.0066	0.129005	98
Caviibacterium	4	4.18055	0.956812	98
WMS2	4	65.0766	0.061466	98
Maritalea	4	30.9752	0.129136	98
GCA-002789015	4	40.0555	0.0998614	98
SKIU01	4	30.3044	0.131994	98
UBA7396	4	27.1312	0.147432	98
SKGQ01	4	84.895	0.047117	98
Geothermobacter	4	53.0894	0.0753446	98
GCA-002787175	4	22.3058	0.179325	98
Symbiobacter	4	38.6116	0.103596	98
UBA947	4	15.1032	0.264844	98
WO2-01-48-18	4	35.3707	0.113088	98
Halomarina	4	27.4487	0.145726	98
Jonesia	4	12.2184	0.327375	98
AE-B3B	4	81.0423	0.049357	98
UBA3085	4	25.2652	0.158321	98
RXOA01	4	53.8246	0.0743154	98
BM506	4	43.4275	0.0921075	98
Yuhushiella	4	20.4569	0.195533	98
Dichloromethanomonas	4	11.802	0.338927	98
Pseudogracilibacillus	4	116.804	0.0342454	98
UBA7445	4	45.8478	0.0872452	98
Natrialba	4	27.1566	0.147294	98
PCC-6312	4	16.9076	0.23658	98
BM516	4	51.8806	0.0771001	98
SKLV01	4	20.0129	0.199871	98
XYC2-FULL-41-22	4	21.4861	0.186167	98
Geitlerinema	4	34.0068	0.117624	98
JdFR-22	4	18.3102	0.218457	98
Natranaerovirga	4	27.1744	0.147197	98
Balneatrix	4	27.0008	0.148144	98
YIM-78166	4	41.8017	0.0956898	98
2-02-FULL-40-11	4	31.4487	0.127191	98
RSA5	4	19.8695	0.201313	98
JdFR-11	4	63.416	0.0630756	98
Trabulsiella	4	46.6666	0.0857143	98
PWNZ01	4	48.8545	0.0818758	98
2-02-FULL-52-10	4	69.4612	0.0575861	98
Tropicibacter	5	24.8489	0.201216	87.6539
SLRP01	5	25.1035	0.199175	87.6539
HHB	5	31.6772	0.157842	87.6539
UBA3532	5	29.6398	0.168692	87.6539
HCHbin5	5	24.7954	0.20165	87.6539
Saccharibacillus	5	52.9282	0.0944676	87.6539
Guyparkeria	5	57.4611	0.0870153	87.6539
GWB2-37-7	5	42.4104	0.117896	87.6539
FS08-3	5	76.9191	0.0650034	87.6539
T1SED10-99	5	46.204	0.108216	87.6539
HO2-45-28	5	41.4288	0.120689	87.6539
Thermacetogenium	5	15.5022	0.322534	87.6539
SLQM01	5	39.3116	0.127189	87.6539
SZUA-82	5	19.7374	0.253326	87.6539
Haloarchaeobius	5	26.5505	0.18832	87.6539
SYSU-K30003	5	79.5186	0.0628783	87.6539
UBA3088	5	35.068	0.14258	87.6539
GWB1-42-6	5	33.9269	0.147376	87.6539
UBA4789	5	46.6848	0.107101	87.6539
UBA2168	5	133.094	0.0375673	87.6539
T3SED10-354	5	54.4062	0.0919013	87.6539
Iainarchaeum	5	21.3709	0.233963	87.6539
Liberibacter	5	11.0753	0.451454	87.6538
UBA1709	5	23.5702	0.212132	87.6539
DTU068	5	27.6422	0.180883	87.6539
GCA-002793355	5	53.3278	0.0937597	87.6539
Sedimentisphaera	5	71.9571	0.0694858	87.6539
UBA3496	5	107.755	0.0464016	87.6539
SLPV01	5	47.8244	0.104549	87.6539
GWB2-55-19	5	53.2665	0.0938677	87.6539
Furfurilactobacillus	5	23.2182	0.215348	87.6539
UBA1406	5	53.2296	0.0939327	87.6539
Thermithiobacillus	5	61.0241	0.0819349	87.6539
SZUA-104	5	26.9361	0.185624	87.6539
Limihaloglobus	5	82.2487	0.0607912	87.6539
SLOZ01	5	41.1133	0.121615	87.6539
SXZD01	5	31.4482	0.158991	87.6539
GWE2-39-37	5	25.4655	0.196344	87.6539
SURF-11	5	70.2715	0.0711527	87.6539
GCA-2695345	5	20.7568	0.240885	87.6539
Salinimonas	5	66.3212	0.0753906	87.6539
Thermosulfurimonas	5	25.9199	0.192902	87.6539
GWA2-37-8	5	21.515	0.232396	87.6539
Desulforudis	5	12.0343	0.41548	87.6538
GCA-2747515	5	24.2862	0.205878	87.6539
Caedimonas	5	70.4333	0.0709892	87.6539
Fen-1359	5	164.332	0.0304263	87.6539
UBA1850	5	26.2463	0.190503	87.6539
Thermotalea	5	13.7716	0.363065	87.6538
Syntrophothermus	5	31.8404	0.157033	87.6539
Hanstruepera	5	59.337	0.0842644	87.6539
UBA11699	5	14.9711	0.333977	87.6539
J25	5	32.4214	0.154219	87.6539
HTCC5015	5	29.3979	0.17008	87.6539
Desulfurella	5	36.5228	0.136901	87.6539
Compostimonas	5	25.7642	0.194068	87.6539
SW-6-46-9	5	16.2402	0.307878	87.6539
Halorussus	5	151.711	0.0329575	87.6539
SURF-9	5	115.769	0.0431896	87.6539
GWA1-48-11	5	25.9715	0.192519	87.6539
Ga0074140	5	87.3702	0.0572278	87.6539
SOKK01	5	10.7746	0.464055	87.6538
UBA11717	5	18.6422	0.268209	87.6539
UBA2653	5	43.1318	0.115924	87.6539
UBA10119	5	70.0067	0.0714217	87.6539
CSBR16-174	5	7.97317	0.627103	87.6538
GCA-2753275	5	8.44552	0.59203	87.6538
GWA2-38-13b	5	19.3959	0.257786	87.6539
UBA12151	5	19.5813	0.255346	87.6539
UBA3566	5	25.854	0.193393	87.6539
DDPF01	5	26.8386	0.186299	87.6539
Kapabacteria	5	70.694	0.0707273	87.6539
UBA11393	5	98.2015	0.0509157	87.6539
UBA12480	5	48.1294	0.103887	87.6539
Kazan-3B-28	5	32.6122	0.153317	87.6539
J048	5	33.2705	0.150283	87.6539
UBA12473	5	57.6674	0.0867041	87.6539
CG1-02-47-18	5	42.5383	0.117541	87.6539
GBS-1	5	14.7106	0.339891	87.6538
Hormoscilla	5	56.5949	0.0883471	87.6539
CG1-02-47-40	5	34.7901	0.143719	87.6539
J132	5	23.7555	0.210477	87.6539
SM23-39	5	23.5496	0.212318	87.6539
UBA1433	5	80.6706	0.0619805	87.6539
GCA-2748425	5	34.3764	0.145448	87.6539
Halopolyspora	5	25.5407	0.195766	87.6539
GWF2-35-18	5	34.6129	0.144455	87.6539
SURF-37	5	32.4535	0.154067	87.6539
J110	5	21.4952	0.23261	87.6539
GWF2-37-49	5	35.29	0.141683	87.6539
UBA1952	5	48.6369	0.102803	87.6539
GCA-002784865	5	57.6025	0.0868018	87.6539
Chitinivibrio	5	28.3781	0.176192	87.6539
LZORAL124-50-18	5	30.5639	0.163592	87.6539
GCA-2728135	5	41.0973	0.121663	87.6539
GWA2-46-10	5	29.7279	0.168192	87.6539
GCA-2400775	5	45.8831	0.108973	87.6539
GCA-2716485	5	21.077	0.237226	87.6539
UBA4981	5	64.8713	0.0770757	87.6539
OLB6	5	62.5677	0.0799134	87.6539
UBA6262	5	33.5373	0.149088	87.6539
RDXV01	5	20.2293	0.247166	87.6539
UBA6266	5	46.5866	0.107327	87.6539
UM-FILTER-34-10	5	103.508	0.0483054	87.6539
O2-12-FULL-51-8	5	34.3127	0.145718	87.6539
Agarilytica	5	57.8943	0.0863642	87.6539
MZ-XQ	5	38.1833	0.130947	87.6539
O2-12-FULL-43-9	5	35.5614	0.140602	87.6539
Acidaminobacter	5	69.4596	0.0719843	87.6539
Ahrensia	5	50.3236	0.0993571	87.6539
REAB01	5	40.4534	0.123599	87.6539
Nodularia	5	102.311	0.0488707	87.6539
Mancarchaeum	5	7.66748	0.652105	87.6538
Aliivibrio	5	41.6994	0.119906	87.6539
UBA9649	5	92.3938	0.0541162	87.6539
Alkalilimnicola	5	31.9028	0.156726	87.6539
UBA9644	5	53.1104	0.0941436	87.6539
RPGO01	5	44.4152	0.112574	87.6539
Allofrancisella	5	17.4747	0.286129	87.6539
UBA9910	5	59.0183	0.0847195	87.6539
Marinactinospora	5	6.25306	0.799608	87.6538
Oceanotoga	5	13.422	0.372523	87.6538
UBA6215	5	44.8391	0.11151	87.6539
QNFC01	5	92.5448	0.0540279	87.6539
QNYF01	5	55.9287	0.0893995	87.6539
QNZC01	5	9.30024	0.537621	87.6538
WMHbinv6	5	54.8722	0.0911208	87.6539
UBA6120	5	47.0653	0.106235	87.6539
UBA6129	5	48.2727	0.103578	87.6539
QNZT01	5	88.195	0.0566926	87.6539
WM-3-3	5	27.9677	0.178778	87.6539
SKXZ01	5	49.315	0.101389	87.6539
Oleidesulfovibrio	5	40.2634	0.124182	87.6539
W-Firmicutes-14	5	31.5525	0.158466	87.6539
Vermiphilus	5	14.5437	0.343792	87.6538
ANME-1-THS	5	79.8576	0.0626115	87.6539
UBA6144	5	73.8192	0.0677331	87.6539
ANT-B6	5	40.8363	0.12244	87.6539
QXHL01	5	13.653	0.36622	87.6538
MHMH01	5	52.8439	0.0946183	87.6539
QZKY01	5	36.2202	0.138045	87.6539
Uphvl-Ar1	5	51.6211	0.0968597	87.6539
Bogoriella	5	7.62845	0.655441	87.6538
Viridilinea	5	59.4297	0.084133	87.6539
WO2-49-40	5	39.978	0.125069	87.6539
SKNY01	5	59.078	0.0846338	87.6539
UBA9579	5	83.295	0.0600276	87.6539
Miniimonas	5	13.5804	0.368178	87.6538
BM515	5	17.5864	0.284311	87.6539
BM304	5	45.5762	0.109706	87.6539
SBAY01	5	55.1318	0.0906918	87.6539
SG8-24	5	33.9536	0.14726	87.6539
Micrarchaeum	5	15.8313	0.315831	87.6539
B15-G9	5	31.7882	0.157291	87.6539
BGMRC6574	5	15.9274	0.313925	87.6539
UBA8154	5	57.877	0.0863901	87.6539
BM521	5	22.7249	0.220022	87.6539
Methylosarcina	5	169.764	0.0294527	87.6539
Methanothermococcus	5	16.6695	0.29995	87.6539
SCQX01	5	18.9363	0.264044	87.6539
Methanosalsum	5	31.1799	0.16036	87.6539
SCRT01	5	19.3791	0.25801	87.6539
B32-G15	5	58.7629	0.0850877	87.6539
UBA7930	5	109.109	0.0458256	87.6539
B40-G2	5	38.5391	0.129738	87.6539
SCTK01	5	50.0507	0.0998986	87.6539
Merismopedia	5	27.0424	0.184895	87.6539
B21-G16	5	82.6399	0.0605034	87.6539
UBA9631	5	23.6789	0.211158	87.6539
BM522	5	27.5118	0.18174	87.6539
Rosenbergiella	5	65.4561	0.0763871	87.6539
UBA6796	5	12.1673	0.410939	87.6538
UBA6814	5	64.1422	0.0779518	87.6539
Anabaena	5	27.9195	0.179086	87.6539
SKKZ01	5	25.0411	0.199672	87.6539
Natrinema	5	275.404	0.0181552	87.6539
Anaerosphaera	5	45.2019	0.110615	87.6539
Marinitoga	5	26.706	0.187224	87.6539
SKIB01	5	5.34403	0.935623	87.6538
UBA920	5	89.5813	0.0558152	87.6539
Roseospirillum	5	22.3587	0.223627	87.6539
Rhodonellum	5	23.839	0.20974	87.6539
NORP181	5	46.067	0.108538	87.6539
UBA9087	5	9.48271	0.527275	87.6538
Aphanocapsa	5	36.4079	0.137333	87.6539
NHYN01	5	4.71378	1.06072	87.6538
SK-G1	5	28.9405	0.172768	87.6539
Mycoplasma	5	17.705	0.282405	87.6539
Massilibacteroides	5	52.743	0.0947994	87.6539
BMS3Abin08	5	36.8254	0.135776	87.6539
Motilimonas	5	42.2696	0.118288	87.6539
Anoxybacillus	5	36.1213	0.138422	87.6539
WYZ-LMO2	5	46.1521	0.108337	87.6539
SD129	5	20.4259	0.244788	87.6539
PRDT01	5	49.7066	0.10059	87.6539
12-FULL-44-12b	5	18.2767	0.273572	87.6539
12-FULL-45-19b	5	37.939	0.13179	87.6539
2-01-FULL-38-13	5	20.4695	0.244266	87.6539
QEFN01	5	24.8755	0.201001	87.6539
UBA5342	5	34.7899	0.14372	87.6539
UBA5364	5	43.9105	0.113868	87.6539
21-14-all-47-15	5	11.2516	0.444383	87.6538
UBA5962	5	113.405	0.0440896	87.6539
Pyrodictium	5	26.8285	0.186369	87.6539
21-14-0-10-35-9	5	42.5961	0.117382	87.6539
Planktothricoides	5	58.5442	0.0854056	87.6539
PSRN01	5	49.0605	0.101915	87.6539
1-14-0-20-64-10	5	73.927	0.0676343	87.6539
2-01-FULL-44-11	5	32.0694	0.155912	87.6539
YC12-FULL-57-11	5	27.5258	0.181648	87.6539
UBA5422	5	70.9164	0.0705056	87.6539
UBA543	5	22.5976	0.221262	87.6539
2-01-FULL-44-17	5	54.5328	0.0916879	87.6539
UBA5486	5	35.5719	0.14056	87.6539
2-02-FULL-53-10	5	15.3311	0.326135	87.6539
2-02-FULL-52-16	5	61.4642	0.0813481	87.6539
2-01-FULL-49-10	5	19.5178	0.256177	87.6539
2-02-FULL-46-19	5	20.1302	0.248383	87.6539
MADRE1	5	26.5063	0.188634	87.6539
PWVY01	5	16.4536	0.303886	87.6539
ZC3RG10	5	24.1588	0.206964	87.6539
Xenorhabdus	5	75.9474	0.0658351	87.6539
4484-7	5	49.8481	0.100305	87.6539
PXEK01	5	28.3677	0.176257	87.6539
02-FULL-45-11b	5	30.8006	0.162335	87.6539
PGZG01	5	37.8856	0.131976	87.6539
XYB2-FULL-45-9	5	50.7688	0.0984857	87.6539
UBA5194	5	23.4622	0.213109	87.6539
UBA6079	5	48.2938	0.103533	87.6539
PHAD01	5	33.3339	0.149997	87.6539
XYA2-FULL-43-15	5	19.752	0.253139	87.6539
XYA2-FULL-39-19	5	57.1503	0.0874887	87.6539
QLIT01	5	12.6393	0.395592	87.6538
Lonepinella	5	14.907	0.335412	87.6539
1-14-0-10-36-32	5	28.9684	0.172602	87.6539
PFMI01	5	27.0734	0.184683	87.6539
Paucidesulfovibrio	5	21.6804	0.230623	87.6539
Pararhodospirillum	6	16.9728	0.353508	80.0167
Arsenicibacter	6	33.8605	0.177198	80.0167
Desulfosoma	6	31.116	0.192827	80.0167
Desulfocurvus	6	30.0223	0.199852	80.0167
Desulfofaba	6	96.135	0.0624123	80.0167
NBLS01	6	26.2783	0.228325	80.0167
SZUA-232	6	84.6032	0.0709193	80.0167
Pectinatus	6	42.1546	0.142333	80.0167
NHYM01	6	40.8003	0.147058	80.0167
GCA-2686445	6	32.7176	0.183387	80.0167
2-01-FULL-45-11	6	43.5348	0.137821	80.0167
1-14-0-10-43-11	6	13.7408	0.436656	80.0166
B47-G16	6	81.3874	0.0737215	80.0167
Anaerophaga	6	60.2244	0.0996274	80.0167
UBA9215	6	68.3517	0.0877813	80.0167
PXTQ01	6	18.6253	0.322142	80.0167
0-14-0-20-59-11	6	29.1862	0.205576	80.0167
SZUA-411	6	27.1867	0.220697	80.0167
Anaerosporomusa	6	73.7005	0.0814106	80.0167
2-01-FULL-46-14-A	6	40.6995	0.147422	80.0167
Tindallia	6	84.4765	0.0710256	80.0167
UBA2339	6	45.9311	0.13063	80.0167
B51-G9	6	132.814	0.0451761	80.0167
UBA9088	6	21.2162	0.282803	80.0167
2-01-FULL-48-14	6	31.6021	0.189861	80.0167
Desulfitibacter	6	92.5559	0.0648257	80.0167
Anoxybacter	6	23.0741	0.260032	80.0167
Desulfurivibrio	6	60.4218	0.0993019	80.0167
Desulfovermiculus	6	72.4472	0.0828189	80.0167
Dermatophilus	6	27.1855	0.220706	80.0167
02-FULL-45-17b	6	60.3838	0.0993643	80.0167
DTU072	6	40.5469	0.147977	80.0167
GCA-2728175	6	166.679	0.0359974	80.0167
Ignatzschineria	6	73.7221	0.0813867	80.0167
B21-G15	6	25.5995	0.23438	80.0167
DTU025	6	24.1472	0.248476	80.0167
UBA2177	6	107.331	0.055902	80.0167
D1FN1-002	6	36.3948	0.164859	80.0167
DTU015	6	48.2247	0.124417	80.0167
J029	6	65.159	0.0920825	80.0167
1-14-0-10-47-10	6	14.5703	0.411797	80.0166
SBBF01	6	45.0815	0.133092	80.0167
Tepidimicrobium	6	21.5217	0.278788	80.0167
GCA-2706885	6	48.131	0.12466	80.0167
B18-G2	6	38.8292	0.154523	80.0167
SBAZ01	6	73.7952	0.0813061	80.0167
SZUA-224	6	66.4866	0.0902437	80.0167
2-01-FULL-39-10	6	52.7453	0.113754	80.0167
DTU084	6	22.4872	0.266818	80.0167
J014	6	95.8978	0.0625666	80.0167
GCA-2688035	6	45.0482	0.133191	80.0167
Roseofilum	6	32.9396	0.182151	80.0167
2-01-FULL-40-14	6	45.6367	0.131473	80.0167
Rs1	6	50.2451	0.119415	80.0167
Tersicoccus	6	47.7319	0.125702	80.0167
DTU083	6	53.1112	0.112971	80.0167
Azobacteroides	6	19.8088	0.302895	80.0167
J07HR59	6	37.1577	0.161474	80.0167
Methylobrevis	6	34.684	0.17299	80.0167
IMCC34051	6	41.0449	0.146181	80.0167
DTU087	6	81.4998	0.0736198	80.0167
B23	6	32.0767	0.187052	80.0167
UBA923	6	61.3107	0.0978621	80.0167
IMCC21906	6	26.6401	0.225224	80.0167
Wenyingzhuangia	6	43.355	0.138392	80.0167
GCF-002020805	6	43.8605	0.136797	80.0167
GCA-2794515	6	74.4985	0.0805385	80.0167
QYPD01	6	34.4884	0.173972	80.0167
UBA12395	6	31.1508	0.192611	80.0167
XYB2-FULL-50-12	6	48.9465	0.122583	80.0167
PHEX01	6	50.5022	0.118807	80.0167
UTCHB3	6	133.797	0.0448441	80.0167
Flexistipes	6	66.0255	0.0908739	80.0167
Granulibacter	6	32.9005	0.182368	80.0167
GWB1-45-9	6	17.2101	0.348632	80.0167
UBA11400	6	90.8012	0.0660784	80.0167
Salana	6	20.5096	0.292546	80.0167
UBA12471	6	28.3632	0.211542	80.0167
UBA12489	6	28.46	0.210822	80.0167
UMGS1908	6	45.4871	0.131906	80.0167
33-17	6	17.236	0.348108	80.0167
UMGS1707	6	31.3576	0.191341	80.0167
RBG-16-42-10	6	65.977	0.0909408	80.0167
Methanocalculus	6	58.4378	0.102673	80.0167
QALA01	6	26.9611	0.222543	80.0167
UBA12463	6	38.4894	0.155887	80.0167
RBG-16-45-19	6	61.1956	0.0980463	80.0167
Schleiferia	6	30.7896	0.194871	80.0167
Streptoalloteichus	6	34.0381	0.176273	80.0167
PCC-7502	6	34.1674	0.175606	80.0167
Fen-1326	6	28.6994	0.209064	80.0167
UBA11891	6	213.227	0.028139	80.0167
WO2-44-18	6	32.6453	0.183793	80.0167
QMVU01	6	79.1903	0.0757669	80.0167
Fen-1174	6	25.2463	0.237659	80.0167
Stanieria	6	73.8176	0.0812814	80.0167
WMHbin7	6	35.5363	0.168841	80.0167
QS-5-72-10	6	40.2178	0.149188	80.0167
Fibrisoma	6	59.4983	0.100843	80.0167
Filifactor	6	135.467	0.0442911	80.0167
PGYR01	6	195.566	0.0306801	80.0167
AG-363-K07	6	182.672	0.0328458	80.0167
PGYT01	6	103.366	0.0580462	80.0167
QPJE01	6	27.4937	0.218232	80.0167
AK92	6	39.5407	0.151742	80.0167
AKCV01	6	36.6704	0.16362	80.0167
UBA11403	6	53.5409	0.112064	80.0167
WMHbin3	6	24.5135	0.244763	80.0167
Anaerobacterium	6	57.0855	0.105106	80.0167
OXYB2-FULL-48-7-A	6	26.3973	0.227296	80.0167
RBG-16-57-12	6	48.6602	0.123304	80.0167
PWPP01	6	6.25978	0.958501	80.0166
Alkalibaculum	6	46.4105	0.129281	80.0167
Alkalicoccus	6	33.338	0.179975	80.0167
UBA10029	6	38.7375	0.154889	80.0167
RICK01	6	9.51576	0.630533	80.0166
SZUA-467	6	40.692	0.147449	80.0167
SLND01	6	17.7639	0.337763	80.0167
GCA-002772825	6	13.38	0.448431	80.0166
2-02-FULL-67-20	6	55.1879	0.10872	80.0167
T1SED10-28	6	109.696	0.0546964	80.0167
Tuberibacillus	6	20.1008	0.298496	80.0167
Nitratiruptor	6	82.2948	0.0729086	80.0167
T3246-1	6	33.2965	0.180199	80.0167
UBA949	6	19.9788	0.300319	80.0167
RUG350	6	71.5453	0.083863	80.0167
UBA1794	6	35.3818	0.169579	80.0167
UBA932	6	94.8942	0.0632283	80.0167
PXBQ01	6	47.3098	0.126824	80.0167
PCC-7336	6	32.1214	0.186791	80.0167
Eremococcus	6	32.5762	0.184183	80.0167
2-12-FULL-40-10	6	27.0723	0.221629	80.0167
SZUA-493	6	44.5936	0.134548	80.0167
Enterovibrio	6	67.2675	0.0891961	80.0167
SZUA-575	6	20.2248	0.296666	80.0167
UM-FILTER-33-9	6	47.8205	0.125469	80.0167
SZUA-547	6	38.9919	0.153878	80.0167
RDYZ01	6	29.3121	0.204693	80.0167
21-14-0-10-32-9	6	27.731	0.216364	80.0167
Haematospirillum	6	17.1481	0.349893	80.0167
Ehrlichia	6	14.0905	0.42582	80.0166
Halarsenatibacter	6	52.8028	0.11363	80.0167
UBA9978	6	19.801	0.303015	80.0167
O2-02-FULL-42-9	6	36.7639	0.163204	80.0167
Edwardiiplasma	6	22.0379	0.272258	80.0167
UBA10212	6	66.1252	0.090737	80.0167
PWEI01	6	38.1879	0.157118	80.0167
Alcaligenes	6	115.447	0.0519719	80.0167
UBA9904	6	65.9254	0.0910119	80.0167
UBA10200	6	49.3532	0.121573	80.0167
GWA1-52-35	6	80.3903	0.0746358	80.0167
UBA995	6	31.0254	0.19339	80.0167
Acetonema	6	25.8653	0.231971	80.0167
UBA6022	6	49.2764	0.121762	80.0167
UBA3933	6	15.8351	0.378905	80.0166
Chlorogloeopsis	6	51.0525	0.117526	80.0167
UBA6139	6	39.3225	0.152584	80.0167
SOJS01	6	98.7704	0.060747	80.0167
SKXS01	6	24.8995	0.240969	80.0167
BM303	6	65.372	0.0917824	80.0167
UBA6100	6	54.6801	0.109729	80.0167
LKUD01	6	27.6156	0.217269	80.0167
UBA4053	6	28.8873	0.207704	80.0167
UBA7523	6	24.9798	0.240194	80.0167
Chrysiogenes	6	15.8361	0.378881	80.0166
MFJZ01	6	37.4732	0.160114	80.0167
BHEP01	6	100.234	0.0598599	80.0167
Labedella	6	48.7266	0.123136	80.0167
MEUV01	6	19.1992	0.312514	80.0167
SMWK01	6	166.613	0.0360115	80.0167
SLDT01	6	41.7378	0.143755	80.0167
UBA5799	6	17.7645	0.337752	80.0167
SLHB01	6	51.113	0.117387	80.0167
UBA2638	6	61.9918	0.096787	80.0167
UBA2595	6	13.3843	0.448287	80.0166
Cloacimonetes-1	6	40.3255	0.148789	80.0167
CSBR16-88	6	32.0469	0.187225	80.0167
UBA5701	6	56.5598	0.106082	80.0167
SKWY01	6	56.7093	0.105803	80.0167
MHLB01	6	34.2615	0.175124	80.0167
BRH-c57	6	60.1889	0.0996862	80.0167
BY39	6	78.573	0.0763621	80.0167
UBA3212	6	42.3833	0.141565	80.0167
SKMY01	6	57.9642	0.103512	80.0167
Beggiatoa	6	45.0929	0.133059	80.0167
UBA665	6	33.0787	0.181386	80.0167
UBA6624	6	91.1628	0.0658163	80.0167
Bin106	6	20.39	0.294262	80.0167
UBA6502	6	83.5479	0.0718151	80.0167
Khelaifiella	6	44.7516	0.134074	80.0167
Jeotgalibacillus	6	42.9326	0.139754	80.0167
BMS3Bbin05	6	36.1335	0.166051	80.0167
UBA6491	6	25.5396	0.23493	80.0167
Caedibacter	6	43.45	0.13809	80.0167
UBA3747	6	46.6335	0.128663	80.0167
JdFR-86	6	50.598	0.118582	80.0167
MSPOR6	6	96.6217	0.0620979	80.0167
UBA6230	6	35.9982	0.166675	80.0167
BM707	6	87.6244	0.068474	80.0167
Kosmotoga	6	73.8833	0.0812091	80.0167
JdFR-76	6	60.7595	0.09875	80.0167
UBA6149	6	23.2761	0.257775	80.0167
SLIM01	6	36.0391	0.166486	80.0167
SKGK01	6	57.0498	0.105171	80.0167
SLJK01	6	23.325	0.257235	80.0167
UBA7701	6	34.3853	0.174493	80.0167
MAAV01	6	37.0968	0.161739	80.0167
Mesocricetibacter	6	3.93297	1.52557	80.0166
SLOW01	6	81.8779	0.0732798	80.0167
Litorimicrobium	6	13.1156	0.457472	80.0166
UM-FILTER-41-21	7	45.9741	0.15226	74.081
SZUA-8	7	25.5488	0.273985	74.081
Achromatium	7	49.8459	0.140433	74.081
UBA1372	7	23.0437	0.303771	74.081
GCA-2706205	7	56.7936	0.123253	74.081
UBA1379	7	17.149	0.408188	74.081
MVQK01	7	42.0636	0.166414	74.081
HLUCCA01	7	40.9951	0.170752	74.081
Occidentia	7	6.84995	1.02191	74.081
Acidiferrobacter	7	68.5984	0.102043	74.081
UBA5214	7	71.3471	0.0981119	74.081
Acidithrix	7	31.6522	0.221154	74.081
Parageobacillus	7	23.0586	0.303575	74.081
Thermodesulfatator	7	68.3122	0.102471	74.081
UM-FILTER-41-35	7	53.0418	0.131971	74.081
MVQI01	7	40.874	0.171258	74.081
GCA-2701925	7	77.5094	0.0903117	74.081
UBA1312	7	159.013	0.0440216	74.081
UBA1313	7	70.3047	0.0995666	74.081
UBA6161	7	93.5921	0.0747926	74.081
FEN-1329	7	72.1918	0.0969639	74.081
FEN-1320	7	179.232	0.0390555	74.081
Phycorickettsia	7	16.5039	0.424142	74.081
Urmitella	7	37.4377	0.186977	74.081
Urinacoccus	7	74.8525	0.0935172	74.081
Photorhabdus	7	35.0418	0.199762	74.081
Salinigranum	7	45.8836	0.15256	74.081
SLKG01	7	41.0953	0.170336	74.081
MM1	7	48.8364	0.143336	74.081
CSSED10-83	7	26.7462	0.26172	74.081
1-14-0-20-35-14	7	13.4448	0.520649	74.081
SKUL01	7	53.2254	0.131516	74.081
Oleiagrimonas	7	45.0528	0.155373	74.081
Saccharicrinis	7	116.077	0.0603046	74.081
SP287	7	113.75	0.0615382	74.081
O2-FULL-52-10	7	57.784	0.121141	74.081
Korarchaeum	7	52.2419	0.133992	74.081
1-14-0-10-42-22	7	14.1581	0.494415	74.081
T1Sed10-126	7	21.126	0.331346	74.081
Zeaxanthinibacter	7	61.9567	0.112982	74.081
Loigolactobacillus	7	40.8843	0.171215	74.081
GCA-2711565	7	58.817	0.119013	74.081
Halocynthiibacter	7	52.0094	0.134591	74.081
Halocyntiibacter	7	30.4288	0.230045	74.081
RQJ05	7	25.9674	0.269569	74.081
CAU-1509	7	41.8452	0.167283	74.081
GCA-2714015	7	65.0967	0.107532	74.081
Haloplanus	7	115.028	0.0608547	74.081
Natronorubrum	7	103.324	0.067748	74.081
SURF-19	7	63.8263	0.109673	74.081
UBA937	7	235.511	0.0297226	74.081
An2-A	7	39.0571	0.179225	74.081
Nanopusillus	7	79.5502	0.0879948	74.081
SKKN01	7	56.3494	0.124225	74.081
SURF-25	7	53.807	0.130095	74.081
Dethiosulfatibacter	7	32.045	0.218443	74.081
UBA6929	7	23.3268	0.300084	74.081
Alkalinema	7	53.3158	0.131293	74.081
Aerophobus	7	95.1265	0.0735862	74.081
Pelagimonas	7	71.4962	0.0979073	74.081
EX4484-2	7	32.3298	0.216518	74.081
O2-12-FULL-59-9	7	53.2185	0.131533	74.081
UBA5124	7	99.3458	0.070461	74.081
SZUA-540	7	49.3269	0.14191	74.081
Aestuariispira	7	56.3488	0.124226	74.081
Paralcaligenes	7	41.1155	0.170252	74.081
SZUA-533	7	17.5031	0.399929	74.081
1-14-0-10-36-11	7	33.0189	0.212	74.081
Eilatimonas	7	37.0629	0.188868	74.081
MWH-TA3	7	75.8264	0.0923162	74.081
Magnetococcus	7	30.1651	0.232057	74.081
Effusibacillus	7	26.1368	0.267822	74.081
Bin61	7	94.8286	0.0738174	74.081
Magnetomorum	7	195.96	0.0357217	74.081
EX4484-71	7	24.9632	0.280413	74.081
UBA9786	7	66.9084	0.104621	74.081
EX4484-36	7	27.8341	0.25149	74.081
Caloramator	7	57.1387	0.122509	74.081
GCA-2708415	7	95.1753	0.0735485	74.081
Sam29DG08-bin30	7	58.7419	0.119165	74.081
Vannielia	7	25.7763	0.271568	74.081
ZODW24	7	39.8795	0.175529	74.081
MED-G105	7	41.5135	0.16862	74.081
Pseudothermotoga	7	118.728	0.0589585	74.081
GWA2-44-7	7	37.2045	0.188149	74.081
GCA-002402085	7	60.282	0.116121	74.081
SLFE01	7	34.4743	0.20305	74.081
UBA4181	7	94.6791	0.0739339	74.081
SM23-81	7	173.945	0.0402426	74.081
UBA1046	7	34.7565	0.201401	74.081
21-14-0-20-63-9	7	125.259	0.0558844	74.081
2-01-FULL-50-25	7	41.962	0.166818	74.081
Sulfurihydrogenibium	7	55.9196	0.12518	74.081
2-01-FULL-50-11	7	28.2105	0.248135	74.081
PJMG01	7	29.3946	0.238139	74.081
Frackibacter	7	20.1556	0.347298	74.081
XYC1-FULL-56-13	7	43.781	0.159887	74.081
SMXJ01	7	52.4144	0.133551	74.081
SLJD01	7	52.5706	0.133154	74.081
GWA2-36-10	7	30.8958	0.226568	74.081
M1806	7	35.5098	0.197129	74.081
PWLR01	7	75.0443	0.0932782	74.081
MEC069	7	24.3685	0.287256	74.081
GCA-002791395	7	64.5384	0.108463	74.081
UBA5633	7	62.9281	0.111238	74.081
GCF-001939115	7	48.4142	0.144586	74.081
GCA-2400975	7	73.2866	0.0955154	74.081
GCF-002002485	7	4.95802	1.41185	74.081
UBA5615	7	23.5479	0.297266	74.081
PWUC01	7	54.0455	0.12952	74.081
T1SED10-213	7	3.09599	2.26099	74.081
2-02-FULL-50-16	7	61.6128	0.113613	74.081
Tokpelaia	7	11.9076	0.587862	74.081
GN02-873	7	105.633	0.0662671	74.081
2-02-FULL-50-19	7	109.997	0.063638	74.081
CG1-02-40-82	7	93.2236	0.0750883	74.081
GCA-2774365	7	58.8429	0.118961	74.081
MCWD3	7	23.2415	0.301185	74.081
UBA10085	7	57.6643	0.121392	74.081
Synechocystis	7	48.6362	0.143926	74.081
2-01-FULL-51-10	7	31.4138	0.222832	74.081
SKWV01	7	41.179	0.169989	74.081
GWE2-51-13	7	58.1162	0.120448	74.081
GWF1-51-8	7	123.371	0.0567396	74.081
WD6-1	7	13.8771	0.504428	74.081
TFI-002	7	36.2617	0.193041	74.081
UBA12053	7	25.7566	0.271775	74.081
Glaciibacter	7	36.1203	0.193797	74.081
Glaesserella	7	36.2124	0.193304	74.081
SKXI01	7	30.9772	0.225973	74.081
Sediminihabitans	7	13.5867	0.515211	74.081
UBA12108	7	65.9898	0.106077	74.081
GCA-2692065	7	58.1921	0.120291	74.081
QS-4-69-31	7	60.891	0.114959	74.081
QS-5-54-17	7	18.0097	0.38868	74.081
Brucella	7	10.7559	0.650804	74.081
ZCTH02-B6	7	50.4256	0.138818	74.081
ZLJ0423	7	15.6158	0.448264	74.081
ANME1a	7	34.1569	0.204937	74.081
Thermostaphylospora	7	38.4817	0.181905	74.081
T3Sed10-213	7	114.649	0.0610558	74.081
Thiocystis	7	53.1163	0.131786	74.081
GWF1-45-5	7	38.2975	0.18278	74.081
SOJC01	7	108.798	0.0643394	74.081
WO2-43-9	7	24.7639	0.282669	74.081
MFBN01	7	29.6039	0.236456	74.081
MFBO01	7	17.4403	0.401369	74.081
XYB1-FULL-40-15	7	34.5012	0.202892	74.081
59-46-T64	7	8.80048	0.795412	74.081
UBA4763	7	53.212	0.131549	74.081
UBA4054	7	122.775	0.0570147	74.081
Polymorphum	7	31.1015	0.225069	74.081
ZC4RG35	7	121.172	0.0577693	74.081
Planobispora	7	29.5728	0.236704	74.081
Ga0074137	7	88.2267	0.0793411	74.081
SMXS01	7	167.855	0.0417027	74.081
Weeksella	7	25.1037	0.278844	74.081
Gallaecimonas	7	29.9986	0.233344	74.081
BOG-1370	7	41.8515	0.167258	74.081
LHW63021	7	50.5027	0.138606	74.081
SKZB01	7	105.231	0.0665205	74.081
Thiofilum	7	30.1357	0.232283	74.081
UBA3907	7	91.7126	0.0763254	74.081
UBA2387	7	66.0932	0.105911	74.081
UBA6184	7	32.1332	0.217843	74.081
Cenarchaeum	7	79.6745	0.0878574	74.081
B30-G16	7	113.75	0.0615384	74.081
J090	7	47.9409	0.146013	74.081
UBA816	7	16.9358	0.413326	74.081
UBA2163	7	112.712	0.062105	74.081
UBA8914	7	69.2778	0.101042	74.081
B29-G17	7	25.4693	0.274841	74.081
UBA8481	7	93.1852	0.0751192	74.081
B13-G4	7	110.114	0.0635707	74.081
UBA2252	7	36.455	0.192018	74.081
J051	7	32.5229	0.215233	74.081
Chromohalobacter	7	49.3629	0.141807	74.081
UBA7573	7	87.8368	0.0796932	74.081
Herbihabitans	7	34.4558	0.203159	74.081
SG-bin7	7	66.7656	0.104844	74.081
UBA7526	7	32.3512	0.216375	74.081
NBLH01	7	120.701	0.0579947	74.081
Megalodesulfovibrio	7	18.8338	0.371671	74.081
Robertkochia	7	18.1059	0.386614	74.081
SURF-56	7	55.4846	0.126161	74.081
SZUA-242	7	75.2168	0.0930643	74.081
UBA2023	7	13.7134	0.51045	74.081
SURF-58	7	35.2424	0.198624	74.081
Hydrococcus	7	35.6637	0.196278	74.081
Desulfoplanes	7	29.2473	0.239338	74.081
DRI-13	7	35.9691	0.194612	74.081
DG-23	7	97.0168	0.0721524	74.081
B2-G16	7	114.239	0.0612749	74.081
SURF-55	7	25.5554	0.273915	74.081
Arcicella	7	100.913	0.069367	74.081
Insolitispirillum	7	24.8719	0.281442	74.081
SZUA-41	7	47.081	0.14868	74.081
UBA8801	7	83.891	0.0834416	74.081
BM523	7	39.0278	0.179359	74.081
UBA2211	7	57.4856	0.12177	74.081
J113	7	31.9717	0.218943	74.081
Atopobacter	7	21.0938	0.331851	74.081
BM714	7	38.2529	0.182993	74.081
B66-G16	7	46.1201	0.151778	74.081
Rhodosalinus	7	38.349	0.182534	74.081
UBA7709	7	124.743	0.0561153	74.081
Conchiformibius	7	23.3831	0.299362	74.081
Aureitalea	7	92.4743	0.0756967	74.081
B67-G16	7	39.1559	0.178772	74.081
J144	7	22.5482	0.310446	74.081
Consotaella	7	18.8118	0.372106	74.081
Cognatiyoonia	7	147.752	0.0473767	74.081
B5-G16	7	42.3394	0.16533	74.081
SZUA-22	7	203.988	0.0343157	74.081
Dasania	7	72.0997	0.0970878	74.081
Metasolibacillus	7	47.861	0.146257	74.081
Jiulongibacter	7	89.1009	0.0785626	74.081
BMS3ABIN15	7	32.2124	0.217307	74.081
B1-Br10-U2g21	7	29.3987	0.238106	74.081
B47-G15	7	68.3713	0.102382	74.081
NML-160184	7	18.9525	0.369345	74.081
UMGS692	8	97.6091	0.0819595	69.2965
Staphylothermus	8	38.6057	0.207223	69.2965
UBA6224	8	49.6816	0.161026	69.2965
Isosphaera	8	135.219	0.0591631	69.2965
CSSED10-335	8	84.1572	0.0950602	69.2965
SMXR01	8	31.9812	0.250147	69.2965
FEN-1279	8	115.715	0.0691352	69.2965
UMGS2055	8	72.1086	0.110944	69.2965
B16-G9	8	106.625	0.0750292	69.2965
GWF1-31-35	8	49.5055	0.161598	69.2965
SLAD01	8	103.893	0.0770022	69.2965
H1	8	73.7395	0.10849	69.2965
Labilibaculum	8	155.203	0.0515455	69.2965
Streptomonospora	8	18.3348	0.436328	69.2964
4484-188	8	74.3909	0.10754	69.2965
GWC1-37-12b	8	30.8459	0.259354	69.2965
CG2-30-39-44	8	53.3947	0.149828	69.2965
Floricoccus	8	15.6739	0.510404	69.2964
UBA8133	8	380.054	0.0210496	69.2965
Izemopslasma	8	27.8657	0.287092	69.2965
UBA6080	8	80.8467	0.0989527	69.2965
PCC-6802	8	63.5201	0.125944	69.2965
LSCE01	8	26.7674	0.298871	69.2965
UBA2144	8	36.8137	0.21731	69.2965
Gorillibacterium	8	28.9545	0.276295	69.2965
CSBR16-224	8	46.6852	0.17136	69.2965
DTU080	8	46.6166	0.171613	69.2965
Gloeothece	8	56.141	0.142498	69.2965
SZUA-160	8	66.6831	0.11997	69.2965
UBA12088	8	87.1502	0.0917955	69.2965
Microvirgula	8	27.3665	0.292328	69.2965
Ichthyobacterium	8	4.88736	1.63688	69.2964
B120-G9	8	194.716	0.0410855	69.2965
CSBR16-113R1	8	22.5584	0.354635	69.2965
LCKU01	8	41.7268	0.191723	69.2965
SKZA01	8	98.6228	0.0811171	69.2965
B14-G17	8	29.5597	0.270639	69.2965
Siccibacter	8	55.4685	0.144226	69.2965
B10-G16	8	50.6928	0.157813	69.2965
QYQG01	8	51.2822	0.155999	69.2965
B130-G9	8	82.4849	0.0969874	69.2965
Microcella	8	49.8751	0.160401	69.2965
C00003106	8	64.1263	0.124754	69.2965
DTU027	8	36.26	0.220629	69.2965
WO2-FULL-39-10	8	61.8882	0.129265	69.2965
Waddlia	8	49.4017	0.161938	69.2965
QZFT01	8	16.4974	0.484925	69.2964
LMEP-10873	8	40.7056	0.196533	69.2965
UBA2798	8	123.488	0.0647834	69.2965
LPB0142	8	21.291	0.375745	69.2965
XYA2-FULL-35-8	8	21.5241	0.371677	69.2965
PIVX01	8	34.1146	0.234504	69.2965
Geoalkalibacter	8	91.8318	0.0871158	69.2965
Psychrosphaera	8	98.5638	0.0811657	69.2965
B1SED10-34	8	17.4792	0.457688	69.2964
2-01-FULL-43-14	8	25.9315	0.308505	69.2965
UBA7951	8	50.539	0.158294	69.2965
Methanosuratus	8	47.3142	0.169083	69.2965
B3-G11	8	197.134	0.0405816	69.2965
2-01-FULL-51-21	8	27.2585	0.293486	69.2965
Pseudaestuariivita	8	50.0602	0.159807	69.2965
GCA-2401735	8	72.2583	0.110714	69.2965
2-01-FULL-64-13	8	55.3539	0.144525	69.2965
B3-B38	8	92.9969	0.0860244	69.2965
2-02-FULL-37-13	8	61.1294	0.13087	69.2965
Lentibacillus	8	41.3821	0.19332	69.2965
2-02-FULL-39-11	8	36.921	0.216679	69.2965
SLSG01	8	68.5941	0.116628	69.2965
2-02-FULL-40-10	8	59.4927	0.13447	69.2965
UBA5628	8	24.3415	0.328657	69.2965
GCA-2747255	8	80.9931	0.0987738	69.2965
UBA2282	8	35.2937	0.226669	69.2965
ZC4RG40	8	62.6311	0.127732	69.2965
2-01-FULL-39-13	8	37.7112	0.212139	69.2965
UBA4996	8	50.0927	0.159704	69.2965
Parasphingopyxis	8	82.4835	0.096989	69.2965
Thermoactinospora	8	44.7722	0.178682	69.2965
GCA-2717385	8	51.1421	0.156427	69.2965
Methanimicrococcus	8	97.4546	0.0820895	69.2965
[truncated: 6,747 more rows]
